# Supplementary material for: Somatic inactivating PTPRJ mutations and dysregulated pathways identified in canine malignant melanoma by integrated comparative genomic analysis
Source: PLoS Genet. 2018 Sep 6;14(9):e1007589. doi: 10.1371/journal.pgen.1007589 (PMC6126841; doi:10.1371/journal.pgen.1007589)
Supplement: S1 Table — ND = no data; WGS = whole genome sequencing; LI = long insert; mRNA-seq = mRNA sequencing; SNP-A = single nucleotide polymorphism array. (XLSX) [file pgen.1007589.s011.xlsx]

## Sheet: Table S1
Supplementary Table 1. Canine melanoma sample information
Clinical Data						Histopathological Observations		Analysis Methods
Sample ID	Tumor Type	Anatomic Site	Breed	Sex	Age at Diagnosis	Pigmentation and morphology	Cocktail (Melan-A, PNL2, TRP-1, TRP-2)	WGS	LI-WGS	mRNA-seq	aCGH	SNP-A	Targeted Sequencing
Jones	Mucosal	Oral	Unknown	Unknown	Unknown	ND	ND	ND	ND	ND	ND	Yes	Yes
ND09-337	Mucosal	Oral - Buccal	Poodle (Toy)	M	Unknown	Pigmented, epitheloid	+	ND	ND	ND	ND	Yes	Yes
ND09-034	Mucosal	Oral - Gingiva	Airedale Terrier	M	11	ND	ND	ND	ND	ND	ND	Yes	Yes
ND09-345	Mucosal	Oral - Gingiva	English Cocker Spaniel	F	11	Pigmented, pleomorphic multinucleated spindloid/epitheloid	+	Yes	Yes	Yes	Yes	Yes	Yes
ND10-166	Mucosal	Oral - Gingiva	Cocker Spaniel	M	14	Pigmented, epitheloid	+	Yes	Yes	Yes	Yes	Yes	Yes
ND10-361	Mucosal	Oral - Buccal	Cocker Spaniel	M	15	Pigmented, spindloid	+	Yes	Yes	Yes	Yes	Yes	Yes
ND10-363	Acral	Footpad	Cocker Spaniel	M	15	Pigmented, epitheloid	+	Yes	Yes	Yes	Yes	Yes	Yes
ND10-370	Mucosal	Oral - unspecified	Labrador Retriever	M	10	Pigmented, epitheliod and balloon	+	Yes	Yes	Yes	Yes	Yes	Yes
ND10-376	Mucosal	Ocular - conjunctiva	Cocker Spaniel	F	16	Pigmented, spindloid	+	Yes	Yes	Yes	Yes	Yes	Yes
ND10-441	Cutaneous	Cutaneous	Cocker Spaniel	F	11	Amelanotic, spindloid	+	Yes	Yes	Yes	Yes	Yes	Yes
ND10-042	Mucosal	Oral - Maxilla	Sottish Terrier	M	14	Amelanotic, mixed epitheloid/spindloid	+	ND	ND	ND	ND	Yes	Yes
ND10-104	Mucosal	Oral - Gingiva	Weimaraner	F	Unknown	Amelanotic, epitheloid	ND	ND	ND	ND	ND	Yes	Yes
ND10-158	Mucosal	Oral - Mandible	Staffordshire Bull Terrier	M	Unknown	Pigmented	ND	ND	ND	ND	ND	Yes	Yes
ND10-190	Mucosal	Oral - Gingiva	Golden Retriever	M	12	ND	ND	ND	ND	ND	ND	Yes	Yes
ND10-192	Mucosal	Oral - Mucosa	Golden Retriever	M	8	Pigmented, mixed	+	ND	ND	ND	ND	Yes	Yes
ND10-204	Mucosal	Oral - Gingiva	German Shorthaired Pointer	F	10	Pigmented, epithelial	+	ND	ND	ND	ND	Yes	Yes
ND10-232	Mucosal	Sub-mandibular	Scottish Terrier	F	7	Pigmented, multinucleated	+	ND	ND	ND	ND	Yes	Yes
ND10-252	Cutaneous	Neck	Mix	F	9	Pigmented, epithelial	+	ND	ND	ND	ND	Yes	Yes
ND10-314	Mucosal	Oral - Gingiva	Giant Schnauzer	F	9	Amelanotic, spindloid	+	ND	ND	ND	ND	Yes	Yes
ND10-365	Mucosal	Oral - Gingiva	Golden Retriever	M	9	Pigmented, epithelial	+	ND	ND	ND	ND	Yes	Yes
ND10-402	Acral	Digit	Norfolk Terrier	M	8	Pigmented, spindloid	+	ND	ND	ND	ND	Yes	Yes
ND10-443	Mucosal	Oral - Gingiva	German Shepherd	M	12	ND	ND	ND	ND	ND	ND	Yes	Yes
ND10-457	Mucosal	Oral - Gingiva	Doberman Pinscher	F	16	Pigmented, epitheloid	+	ND	ND	ND	ND	Yes	Yes
ND10-564	Mucosal	Anus	Mix	F	Unknown	Amelanotic, spindloid	+	ND	ND	ND	ND	Yes	Yes
ND10-581	Mucosal	Oral - Mandible	Chinese Shar-Pei	F	14	ND	+	ND	ND	ND	ND	Yes	Yes
ND10-631	Mucosal	Oral - Gingiva	Doberman Pinscher	F	16	Amelanotic, spindloid	+	ND	ND	ND	ND	Yes	Yes
ND10-653	Mucosal	Oral - Buccal	Golden Retriever	M	9	Balloon and small round	+	ND	ND	ND	ND	Yes	Yes
ND10-657	Mucosal	Oral - Gingiva	Welsh Terrier	F	10	ND	ND	ND	ND	ND	ND	Yes	Yes
ND10-688	Ocular	Ocular - unknown	Afghan Hound	M	5	Pigmented	ND	ND	ND	ND	ND	Yes	Yes
ND10-748	Mucosal	Anal gland	American Staffordshire Terrier	F	14	Amelanotic, mixed epithel & spindloid	+	ND	ND	ND	ND	Yes	Yes
ND10-750	Mucosal	Oral - Buccal	Briard	M	8	ND	+	ND	ND	ND	ND	Yes	Yes
ND11-194	Mucosal	Oral - Buccal	Basset Hound	M	7	Pigmented, epitheloid, lentiginous	+	ND	ND	ND	ND	Yes	Yes
ND11-201	Mucosal	Palate	Golden Retriever	F	10	Amelanotic, spindloid pleomorphic	+	ND	ND	ND	ND	Yes	Yes
ND11-086	Acral	Metastasis from digit	Bouvier des Flandres	F	11	ND	ND	ND	ND	ND	ND	Yes	Yes
ND11-227	Mucosal	Oral - Maxilla	Labrador Retriever	F	15	Amelanotic, epitheliod, lentigous-like	+	ND	ND	ND	ND	Yes	Yes
Parks	Mucosal	Oral	Unknown	Unknown	Unknown	ND	ND	ND	ND	ND	ND	Yes	Yes
17CM98	Mucosal	Oral	Unknown	Unknown	Unknown	ND	ND	ND	ND	ND	ND	Yes	Yes
ND = no data
