# Supplementary material for: Somatic inactivating PTPRJ mutations and dysregulated pathways identified in canine malignant melanoma by integrated comparative genomic analysis
Source: PLoS Genet. 2018 Sep 6;14(9):e1007589. doi: 10.1371/journal.pgen.1007589 (PMC6126841; doi:10.1371/journal.pgen.1007589)
Supplement: S2 Table — * The average number of times a base is read or spanned by mate paired reads. Calculated using the formula C = N(2L+I)/G where C is the physical coverage, N = number of aligned reads, L = read length (the 2 multiplier denotes paired end sequencing), G = size of canine genome and I = inter-read base pair distance for PE seqencing. **The proportion of the genome that could be genotyped accurately at a minimum read depth of 20 at a single locus; PF = Passing Filter. (XLSX) [file pgen.1007589.s012.xlsx]

## Sheet: Table S2
Supplementary Table 2. Whole genome sequencing metrics
Sample	Sample Type	Sequence Analysis	Mean Insert Size	Total # of Bases with Quality >= 20 (Q20)	Total # of PF Reads	Number of PF aligned reads	Median Coverage	Physical Coverage*	Callable Genome Fraction**
ND09-345	Normal	LI-WGS	688.826	29226039955	398615980	391602212	14	155.073	-
ND09-345	Tumor	LI-WGS	789.984	30148232391	333140942	326196907	12	143.808	-
ND10-166	Normal	LI-WGS	870.097	34937444271	332937330	326379435	12	155.486	-
ND10-166	Tumor	LI-WGS	832.581	29885736774	363154382	355148500	11	163.282	-
ND10-361	Tumor	LI-WGS	887.447	19633805026	246744896	240696424	8	116.519	-
ND10-363	Normal	LI-WGS	901.175	25153256621	329946620	323669850	10	158.657	-
ND10-363	Tumor	LI-WGS	923.091	23731987873	299533920	294059350	9	147	-
ND10-370	Normal	LI-WGS	815.695	33033795875	382056736	374436857	13	169.345	-
ND10-370	Tumor	LI-WGS	814.242	30675817081	349194296	342333371	12	154.605	-
ND10-376	Normal	LI-WGS	785.206	25123627227	320456266	314252665	10	137.877	-
ND10-376	Tumor	LI-WGS	796.144	24115119044	301698270	295803411	9	131.217	-
ND10-441	Normal	LI-WGS	886.82	29136571944	337615144	331097338	12	160.189	-
ND10-441	Tumor	LI-WGS	925.114	26850839727	301113810	294831099	10	147.651	-
ND09-345	Normal	WGS	284.77	87462570608	931329474	923028930	37	200.099	0.942286
ND09-345	Tumor	WGS	277.039	85622802954	930797314	914480797	35	195.11	0.941668
ND10-166	Normal	WGS	285.915	76127775710	813136168	799890961	32	173.811	0.94041
ND10-166	Tumor	WGS	277.629	96329377505	1024389084	1009420833	39	215.63	0.940279
ND10-361	Tumor	WGS	267.257	94419520411	1012703128	998683407	39	208.742	0.94024
ND10-363	Normal	WGS	288.908	109799393530	1181189056	1171527474	47	256.119	0.940647
ND10-363	Tumor	WGS	275.625	80153861063	854087168	845426758	33	179.847	0.940574
ND10-370	Normal	WGS	283.83	90577997420	972773172	965874340	38	208.985	0.941155
ND10-370	Tumor	WGS	283.514	107858410164	1148217010	1136778762	44	245.803	0.940989
ND10-376	Normal	WGS	283.755	105328242730	1135756050	1128162596	44	244.061	0.942415
ND10-376	Tumor	WGS	273.805	84470856024	909788614	900444265	34	190.824	0.941347
ND10-441	Normal	WGS	286.103	116336932725	1263063806	1249495706	49	271.611	0.942176
ND10-441	Tumor	WGS	289.738	86570473852	917308240	903504065	36	197.857	0.942574
* The average number of times a base is read or spanned by mate paired reads. Calculated using the formula C=N(2L+I)/G where C is the physical coverage, N= number of aligned reads, L= read length (the 2 multiplier denotes
paired end sequencing), G = size of canine genome and I = inter-read base pair distance for PE seqencing.
**The proportion of the genome that could be genotyped accurately at a minimum read depth of 20 at a single locus
PF=Passing filter
