# Supplementary material for: Somatic inactivating PTPRJ mutations and dysregulated pathways identified in canine malignant melanoma by integrated comparative genomic analysis
Source: PLoS Genet. 2018 Sep 6;14(9):e1007589. doi: 10.1371/journal.pgen.1007589 (PMC6126841; doi:10.1371/journal.pgen.1007589)
Supplement: S3 Table — *Sequencing approaches include next generation sequencing (short-insert whole-genome (SI-WGS), long-insert whole genome (LI-WGS), or mRNA-Seq) and Sanger sequencing. **Sanger validation uninformative n/a = <4 reads detected at this locus; ND = no data. (XLSX) [file pgen.1007589.s013.xlsx]

## Sheet: ND09-345
Supplementary Table 3. Somatic coding mutations identified in canine melanoma discovery cohort*
Sample	Gene Symbol	Transcript Accession	Nucleotide (genomic)	rs ID (dbSNP151)	Nucleotide (cDNA)	Amino Acid (protein)	Mutation Type	SI-WGS % Mutant Reads	LI-WGS % Mutant Reads	mRNA-Seq % Mutant Reads/ Total Reads	Sanger Sequencing
ND09-345	RFX6	ENSCAFT00000001421	chr1:57292541G>A	-	c.2515G>A	p.Asp839Asn	Missense	0.15	0.26	n/a	ND
ND09-345	UBR4	ENSCAFT00000024347	chr2:79529541G>A	-	c.15068G>A	p.Trp5023*	Nonsense	0.35	0.36	0.00178571	ND
ND09-345	TTC33	ENSCAFT00000045394	chr4:68646457T>A	-	c.369T>A	p.Asn123Lys	Missense	0.25	0.21	0.361702	ND
ND09-345	HOOK1	ENSCAFT00000029959	chr5:50025009G>T	-	c.786C>A	p.Phe262Leu	Missense	0.131579	0.22	n/a	ND
ND09-345	IQCE	ENSCAFT00000036666	chr6:14559134C>T	-	c.1366C>T	p.Gln456*	Nonsense	0.19	0.11	n/a	ND
ND09-345	DNASE2B	ENSCAFT00000032352	chr6:63466399T>A	-	c.938A>T	p.Gln313Leu	Missense	0.25	0.09	n/a	ND
ND09-345	TRIM50	ENSCAFT00000020820	chr6:6882406C>A	-	c.1294C>A	p.Arg432Ser	Missense	0.27	0.11	n/a	ND
ND09-345	CFHR5	ENSCAFT00000043393	chr7:5742351C>A	-	c.581G>T	p.Gly194Val	Missense	0.29	0.2	n/a	ND
ND09-345	Novel Gene	ENSCAFT00000016046	chr7:59923098T>G	-	c.452A>C	p.Asp151Ala	Missense	0.25	0.35	n/a	ND
ND09-345	CCDC177	ENSCAFT00000026250	chr8:43338217A>C	-	c.139T>G	p.Ser47Ala	Missense	0.19	n/a	n/a	ND
ND09-345	PROX2	ENSCAFT00000026892	chr8:47987634G>A	-	c.1177C>T	p.Arg393Trp	Missense	0.195122	0.08	n/a	ND
ND09-345	Novel Gene	ENSCAFT00000004254	chr10:50482546G>A	-	c.160C>T	p.Arg54*	Nonsense	0.315789	0.15	n/a	ND
ND09-345	TSPYL1	ENSCAFT00000036671	chr12:71936294A>T	-	c.542T>A	p.Ile181Asn	Missense	0.29	0.14	0.380952	ND
ND09-345	Novel Gene	ENSCAFT00000043538	chr13:2092693T>A	-	c.1121T>A	p.Phe374Tyr	Missense	0.285714	0.285714	n/a	ND
ND09-345	OBSCN	ENSCAFT00000050108	chr14:690395C>T	-	c.17786G>A	p.Arg5929His	Missense	0.387097	n/a	n/a	ND**
ND09-345	EN2	ENSCAFT00000008172	chr16:18359716G>A	-	c.287G>A	p.Gly96Asp	Missense	0.35	n/a	n/a	ND
ND09-345	TTF2	ENSCAFT00000015640	chr17:54474919T>A	-	c.2707T>A	p.Leu903Ile	Missense	0.26	0.3	0.357143	ND
ND09-345	Novel Gene	ENSCAFT00000044874	chr18:23882698A>G	-	c.172T>C	p.Phe58Leu	Missense	0.09	0.07	n/a	ND
ND09-345	FAT4	ENSCAFT00000006363	chr19:15160786C>A	-	c.13085G>T	p.Gly4362Val	Missense	0.31	0.55	0.181818	ND
ND09-345	SFMBT1	ENSCAFT00000013955	chr20:36950619T>A	-	c.1081T>A	p.Tyr361Asn	Missense	0.26	0	0.454545	ND
ND09-345	Novel Gene	ENSCAFT00000028819	chr20:51939505C>T	-	c.172G>A	p.Val58Ile	Missense	0.206897	0.4	n/a	ND
ND09-345	FREM2	ENSCAFT00000009710	chr25:2261754C>T	-	c.2179G>A	p.Asp727Asn	Missense	0.22	0.11	n/a	ND
ND09-345	CGNL1	ENSCAFT00000025797	chr30:22631739G>A	-	c.2276G>A	p.Gly759Glu	Missense	0.31	0	0.270588	ND
ND09-345	BOC	ENSCAFT00000016849	chr33:17614362G>T	-	c.677G>T	p.Arg226Leu	Missense	0.37	0.29	n/a	ND
ND09-345	NOLC1	ENSCAFT00000016004	chr28:14693760G>A	-	c.613-1G>A	Splice Acceptor	Splice Acceptor	0.25	0.14	n/a	ND
ND09-345	LOC100856776	ENSCAFT00000044137	chrX:117809543insC	-	fs	fs	Insertion	0.269231	n/a	n/a	ND**
*Sequencing approaches include next generation sequencing (short-insert whole-genome (SI-WGS), long-insert whole genome (LI-WGS), or mRNA-Seq) and Sanger sequencing.
**Sanger validation uninformative
n/a = <4 reads detected at this locus
ND = no data

## Sheet: ND10-370
Supplementary Table 3. Somatic coding mutations identified in canine melanoma discovery cohort*
Sample	Gene Symbol	Transcript Accession	Nucleotide (genomic)	rs ID (dbSNP151)	Nucleotide (cDNA)	Amino Acid (protein)	Mutation Type	SI-WGS % Mutant Reads	LI-WGS % Mutant Reads	mRNA-Seq % Mutant Reads/ Total Reads	Sanger Sequencing
ND10-370	CTGF	ENSCAFT00000047691	chr1:25508484C>A	-	c.226C>A	p.Pro76Thr	Missense	0.421053	n/a	n/a	Mutant
ND10-370	LAMA2	ENSCAFT00000001697	chr1:68027865A>T	-	c.6631A>T	p.Ile2211Phe	Missense	0.306452	0.22	0.3125	ND
ND10-370	PRSS54	ENSCAFT00000046839	chr2:58331613G>A	-	c.736G>A	p.Val246Ile	Missense	0.388889	0.6	0.581081	ND
ND10-370	TMC3	ENSCAFT00000021871	chr3:56442412G>A	-	c.1362G>A	p.Trp454*	Nonsense	0.34	0.29	n/a	ND
ND10-370	LRIT1	ENSCAFT00000025227	chr4:32475677G>A	-	c.1030C>T	p.Pro344Ser	Missense	0.15	n/a	n/a	ND
ND10-370	SIMC1	ENSCAFT00000047936	chr4:37023027A>C	-	c.1852T>G	p.Trp618Gly	Missense	0.28	0.39	0.545455	ND
ND10-370	HRH2	ENSCAFT00000046873	chr4:37385273T>A	-	c.293A>T	p.Asp98Val	Missense	0.24	0.33	n/a	ND
ND10-370	PPP2R1B	ENSCAFT00000045654	chr5:21335544C>T	-	c.1516C>T	p.Arg506Cys	Missense	0.47	0.38	0.692308	ND
ND10-370	ZBTB4	ENSCAFT00000025918	chr5:32389842A>C	-	c.872T>G	p.Val291Gly	Missense	0.21	n/a	0.307692	ND
ND10-370	Novel Gene	ENSCAFT00000048874	chr5:32977897C>A	-	c.328G>T	p.Ala110Ser	Missense	0.17	n/a	n/a	ND
ND10-370	NAA60	ENSCAFT00000030602	chr6:37765849C>T	-	c.182G>A	p.Gly61Asp	Missense	0.558824	0.63	0.751724	ND
ND10-370	SLC9C2	ENSCAFT00000023127	chr7:25653672G>A	-	c.3160G>A	p.Val1054Ile	Missense	0.4	0.33	n/a	ND
ND10-370	ZBTB18	ENSCAFT00000025045	chr7:35128447T>A	-	c.909T>A	p.His303Gln	Missense	0.227273	0.25	n/a	ND
ND10-370	F13B	ENSCAFT00000018128	chr7:5679980G>T	-	c.307G>T	p.Asp103Tyr	Missense	0.3125	0.42	n/a	ND
ND10-370	RBM25	ENSCAFT00000037190	chr8:46460103A>G	-	c.412A>G	p.Lys138Glu	Missense	0.378378	0.4	0.351731	ND
ND10-370	CELSR1	ENSCAFT00000001204	chr10:19708335G>A	-	c.557G>A	p.Arg186His	Missense	0.0875912	0	n/a	ND
ND10-370	EPAS1	ENSCAFT00000004132	chr10:48633760A>G	-	c.2306A>G	p.Asn769Ser	Missense	0.35	0.33	n/a	ND
ND10-370	ARID3C	ENSCAFT00000028460	chr11:51297071G>A	-	c.673C>T	p.Arg225Cys	Missense	0.75	n/a	n/a	Mutant
ND10-370	LOC474964	ENSCAFT00000004117	chr12:33657907A>C	-	c.474T>G	p.Ser158Arg	Missense	0.28	0.38	n/a	ND
ND10-370	LOC100685951	ENSCAFT00000001863	chr14:1419633T>A	-	c.679A>T	p.Met227Leu	Missense	0.31	0.13	n/a	ND
ND10-370	PAH	ENSCAFT00000011719	chr15:41607508C>T	-	c.1097G>A	p.Cys366Tyr	Missense	0.21875	0.14	n/a	ND
ND10-370	Novel Gene	ENSCAFT00000007460	chr19:24468059G>T	-	c.196C>A	p.Leu66Met	Missense	0.36	0.38	n/a	ND
ND10-370	NCKAP5	ENSCAFT00000008040	chr19:35689533G>A	-	c.5482C>T	p.Arg1828Trp	Missense	0.463415	0.29	n/a	ND
ND10-370	RIF1	ENSCAFT00000009138	chr19:52705548C>A	-	c.6961C>A	p.Pro2321Thr	Missense	0.28	0.25	0.412429	ND
ND10-370	CACTIN	ENSCAFT00000030495	chr20:55809610G>C	-	c.649G>C	p.Ala217Pro	Missense	0.4	0.6	n/a	ND
ND10-370	CRSP1	ENSCAFT00000013558	chr21:37659494G>A	-	c.-8G>A	Splice Acceptor	Splice Acceptor	0.367347	0.27	n/a	ND
ND10-370	PIK3C2A	ENSCAFT00000049408	chr21:39707984T>A	-	c.3809A>T	p.Asp1270Val	Missense	0.294118	0.19	0.182796	ND
ND10-370	KCNA4	ENSCAFT00000016301	chr21:50116476T>C	-	c.1031A>G	p.Glu344Gly	Missense	0.44	0.5	n/a	Mutant
ND10-370	SYCP2	ENSCAFT00000019553	chr24:44508746G>A	-	c.1343C>T	p.Ala448Val	Missense	0.33	0.29	n/a	ND
ND10-370	PES1	ENSCAFT00000048766	chr26:23667708C>T	-	c.185G>A	p.Arg62Gln	Missense	0.25	0.15	0.464286	ND
ND10-370	PCDH15	ENSCAFT00000024635	chr26:34347471T>C	-	c.2017T>C	p.Ser673Pro	Missense	0.150943	0.32	n/a	ND
ND10-370	ANKRD1	ENSCAFT00000011607	chr28:5572757T>G	-	c.744A>C	p.Lys248Asn	Missense	0.31746	0.54	n/a	ND
ND10-370	DSCAM	ENSCAFT00000016117	chr31:34726599G>A	-	c.3344C>T	p.Ala1115Val	Missense	0.425	0.35	n/a	ND
ND10-370	CLPTM1L	ENSCAFT00000017076	chr34:11277189C>T	-	c.1537C>T	p.Leu513Phe	Missense	0.26	0.33	0.413265	ND
ND10-370	PSMD2	ENSCAFT00000020103	chr34:17182574G>C	-	c.603G>C	p.Glu201Asp	Missense	0.269231	0.21	0.236364	ND
ND10-370	TUBB2B	ENSCAFT00000014871	chr35:3496215delG	-	fs	fs	Deletion	0.32	0.56	n/a	ND
ND10-370	GLB1L	ENSCAFT00000036556	chr37:25964973A>G	-	c.38T>C	p.Leu13Pro	Missense	0.358491	0.5	n/a	ND
ND10-370	CRP	ENSCAFT00000018706	chr38:22397794G>A	-	c.361G>A	p.Gly121Arg	Missense	0.33	0.333333	n/a	ND
ND10-370	KIAA1210	ENSCAFT00000046832	chrX:91201197G>T	-	c.4931C>A	p.Ala1644Asp	Missense	0.75	0.4	n/a	ND
*Sequencing approaches include next generation sequencing (short-insert whole-genome (SI-WGS), long-insert whole genome (LI-WGS), or mRNA-Seq) and Sanger sequencing.
**Sanger validation uninformative
n/a = <4 reads detected at this locus
ND = no data

## Sheet: ND10-376
Supplementary Table 3. Somatic coding mutations identified in canine melanoma discovery cohort*
Sample	Gene Symbol	Transcript Accession	Nucleotide (genomic)	rs ID (dbSNP151)	Nucleotide (cDNA)	Amino Acid (protein)	Mutation Type	SI-WGS % Mutant Reads	LI-WGS % Mutant Reads	mRNA-Seq % Mutant Reads/ Total Reads	Sanger Sequencing
ND10-376	CIC	ENSCAFT00000007834	chr1:112087056G>A	-	c.1798C>T	p.Arg600*	Nonsense	0.54	0.44	0.005	ND
ND10-376	ATP8B1	ENSCAFT00000000203	chr1:18266003G>T	-	c.2575G>T	p.Glu859*	Nonsense	0.43	0.25	n/a	Mutant
ND10-376	NHSL1	ENSCAFT00000045214	chr1:30746003C>A	rs851436667	c.3709G>T	p.Ala1237Ser	Missense	0.35	0.38	n/a	ND
ND10-376	KAT6B	ENSCAFT00000024383	chr4:25300542A>G	-	c.4909A>G	p.Ser1637Gly	Missense	0.25	0.3	0.290909	ND
ND10-376	Novel Gene	ENSCAFT00000027199	chr4:45023074T>A	-	c.886A>T	p.Asn296Tyr	Missense	0.21	0.666667	n/a	ND
ND10-376	LMBRD2	ENSCAFT00000029736	chr4:72423939G>A	-	c.1943G>A	p.Arg648Gln	Missense	0.53125	0.18	0.379562	ND
ND10-376	RSL1D1	ENSCAFT00000029942	chr6:30993084G>T	-	c.932G>T	p.Gly311Val	Missense	0.24	0.18	0.68298	ND
ND10-376	PAPPA2	ENSCAFT00000022611	chr7:22917727T>A	-	c.1574A>T	p.Glu525Val	Missense	0.24	0.38	n/a	ND
ND10-376	C17orf70	ENSCAFT00000047669	chr9:615115C>T	-	c.2671C>T	p.Gln891*	Nonsense	0.288462	0.31	n/a	ND
ND10-376	LRFN2	ENSCAFT00000002460	chr12:9247397C>T	-	c.329G>A	p.Arg110Gln	Missense	0.24	0.57	n/a	Mutant
ND10-376	KIT	ENSCAFT00000049830	chr13:47184335A>T	-	c.2444A>T	p.Asp815Val	Missense	0.5	0.67	0.373239	Mutant
ND10-376	Novel Gene	ENSCAFT00000049242	chr13:59658652insA	-	fs	fs	Insertion	0.32	0.33	n/a	ND
ND10-376	Novel Gene	ENSCAFT00000049242	chr13:59658654C>A	-	c.536C>A	p.Thr179Asn	Missense	0.51	0.62	n/a	ND
ND10-376	ABCB5	ENSCAFT00000004202	chr14:34760344G>A	-	c.3676G>A	p.Gly1226Arg	Missense	0.2	0.57	n/a	ND
ND10-376	PDGFC	ENSCAFT00000013648	chr15:54151581C>T	-	c.629G>A	p.Cys210Tyr	Missense	0.210526	0	n/a	ND
ND10-376	TGOLN2	ENSCAFT00000037867	chr17:39689391C>G	-	c.1189G>C	p.Val397Leu	Missense	0.19	0.08	0.219136	ND
ND10-376	LRRC56	ENSCAFT00000010530	chr18:25659482C>T	-	c.631C>T	p.Arg211Trp	Missense	0.333333	n/a	n/a	Mutant
ND10-376	PTPRJ	ENSCAFT00000013154	chr18:41599948insG	-	fs	fs	Insertion	0.34	0.25	0.424	Mutant
ND10-376	PTPRJ	ENSCAFT00000013154	chr18:41635288insCAGT	-	c.346+2_346+3insCAGT	Splice Donor	Splice Donor	0.15	0.25	n/a	Mutant
ND10-376	PLPPR2	ENSCAFT00000027619	chr20:49959335G>A	-	c.487C>T	p.Arg163Cys	Missense	0.305556	0.375	n/a	ND
ND10-376	cOR52AB3	ENSCAFT00000037231	chr21:27724247T>A	-	c.111T>A	p.Cys37*	Nonsense	0.176471	0.38	n/a	ND
ND10-376	ARPP21	ENSCAFT00000007650	chr23:5876247C>T	-	c.2306C>T	p.Pro769Leu	Missense	0.21	0.45	n/a	ND
ND10-376	LAMA5	ENSCAFT00000020104	chr24:46321676T>C	-	c.2861A>G	p.Lys954Arg	Missense	0.38	n/a	n/a	Mutant
ND10-376	MIPEP	ENSCAFT00000011440	chr25:14819904A>C	-	c.964A>C	p.Lys322Gln	Missense	0.153846	0	0.268293	ND
ND10-376	NGEF	ENSCAFT00000018398	chr25:44483434C>T	-	c.979G>A	p.Val327Met	Missense	0.26	0.29	n/a	ND
ND10-376	FOXO1	ENSCAFT00000009632	chr25:604128G>T	-	c.586G>T	p.Glu196*	Nonsense	0.1	n/a	6% should be na	ND
ND10-376	FZD10	ENSCAFT00000010945	chr26:1907930T>A	-	c.1409A>T	p.Glu470Val	Missense	0.151515	0	n/a	ND
ND10-376	Novel Gene	ENSCAFT00000011672	chr27:2731679T>G	-	c.281A>C	p.Asn94Thr	Missense	0.19	0	n/a	ND
ND10-376	KCNK18	ENSCAFT00000018925	chr28:27694599G>A	-	c.68G>A	p.Arg23His	Missense	0.28	0.2	n/a	ND
ND10-376	UNC5C	ENSCAFT00000016248	chr32:18028653G>C	-	c.1581C>G	p.Asp527Glu	Missense	0.302326	0.44	n/a	ND
ND10-376	HIST1H2AA	ENSCAFT00000037556	chr35:23677525G>C	-	c.189C>G	p.Ile63Met	Missense	0.5	n/a	0% should be na	Mutant
ND10-376	SCN7A	ENSCAFT00000018504	chr36:11496271G>A	-	c.2981C>T	p.Ala994Val	Missense	0.175	0.06	n/a	ND
ND10-376	HOXD3	ENSCAFT00000021350	chr36:19977210insGG	-	fs	fs	Insertion	0.53	0.13	n/a	ND
ND10-376	KCNH7	ENSCAFT00000016702	chr36:7865729T>C	-	c.953A>G	p.Tyr318Cys	Missense	0.125	0.23	n/a	ND
ND10-376	KCTD18	ENSCAFT00000017593	chr37:9575668G>A	-	c.1016C>T	p.Pro339Leu	Missense	0.21	n/a	n/a	ND
ND10-376	LOC610616	ENSCAFT00000043537	chr38:23205813C>T	-	c.353G>A	p.Arg118His	Missense	0.19	0.31	n/a	ND
ND10-376	BCORL1	ENSCAFT00000029733	chrX:101192957C>A	-	c.4289C>A	p.Ala1430Glu	Missense	0.222222	0.27	n/a	ND
ND10-376	MTM1	ENSCAFT00000030374	chrX:118915483G>A	-	c.1849G>A	p.Glu617Lys	Missense	0.208333	0.4	n/a	Mutant
ND10-376	Novel Gene	ENSCAFT00000019366	chrX:12014744C>T	-	c.527G>A	p.Arg176His	Missense	0.18	0.27	n/a	ND
ND10-376	NDUFB11	ENSCAFT00000023529	chrX:40746542C>T	-	c.83G>A	p.Arg28His	Missense	0.17	0.13	n/a	ND
ND10-376	TAOK1	ENSCAFT00000027007	chr9:43592420A>G	-	c.352-2A>G	Splice Acceptor	Splice Acceptor	0.255814	0.08	n/a	ND
ND10-376	NUTF2	ENSCAFT00000012658	chrX:98811029T>A	-	c.291T>A	p.Asp97Glu	Missense	0.15625	0.3	n/a	ND
*Sequencing approaches include next generation sequencing (short-insert whole-genome (SI-WGS), long-insert whole genome (LI-WGS), or mRNA-Seq) and Sanger sequencing.
**Sanger validation uninformative
n/a = <4 reads detected at this locus
ND = no data

## Sheet: ND10-166
Supplementary Table 3. Somatic coding mutations identified in canine melanoma discovery cohort*
Sample	Gene Symbol	Transcript Accession	Nucleotide (genomic)	rs ID (dbSNP151)	Nucleotide (cDNA)	Amino Acid (protein)	Mutation Type	SI-WGS % Mutant Reads	LI-WGS % Mutant Reads	mRNA-Seq % Mutant Reads/ Total Reads	Sanger Sequencing
ND10-166	LOC478000	ENSCAFT00000036022	chr2:23192462G>A	rs22803911	c.427G>A	p.Glu143Lys	Missense	0.1	0.04	n/a	ND
ND10-166	TTC13	ENSCAFT00000018972	chr4:8463604insC	-	fs	fs	Insertion	0.26	0.48	0.5	ND
ND10-166	SNX8	ENSCAFT00000026041	chr6:14860402G>A	-	c.458G>A	p.Arg153His	Missense	0.14	0	n/a	ND
ND10-166	SNX8	ENSCAFT00000026041	chr6:14860410A>G	-	c.466A>G	p.Asn156Asp	Missense	0.160714	0	n/a	ND
ND10-166	TOB2	ENSCAFT00000001664	chr10:23827320A>G	-	c.806A>G	p.Gln269Arg	Missense	0.3	0.33	n/a	ND
ND10-166	ZFP36L2	ENSCAFT00000048010	chr10:45749930insC	-	fs	fs	Insertion	0.36	n/a	n/a	ND
ND10-166	XPO1	ENSCAFT00000004940	chr10:61544129T>A	-	c.3039A>T	p.Glu1013Asp	Missense	0.410256	0.285714	0.5	ND
ND10-166	AFF4	ENSCAFT00000001444	chr11:21214580C>T	-	c.763G>A	p.Ala255Thr	Missense	0.436364	0.333333	0.549296	ND
ND10-166	HIST1H4L	ENSCAFT00000037917	chr17:59129871G>T	-	c.190G>T	p.Glu64*	Nonsense	0.2	0	n/a	Mutant
ND10-166	HRAS	ENSCAFT00000048281	chr18:25644303T>C	-	c.182A>G	p.Gln61Arg	Missense	0.74	0.71	0.8	ND
ND10-166	PTPRJ	ENSCAFT00000048676	chr18:41635304ACCATCTGTAAC>A	-	fs	fs	Deletion	0.61	0.63	1	ND
ND10-166	Novel Gene	ENSCAFT00000037887	chr22:95323T>C		c.832T>C	p.Phe278Leu	Missense	0.29	n/a	n/a	ND
ND10-166	NGLY1	ENSCAFT00000009158	chr23:18060137C>T	-	c.278C>T	p.Ala93Val	Missense	0.34	0.4	0.258065	ND
ND10-166	ZNF217	ENSCAFT00000047876	chr24:39417268A>G	-	c.1973T>C	p.Val658Ala	Missense	0.27	n/a	n/a	ND
ND10-166	TRPC4	ENSCAFT00000009795	chr25:3105867C>T	-	c.1490C>T	p.Thr497Met	Missense	0.5	0.45	n/a	ND
ND10-166	MYO1E	ENSCAFT00000026368	chr30:24092123C>A	-	c.2671G>T	p.Ala891Ser	Missense	0.19	0.19	0.181818	ND
ND10-166	PBX1	ENSCAFT00000021112	chr38:18470995T>A	-	c.329A>T	p.Asn110Ile	Missense	0.23	0.33	n/a	ND
ND10-166	Novel Gene	ENSCAFT00000043198	chrX:72309970G>A	-	c.73C>T	p.Leu25Phe	Missense	0.26	0.14	n/a	ND
*Sequencing approaches include next generation sequencing (short-insert whole-genome (SI-WGS), long-insert whole genome (LI-WGS), or mRNA-Seq) and Sanger sequencing.
**Sanger validation uninformative
n/a = <4 reads detected at this locus
ND = no data

## Sheet: ND10-361
Supplementary Table 3. Somatic coding mutations identified in canine melanoma discovery cohort*
Sample	Gene Symbol	Transcript Accession	Nucleotide (genomic)	rs ID (dbSNP151)	Nucleotide (cDNA)	Amino Acid (protein)	Mutation Type	SI-WGS % Mutant Reads	LI-WGS % Mutant Reads	mRNA-Seq % Mutant Reads/ Total Reads	Sanger Sequencing
ND10-361	IFT43	ENSCAFT00000027111	chr8:49030369G>A	-	c.392G>A	p.Arg131His	Missense	0.23	n/a	0.293103	ND
ND10-361	LRFN2	ENSCAFT00000002460	chr12:9209439G>A	-	c.2257C>T	p.Arg753*	Nonsense	0.26	n/a	n/a	ND**
ND10-361	CSMD3	ENSCAFT00000001238	chr13:12468905C>A	-	c.8281G>T	p.Glu2761*	Nonsense	0.160714	0.29	n/a	ND
ND10-361	CAPN14	ENSCAFT00000046667	chr17:24798766A>G	-	c.194T>C	p.Leu65Ser	Missense	0.153846	n/a	n/a	ND
ND10-361	BUB1	ENSCAFT00000044974	chr17:35242478C>T	-	c.467G>A	p.Arg156Lys	Missense	0.147059	0.17	0.333333	ND
ND10-361	SLC4A5	ENSCAFT00000013814	chr17:48863265G>A	-	c.2542G>A	p.Ala848Thr	Missense	0.19	n/a	n/a	ND**
ND10-361	MAN1A2	ENSCAFT00000015692	chr17:54848991G>T	-	c.1431G>T	p.Met477Ile	Missense	0.153846	0	0.444444	ND
ND10-361	FAT4	ENSCAFT00000006363	chr19:15329429C>A	-	c.2617G>T	p.Val873Leu	Missense	0.113636	n/a	n/a	ND
ND10-361	C19orf77	ENSCAFT00000030514	chr20:55910832G>T	-	c.175G>T	p.Val59Leu	Missense	0.14	n/a	n/a	ND
ND10-361	GADD45B	ENSCAFT00000030820	chr20:56628573C>T	-	c.434G>A	p.Ser145Asn	Missense	0.193548	n/a	0.534884	ND
ND10-361	MLH1	ENSCAFT00000007703	chr23:6923444G>T	-	c.1598G>T	p.Gly533Val	Missense	0.15	0	n/a	ND
ND10-361	GPR156	ENSCAFT00000017732	chr33:23723048G>C	-	c.2081C>G	p.Thr694Arg	Missense	0.131579	n/a	n/a	ND
ND10-361	PHOSPHO2	ENSCAFT00000038876	chr36:14401828G>T	-	c.321G>T	p.Trp107Cys	Missense	0.15	0.36	0.566667	ND
ND10-361	TTN	ENSCAFT00000022319	chr36:22382036G>T	-	c.7186C>A	p.Pro2396Thr	Missense	0.14	0.09	n/a	ND
*Sequencing approaches include next generation sequencing (short-insert whole-genome (SI-WGS), long-insert whole genome (LI-WGS), or mRNA-Seq) and Sanger sequencing.
**Sanger validation uninformative
n/a = <4 reads detected at this locus
ND = no data

## Sheet: ND10-363
Supplementary Table 3. Somatic coding mutations identified in canine melanoma discovery cohort*
Sample	Gene Symbol	Transcript Accession	Nucleotide (genomic)	rs ID (dbSNP151)	Nucleotide (cDNA)	Amino Acid (protein)	Mutation Type	SI-WGS % Mutant Reads	LI-WGS % Mutant Reads	mRNA-Seq % Mutant Reads/ Total Reads	Sanger Sequencing
ND10-363	FOXA3	ENSCAFT00000007001	chr1:109750353C>T	-	c.626G>A	p.Arg209His	Missense	0.27	n/a	n/a	Mutant
ND10-363	EFTUD1	ENSCAFT00000021731	chr3:55754785G>A	-	c.1034G>A	p.Cys345Tyr	Missense	0.3	0.33	0.280702	ND
ND10-363	DDX21	ENSCAFT00000021901	chr4:20118446A>G	-	c.1072A>G	p.Ile358Val	Missense	0.17	0.08	0.23741	ND
ND10-363	FAT2	ENSCAFT00000028363	chr4:57784672C>T	-	c.5024C>T	p.Ser1675Leu	Missense	0.339623	0.24	n/a	ND
ND10-363	TOP3A	ENSCAFT00000029019	chr5:41287668G>A	-	c.2411G>A	p.Gly804Asp	Missense	0.324324	n/a	n/a	Mutant
ND10-363	GTF3C1	ENSCAFT00000027594	chr6:19150908G>A	-	c.3517G>A	p.Gly1173Ser	Missense	0.121951	0.17	0.122642	ND
ND10-363	LPHN2	ENSCAFT00000032382	chr6:65621685C>T	-	c.2447G>A	p.Arg816His	Missense	0.136364	0	n/a	ND
ND10-363	Novel Gene	ENSCAFT00000049848	chr7:40767008A>G	-	c.337A>G	p.Thr113Ala	Missense	0.0923077	0	n/a	ND
ND10-363	EVL	ENSCAFT00000028385	chr8:68455198G>T	-	c.987G>T	p.Trp329Cys	Missense	0.22	0	n/a	ND
ND10-363	RAP1GAP2	ENSCAFT00000030676	chr9:47006092C>T	-	c.1901C>T	p.Ala634Val	Missense	0.32	n/a	n/a	Mutant
ND10-363	BAIAP2	ENSCAFT00000009191	chr9:966107C>T	-	c.112G>A	p.Ala38Thr	Missense	0.26	0.5	0.5	ND
ND10-363	MGAT3	ENSCAFT00000043684	chr10:25568732C>T	-	c.1070G>A	p.Arg357Gln	Missense	0.64	n/a	n/a	Mutant
ND10-363	CCDC88A	ENSCAFT00000004477	chr10:56188910A>G	-	c.3992T>C	p.Ile1331Thr	Missense	0.194444	0.1	0.245211	ND
ND10-363	LRRC24	ENSCAFT00000046069	chr13:37942012G>A	-	c.1106C>T	p.Pro369Leu	Missense	0.21	n/a	n/a	ND
ND10-363	POLB	ENSCAFT00000008893	chr16:23326222G>A	-	c.188C>T	p.Pro63Leu	Missense	0.3	0.09	n/a	ND
ND10-363	GAB2	ENSCAFT00000007699	chr21:20602908C>T	-	c.1778C>T	p.Thr593Met	Missense	0.23	0.13	0.485714	ND
ND10-363	Novel Gene	ENSCAFT00000037150	chr21:28553068C>A	-	c.948G>T	p.Lys316Asn	Missense	0.17	0.1	n/a	ND
ND10-363	FAM194A	ENSCAFT00000013398	chr23:45308531T>G	-	c.967A>C	p.Thr323Pro	Missense	0.25	0.09	n/a	ND
ND10-363	RBBP8NL	ENSCAFT00000020136	chr24:46382097T>C	-	c.1457A>G	p.Asn486Ser	Missense	0.18	n/a	n/a	ND
ND10-363	Novel Gene	ENSCAFT00000008316	chr24:904218G>A	-	c.413G>A	p.Arg138Gln	Missense	0.142857	0	n/a	ND
ND10-363	POSTN	ENSCAFT00000009843	chr25:3191920T>C	-	c.1718T>C	p.Ile573Thr	Missense	0.346939	0.25	0.149758	ND
ND10-363	SPHKAP	ENSCAFT00000016740	chr25:40645567C>A	-	c.4648G>T	p.Gly1550Cys	Missense	0.31	0.13	n/a	Mutant
ND10-363	GBX2	ENSCAFT00000019301	chr25:47006254T>C	-	c.1009A>G	p.Arg337Gly	Missense	0.3	0.17	n/a	ND
ND10-363	SBNO1	ENSCAFT00000012025	chr26:6253910G>T	-	c.3339G>T	p.Leu1113Phe	Missense	0.131579	0.22	0.181818	ND
ND10-363	KRAS	ENSCAFT00000010525	chr27:22261797G>T	-	c.34G>T	p.Gly12Cys	Missense	0.367347	0.36	0.576923	Mutant
ND10-363	LOC611455	ENSCAFT00000021819	chr27:36412626G>A	-	c.178G>A	p.Asp60Asn	Missense	0.372093	n/a	n/a	Mutant
ND10-363	CTNND2	ENSCAFT00000043483	chr34:3017452A>T	-	c.344A>T	p.Asp115Val	Missense	0.421053	0.18	n/a	ND
ND10-363	SYCP2L	ENSCAFT00000015487	chr35:10639542C>A	-	c.1609C>A	p.Leu537Ile	Missense	0.22	0.263158	n/a	ND
ND10-363	KIF13A	ENSCAFT00000016068	chr35:16645376C>A	-	c.3228G>T	p.Glu1076Asp	Missense	0.16	0.25	0.301587	ND
ND10-363	PPP1R2P9	ENSCAFT00000022903	chrX:36989652G>A	-	c.613C>T	p.Pro205Ser	Missense	0.58	n/a	n/a	Mutant
ND10-363	BIRC4/XIAP	ENSCAFT00000038518	chrX:95332514G>A	-	c.680G>A	p.Cys227Tyr	Missense	0.571429	n/a	0.82	ND
*Sequencing approaches include next generation sequencing (short-insert whole-genome (SI-WGS), long-insert whole genome (LI-WGS), or mRNA-Seq) and Sanger sequencing.
**Sanger validation uninformative
n/a = <4 reads detected at this locus
ND = no data

## Sheet: ND10-441
Supplementary Table 3. Somatic coding mutations identified in canine melanoma discovery cohort*
Sample	Gene Symbol	Transcript Accession	Nucleotide (genomic)	rs ID (dbSNP151)	Nucleotide (cDNA)	Amino Acid (protein)	Mutation Type	SI-WGS % Mutant Reads	LI-WGS % Mutant Reads	mRNA-Seq % Mutant Reads/ Total Reads	Sanger Sequencing
ND10-441	FAM114A1	ENSCAFT00000025658	chr3:73452138delG	-	fs	fs	Deletion	0.39	0.8	n/a	ND
ND10-441	FBXO38	ENSCAFT00000029171	chr4:60376848C>G	-	c.1783G>C	p.Val595Leu	Missense	0.571429	0.53	0.5	ND
ND10-441	SLC27A3	ENSCAFT00000027642	chr7:43322275C>T	-	c.1454G>A	p.Arg485Gln	Missense	0.38	0.43	0.571429	ND
ND10-441	OR5C1	ENSCAFT00000032262	chr9:59984799C>T	-	c.823G>A	p.Asp275Asn	Missense	0.452381	0.67	n/a	ND
ND10-441	ALDH1B1	ENSCAFT00000003767	chr11:54578131G>A	-	c.1009G>A	p.Glu337Lys	Missense	0.44	0.27	n/a	ND
ND10-441	DDX39B	ENSCAFT00000036511	chr12:1033516C>A	-	c.930G>T	p.Gln310His	Missense	0.44	0.29	0.39645	ND
ND10-441	STIL	ENSCAFT00000006449	chr15:13378302G>A	-	c.244G>A	p.Gly82Ser	Missense	0.46	0.38	0.555556	ND
ND10-441	Novel Gene	ENSCAFT00000047022	chr15:7875792C>T	-	c.320G>A	p.Cys107Tyr	Missense	0.26	0.2	n/a	ND
ND10-441	NRAS	ENSCAFT00000015144	chr17:52415853T>C	-	c.182A>G	p.Gln61Arg	Missense	0.689655	0.71	0.746237	Mutant
ND10-441	LOC102152113	ENSCAFT00000037857	chr21:28453330T>C	-	c.1375T>C	p.Ser459Pro	Missense	0.37	0.33	n/a	ND
ND10-441	LOC485308	ENSCAFT00000037730	chr21:29063806G>A	-	c.904G>A	p.Gly302Ser	Missense	0.15	0	n/a	ND
ND10-441	ENTPD4	ENSCAFT00000014550	chr25:34053028G>A	-	c.823G>A	p.Val275Met	Missense	0.5	0.2	0.502262	ND
ND10-441	MMP21	ENSCAFT00000020394	chr28:34942918G>T	-	c.398C>A	p.Pro133Gln	Missense	0.41	n/a	n/a	ND**
ND10-441	CRH	ENSCAFT00000044942	chr29:15832697G>A	-	c.341C>T	p.Ala114Val	Missense	0.38	0.5	n/a	ND
ND10-441	SLC4A3	ENSCAFT00000024905	chr37:26144823G>T	-	c.2320G>T	p.Val774Phe	Missense	0.178571	n/a	n/a	ND
ND10-441	ATF6	ENSCAFT00000020736	chr38:20869666G>T	-	c.703C>A	p.Pro235Thr	Missense	0.39	0.38	0.486842	ND
ND10-441	ASMT	ENSCAFT00000038057	chrX:1013626G>A	-	c.734C>T	p.Ala245Val	Missense	0.583333	0	n/a	Mutant
ND10-441	MAP7D3	ENSCAFT00000046403	chrX:106610480G>A	-	c.2612C>T	p.Thr871Ile	Missense	0.482759	0.64	n/a	ND
ND10-441	BRWD3	ENSCAFT00000027493	chrX:62100072G>T	-	c.1186C>A	p.Gln396Lys	Missense	0.538462	0.466667	n/a	ND
*Sequencing approaches include next generation sequencing (short-insert whole-genome (SI-WGS), long-insert whole genome (LI-WGS), or mRNA-Seq) and Sanger sequencing.
**Sanger validation uninformative
n/a = <4 reads detected at this locus
ND = no data
