# Supplementary material for: Somatic inactivating PTPRJ mutations and dysregulated pathways identified in canine malignant melanoma by integrated comparative genomic analysis
Source: PLoS Genet. 2018 Sep 6;14(9):e1007589. doi: 10.1371/journal.pgen.1007589 (PMC6126841; doi:10.1371/journal.pgen.1007589)
Supplement: S4 Table — *Predicted Deleterious by PROVEAN (http://provean.jcvi.org/index.php). **Associated germline unavailable; +Annotated using RefSeq- no ENSEMBL available; 1Genomic position based on CanFam2 build. (XLSX) [file pgen.1007589.s014.xlsx]

## Sheet: Table S4
Supplementary Table 4. Somatic nsSNVs indentified by targeted Sanger sequencing in canine melanoma
Sample	Gene Symbol	Transcript Accession	Nucleotide (genomic)	Nucleotide (cDNA)	Amino Acid (protein)	Mutation Type	Zygosity
Jones**	NRAS	ENSCAFT00000015144	g.chr17:52415853T>C	c.182A>G	p.Q61R*	Missense	Heterozygous
Jones**	PTPRJ	ENSCAFT00000013154	g.chr18:41628512delC	fs	p.T208fs	Deletion	Heterozygous
Jones**	PTEN	ENSCAFT00000024821	g.chr26:37906484insA	c.735insA	Splice Donor	Splice Donor	Heterozygous
ND10-190	PTPRJ	ENSCAFT00000013154	g.chr18:41614435insTT	fs	p.F634fs	Insertion	Heterozygous
ND10-190	PTPRJ	ENSCAFT00000013154	g.chr18:41592594insG	fs	p.D1098fs	Insertion	Heterozygous
ND10-192**	NRAS	ENSCAFT00000015144	g.chr17:52415852T>G	c.183A>C	p.Q61H*	Missense	Heterozygous
ND10-252**	TP53	ENSCAFT00000026465	g.chr5:32564633G>T	c.276C>A	p.Y92X*	Nonsense	Homozygous
ND10-252**	KIT	ENSCAFT00000049830	g.chr13:47160989A>G	c.1187A>G	p.Q396R	Missense	Heterozygous
ND10-252**	KRAS	ENSCAFT00000010525	g.chr27:22261797G>T	c.34G>T	p.G12C*	Missense	Heterozygous
ND10-252**	GNA11	NM_001195842.1+	g.chr20:59132072C>A¹	c.571G>T	p.R183L*	Missense	Heterozygous
ND10-314	PTEN	ENSCAFT00000024821	g.chr26:37900572T>G	c.444T>G	p.S148R*	Missense	Homozygous
ND10-402**	NRAS	ENSCAFT00000015144	g.chr17:52415854G>T	c.181C>A	p.Q61K*	Missense	Heterozygous
ND10-457	TP53	ENSCAFT00000026465	g.chr5:32563968G>A	c.439C>T	p.R147C*	Missense	Heterozygous
ND10-564**	TP53	ENSCAFT00000026465	g.chr5:32562635G>A	c.922C>T	p.Q308X*	Nonsense	Heterozygous
ND10-581**	TP53	ENSCAFT00000026465	g.chr5:32562969C>T	c.874G>A	p.G292R	Missense	Heterozygous
ND10-581**	PTPRJ	ENSCAFT00000013154	g.chr18:41622463G>A	c.1091C>T	p.A364G	Missense	Heterozygous
ND10-581**	BAP1	ENSCAFT00000015130	g.chr20:37360882G>C	c.1215G>C	p.E405D	Missense	Homozygous
ND10-631	TP53	ENSCAFT00000026465	g.chr5:32563968G>A	c.439C>T	p.R147C*	Missense	Heterozygous
ND10-748**	KRAS	ENSCAFT00000010525	g.chr27:22261797G>T	c.34G>T	p.G12C*	Missense	Heterozygous
ND10-750	TP53	ENSCAFT00000026465	g.chr5:32563028C>T	c.815G>A	p.R272H*	Missense	Heterozygous
ND11-201**	TP53	ENSCAFT00000026465	g.chr5:3256394insT	fs	p.K153ins	Insertion	Heterozygous
ND11-201**	PTPRJ	ENSCAFT00000013154	g.chr18:41592552-41592581delAAGTACATCAGTGCTTGTTCCATGGCTTC	c.3306-3335delCTTCCGGTACCTTGTTCGTGACTACATGAA	p.N1102_K1112delinsK	Deletion	Heterozygous
ND11-086**	KRAS	ENSCAFT00000010525	g.chr27:22261797G>T	c.34G>T	p.G12C*	Missense	Heterozygous
ND11-227**	PTPRJ	ENSCAFT00000013154	g.chr18:41599750T>A	c.3044A>T	p.K1015X	Nonsense	Heterozygous
Parks**	KIT	ENSCAFT00000049830	g.chr13:47178540-47178548del		p.V558del*	Deletion	Homozygous
*Predicted Deleterious by PROVEAN (http://provean.jcvi.org/index.php)
**Associated germline unavailable
+ Annotated using RefSeq- no ENSEMBL available
¹ Genomic position based on CanFam2 build
