# Supplementary material for: Somatic inactivating PTPRJ mutations and dysregulated pathways identified in canine malignant melanoma by integrated comparative genomic analysis
Source: PLoS Genet. 2018 Sep 6;14(9):e1007589. doi: 10.1371/journal.pgen.1007589 (PMC6126841; doi:10.1371/journal.pgen.1007589)
Supplement: S6 Table — (XLSX) [file pgen.1007589.s016.xlsx]

## Sheet: Table S6
Supplementary Table 6. Copy number variations identified by SNP array and GISTIC in canine melanoma
Region	Extended Region	Type	Q-Bound	G-Score	Ensembl Gene Names/IDs
chr1:12437659-12461132	chr1:12405969-12495509	CN Loss	0.0116461	7.74492	none
chr10:2222236-2312543	chr10:1354040-2624535	CN Gain	0.0147869	2.96906	NDUFA4L2, INHBE, ENSCAFG00000000225, ENSCAFG00000028596, MBD6, DTX3, SAS, CDK4, MARCH9, CYP27B1, METTL1, cfa-mir-26a-2, STAC3, R3HDM2, INHBC, MARS, DDIT3, DCTN2, KIF5A, PIP4K2C, ARHGEF25, B4GALNT1, OS9, METTL21B, AVIL, CTDSP2, SHMT2, GLI1, SLC26A10, AGAP2, XRCC6BP1
chr10:10922028-10951243	chr10:10904058-11531110	CN Gain	5.9e-13	6.67983	ENSCAFG00000001302, LYZ, SLC35E3, MDM2, CPM, YEATS4, CPSF6
chr11:29403532-29530118	chr11:27592239-29530118	CN Gain	0.00354636	3.22638	ENSCAFG00000001422, TMEM261, U6, 7SK, KDM4C, PTPRD
chr11:44239055-44323119	chr11:42508028-47053437	CN Loss	0.00181893	10.7295	5S_rRNA, U6, ENSCAFG00000014096, IZUMO3, U3, ENSCAFG00000007543, ENSCAFG00000030992, LRRC19, cfa-mir-872, ENSCAFG00000029839, IFNK, LINGO2, cfa-mir-876, ENSCAFG00000026571, PLAA, ENSCAFG00000001714, EQTN, C9orf72, ELAVL2, IFT74, TEK, MOB3B, CAAP1
chr13:10459352-10845821	chr13:8828292-11569508	CN Gain	0.0219518	2.87	ENSCAFG00000029583, TMEM74, SNORD112, ENSCAFG00000000743, KCNV1, U6, ENSCAFG00000020173, ENSCAFG00000000747, EIF3E, ENSCAFG00000000713, TRHR, SYBU, NUDCD1, PKHD1L1, EBAG9
chr15:8083063-8107639	chr15:5774471-8299913	CN Loss	0.0057289	9.97855	MRPS15, LSM10, EVA1B, ENSCAFG00000029196, ENSCAFG00000031975, ADPRHL2, C1orf216, NCDN, ENSCAFG00000030029, ENSCAFG00000030692, SMIM12, GJA4, GJB4, GJB5, ENSCAFG00000031050, ENSCAFG00000030950, HMGB4, CSF3R, OSCP1, SH3D21, THRAP3, MAP7D1, TRAPPC3, COL8A2, AGO4, PSMB2, KIAA0319L, ZMYM4, ENSCAFG00000003595, ZMYM6, GJB3, C1orf94, C16orf87, STK40, AGO3, CLSPN, ZMYM1, DLGAP3, CSMD2, ENSCAFG00000003676,…
chr30:16183151-16372980	chr30:16164778-16525074	CN Gain	7.81e-11	6.14054	U6, SLC27A2, HDC, ENSCAFG00000024904, USP50, GABPB1, USP8, TRPM7
chrX:67823567-67901647	chrX:65699748-68476713	CN Gain	0.00823441	3.0675	ENSCAFG00000017391, 7SK, cfa-mir-361, ENSCAFG00000017412, U6, SNORD39, ENSCAFG00000028793, ENSCAFG00000017435, ENSCAFG00000017448, ENSCAFG00000017449, ENSCAFG00000017450, SATL1, ZNF711, ENSCAFG00000017381, APOOL, POF1B, CHM, DACH2, KLHL4
chrX:72218690-72249724	chrX:71667847-72283818	CN Loss	0.00181893	11.1843	ENSCAFG00000029910
