# Supplementary material for: Somatic inactivating PTPRJ mutations and dysregulated pathways identified in canine malignant melanoma by integrated comparative genomic analysis
Source: PLoS Genet. 2018 Sep 6;14(9):e1007589. doi: 10.1371/journal.pgen.1007589 (PMC6126841; doi:10.1371/journal.pgen.1007589)
Supplement: S7 Table — (XLSX) [file pgen.1007589.s017.xlsx]

## Sheet: ND09-337
Supplementary Table 7. Copy number variations identified by SNP Array in canine melanoma by sample
Chromosome Region	Event	Length	Call PValue	Count of Gene Symbols	ENSEMBL Gene Names
chr1:10431888-11196426	CN Gain	764539	6.42e-11	2	ENSCAFG00000000048,CDH19
chr1:11752112-12390856	CN Gain	638745	1.43e-23	2	ENSCAFG00000026536,CDH7
chr1:12390856-12652007	CN Loss	261152	2.99e-18	1	5S_rRNA
chr5:1-8418584	CN Loss	8418585	1.64e-15	44	ENSCAFG00000030199,B3GAT1,ENSCAFG00000031837,ENSCAFG00000009746,ENSCAFG00000030298,7SK,U6atac,U6,ENSCAFG00000010143,KCNJ1,GLB1L3,ACAD8,THYN1,VPS26B,JAM3,SPATA19,ADAMTS15,ADAMTS8,ZBTB44,ST14,PRDM10,TMEM45B,KCNJ5,KIRREL3,ST3GAL4,DCPS,TIRAP,SRPR,FOXRED1,RPUSD4,GLB1L2,ENSCAFG00000023788,IGSF9B,OPCML,NTM,SNX19,APLP2,NFRKB,ARHGAP32,FLI1,ETS1,FAM118B,NCAPD3,BARX2
chr5:9177613-15520690	CN Loss	6343078	3.34e-47	126	TMEM218,HEPACAM,VSIG2,NRGN,SPA17,PANX3,OR8A1,OR8B12,ENSCAFG00000011242,OR8B8,OR16D09,ENSCAFG00000011258,ENSCAFG00000011262,ENSCAFG00000029521,ENSCAFG00000032150,OR8D2,OR8D1,ENSCAFG00000011300,ENSCAFG00000023482,TPCR79,U4,ENSCAFG00000031352,ENSCAFG00000031453,OR10D3,OR08E10,OR08H04,ENSCAFG00000032687,ENSCAFG00000032337,ENSCAFG00000029301,ENSCAFG00000031216,OR10G6,ENSCAFG00000011431,OR10S1,ENSCAFG0…
chr5:17733279-73201164	CN Loss	55467886	0	706	7SK,ENSCAFG00000026790,ENSCAFG00000003188,C11orf71,ENSCAFG00000013528,ENSCAFG00000029497,U6,CLDN25,TMPRSS5,U4,ENSCAFG00000013908,TEX12,TIMM8B,C11orf57,PIH1D2,C11orf52,ENSCAFG00000023925,SCAMP3,cfa-mir-34c,cfa-mir-34b,COLCA2,ENSCAFG00000032101,ENSCAFG00000014234,ENSCAFG00000014235,SNORA52,C11orf87,5S_rRNA,ENSCAFG00000014378,ENSCAFG00000028701,ENSCAFG00000014664,SNORA61,MRPS36,ENSCAFG00000001472,MS…
chr7:1017730-31629392	CN Loss	30611663	1.14e-248	312	ENSCAFG00000029610,LAD1,ENSCAFG00000031285,ENSCAFG00000032627,ENSCAFG00000030657,GPR25,ENSCAFG00000011151,U6,cfa-mir-181a-1,cfa-mir-181b-1,C1orf53,U4,DYRK3,ENSCAFG00000028418,IL10,IL19,IL20,FCAMR,C1orf116,ENSCAFG00000029002,cfa-mir-29c-1,ENSCAFG00000026785,ENSCAFG00000026765,ENSCAFG00000010678,ENSCAFG00000011883,cfa-mir-205,ENSCAFG00000030095,C1orf74,ENSCAFG00000012004,7SK,U5,RD3,SLC30A1,ENSCAFG0…
chr7:31629392-52829038	CN Gain	21199647	2.52e-102	235	GREM2,SNORA1,U4,ENSCAFG00000015649,U6,U2,MAP1LC3C,ENSCAFG00000015773,ENSCAFG00000008920,ENSCAFG00000031505,ENSCAFG00000026646,HNRNPU,7SK,ENSCAFG00000024406,ENSCAFG00000028712,ENSCAFG00000029029,5S_rRNA,ENSCAFG00000016113,H3F3C,ENSCAFG00000016140,SRP9,ENSCAFG00000028635,CNIH4,DEGS1,ENSCAFG00000032156,ETV3L,PEAR1,MRPL24,ISG20L2,CRABP2,HAPLN2,TTC24,cfa-mir-9-1,C1orf85,TMEM79,PAQR6,BGLAP,ENSCAFG00000…
chr7:65071267-73940304	CN Loss	8869038	3.15e-44	63	ENSCAFG00000028757,U6,ENSCAFG00000018228,ENSCAFG00000018232,ENSCAFG00000018233,5S_rRNA,cfa-mir-1-2,cfa-mir-133a,SNORA62,ENSCAFG00000018258,ENSCAFG00000018265,ENSCAFG00000018296,CETN1,TS,ENSCAFG00000018373,SNORA1,ENSCAFG00000018377,ENSCAFG00000018380,ENSCAFG00000024603,C9orf16,ENSCAFG00000029268,ENSCAFG00000029134,ENSCAFG00000018511,ENSCAFG00000009957,ZBTB14,ENSCAFG00000018558,ENSCAFG00000023188,E…
chr7:74821373-75879184	CN Loss	1057812	6.65e-11	14	ENSCAFG00000018694,ENSCAFG00000023339,ENSCAFG00000018723,ENSCAFG00000031565,ENSCAFG00000012977,NDUFV2,PPP4R1,TXNDC2,VAPA,SOGA2,ANKRD12,TWSG1,RAB31,RALBP1
chr10:1-4007727	CN Gain	4007728	1e-07	103	ENSCAFG00000028808,ENSCAFG00000000049,ENSCAFG00000000051,ENSCAFG00000000054,METTL7B,ENSCAFG00000000061,RDH5,CD63,ENSCAFG00000031189,ENSCAFG00000000071,ENSCAFG00000000069,TMEM198,MMP19,CDK2,RAB5B,ENSCAFG00000031955,ERBB3,ENSCAFG00000000102,NABP2,ENSCAFG00000027982,COQ10A,ENSCAFG00000000118,APOF,ARPC3,ATP5B,SNORD59,NACA,PRIM1,U6,SDR9C7,ENSCAFG00000000153,ENSCAFG00000030326,NDUFA4L2,INHBE,ENSCAFG000…
chr10:7522087-8281530	CN Gain	759444	3.06e-05	4	U6,WIF1,LEMD3,MSRB3
chr10:8281530-10415761	CN Loss	2134232	6.73e-10	12	ENSCAFG00000022943,ENSCAFG00000000376,ENSCAFG00000012238,ENSCAFG00000000389,DYRK2,IFN-GAMMA,LLPH,IRAK3,CAND1,ENSCAFG00000000370,HELB,GRIP1
chr10:10922028-13208497	High Copy Gain	2286470	1.26e-234	21	ENSCAFG00000001302,LYZ,LRRC10,ENSCAFG00000030169,U6,MDM2,CPM,YEATS4,FRS2,CCT2,BEST3,ENSCAFG00000000436,CNOT2,KCNMB4,TSPAN8,ZFC3H1,CPSF6,MYRFL,PTPRB,LGR5,PTPRR
chr10:13208497-36285367	CN Loss	23076871	4.89e-104	312	U6,7SK,ATXN7L3B,GLIPR1L1,ENSCAFG00000000489,ENSCAFG00000031600,ENSCAFG00000000545,ENSCAFG00000031351,ENSCAFG00000026804,ENSCAFG00000029465,ENSCAFG00000029677,ARSA,ENSCAFG00000000579,ODF3B,SCO2,ENSCAFG00000031984,LMF2,MIOX,ADM2,ENSCAFG00000000612,ENSCAFG00000030366,HDAC10,ENSCAFG00000000692,ENSCAFG00000000697,TRABD,IL17REL,ENSCAFG00000028945,ENSCAFG00000000727,ENSCAFG00000000734,ENSCAFG00000024522…
chr10:36285367-39249826	High Copy Gain	2964460	0	22	FAM32A,U2,ENSCAFG00000002071,ENSCAFG00000026796,ENSCAFG00000002074,5S_rRNA,ENSCAFG00000028056,ENSCAFG00000002082,U6,ENSCAFG00000029668,U4,C2orf40,C2orf49,GPR45,ENSCAFG00000005307,FHL2,MRPS9,ST6GAL2,UXS1,NCK2,TGFBRAP1,POU3F3
chr10:39491970-40155149	High Copy Gain	663180	7.44e-43	0	none
chr10:40155149-40871304	CN Gain	716156	8.22e-10	11	U6,ENSCAFG00000002132,MFSD9,IL18RAP,IL1RL1,ENSCAFG00000002145,IL1R1,TMEM182,SLC9A2,ENSCAFG00000029466,IL18R1
chr10:40871304-55550091	CN Loss	14678788	9.79e-60	111	ENSCAFG00000017823,UBE2N,RNF149,SNORD89,RPL31,ENSCAFG00000031648,ENSCAFG00000003134,LIPT1,7SK,COA5,5S_rRNA,ACTR1B,COX5B,SEMA4C,OXER1,HAAO,ZFP36L2,ENSCAFG00000026531,ENSCAFG00000032295,SIX3,SIX2,TMEM247,ATP6V1E2,SOCS5,U6,MCFD2,CALM2,U5,ENSCAFG00000032122,U4,ENSCAFG00000025640,NANOG,ENSCAFG00000002693,ENSCAFG00000002696,ENSCAFG00000002719,ENSCAFG00000029777,snoR17,ENSCAFG00000029574,ENSCAFG00000031…
chr11:1-18125197	CN Loss	18125198	9.14e-58	145	MGAT1,ENSCAFG00000003956,ENSCAFG00000028826,OR2V1,TRIM7,TRIM41,GNB2L1,SNORD96,SNORD95,ENSCAFG00000028829,IFGGB1,ENSCAFG00000012640,ENSCAFG00000023945,IRGM5,ENSCAFG00000000502,ENSCAFG00000000494,ENSCAFG00000000491,ENSCAFG00000018149,ENSCAFG00000030378,U6,cfa-mir-340,LTC4S,HNRNPH1,SNORA54,ENSCAFG00000032181,ZNF879,ZFP2,ENSCAFG00000000271,PROP1,ENSCAFG00000000262,RPA3,7SK,RMND5B,N4BP3,B4GALT7,TMED9,…
chr11:19743285-20821317	CN Loss	1078033	0.007055	16	7SK,ENSCAFG00000031481,CSF2,U6,ENSCAFG00000030656,ENSCAFG00000032085,ACSL6,IL3,P4HA2,SLC22A4,SLC22A5,IRF1,CDC42SE2,FNIP1,PDLIM4,ENSCAFG00000024183
chr11:27257683-29530118	CN Gain	2272436	5.03e-22	11	TPD52L3,ENSCAFG00000028744,ENSCAFG00000001422,TMEM261,U6,7SK,IL33,UHRF2,GLDC,KDM4C,PTPRD
chr11:29530118-32310672	CN Loss	2780555	1.34e-15	5	U6,ENSCAFG00000024495,ENSCAFG00000001468,ENSCAFG00000026727,ENSCAFG00000001473
chr11:32738405-33221975	CN Loss	483571	2.59e-05	2	ENSCAFG00000001476,ENSCAFG00000013626
chr11:33606783-43865112	CN Loss	10258330	1.62e-44	51	ENSCAFG00000030282,CER1,U6,ENSCAFG00000032301,ENSCAFG00000032537,ENSCAFG00000001592,ENSCAFG00000032347,SCARNA8,FTH1,RPS19,RPS6,SNORA70,ENSCAFG00000026513,cfa-mir-491,SNORA30,IFNB1,ENSCAFG00000023674,cfa-mir-31,CDKN2B,CDKN2B-AS,5S_rRNA,ENSCAFG00000014096,IZUMO3,U3,ENSCAFG00000007543,SNAPC3,PLIN2,DENND4C,ACER2,PTPLAD2,IFNE,CDKN2A,MPDZ,ZDHHC21,FREM1,TTC39B,PSIP1,CCDC171,CNTLN,ADAMTSL1,HAUS6,SLC24A2,…
chr11:45730820-53886265	CN Loss	8155446	9.38e-27	105	U6,LINGO2,5S_rRNA,cfa-mir-876,ENSCAFG00000026571,ENSCAFG00000001731,ENSCAFG00000001734,U4,ENSCAFG00000001742,TOPORS,TMEM215,ENSCAFG00000001818,cfa-mir-207,SPINK4,BAG1,AQP3,ENSCAFG00000025156,SNORD121A,KIAA1161,ENSCAFG00000001921,DCTN3,SIGMAR1,GALT,CTACK,CCL19,CCL21,ENSCAFG00000020055,ENSCAFG00000030957,ENSCAFG00000025056,FAM214B,ENSCAFG00000018740,FAM166B,TESK1,CD72,SIT1,RNase_MRP,CCDC107,CA9,CRE…
chr11:53886265-55877493	CN Gain	1991229	5.91e-11	30	ENSCAFG00000031129,EXOSC3,ENSCAFG00000002395,ENSCAFG00000028716,ENSCAFG00000028415,ENSCAFG00000002399,5S_rRNA,ENSCAFG00000032042,ENSCAFG00000031489,FRMPD1,TRMT10B,ALDH1B1,IGFBPL1,TMOD1,NCBP1,XPA,C9orf156,HEMGN,ANP32B,NANS,TRIM14,CORO2A,ANKS6,DCAF10,SHB,CCDC180,TDRD7,TSTD2,TBC1D2,GABBR2
chr11:56465764-57104089	CN Gain	638326	0.034676	4	ENSCAFG00000027865,STX17,ENSCAFG00000002542,INVS
chr11:58424160-60745229	CN Gain	2321070	0.041192	22	SNORA57,U2,ENSCAFG00000030806,5S_rRNA,ENSCAFG00000029709,ENSCAFG00000002674,U6,ENSCAFG00000030606,OR13C4,ENSCAFG00000002677,OR13C8,ENSCAFG00000002680,OR13F1,ENSCAFG00000030353,ENSCAFG00000032686,ENSCAFG00000032550,ENSCAFG00000029270,ENSCAFG00000032327,SMC2,ENSCAFG00000032409,NIPSNAP3A,CYLC2
chr11:63764766-64567142	CN Loss	802377	6.88e-06	10	ACTL7A,FAM206A,cfa-mir-32,ACTL7B,IKBKAP,CTNNAL1,PTPN3,TMEM245,FRRS1L,EPB41L4B
chr11:65500266-74389097	CN Loss	8888832	1.4e-29	85	OR2K2,ENSCAFG00000030311,ENSCAFG00000030529,ENSCAFG00000032765,ENSCAFG00000032333,ENSCAFG00000003019,ENSCAFG00000003047,ENSCAFG00000003064,ENSCAFG00000028946,ENSCAFG00000029351,ENSCAFG00000003318,ENSCAFG00000023218,SLC31A2,SLC31A1,ENSCAFG00000003234,ENSCAFG00000003238,HDHD3,ALAD,POLE3,C9orf43,7SK,AMBP,KIF12,cfa-mir-455,ENSCAFG00000003331,ENSCAFG00000031478,ENSCAFG00000029773,ENSCAFG00000003473,TR…
chr12:58495479-61938879	CN Gain	3443401	0.02341	8	SNORA38,RPL3,ACA64,ENSCAFG00000028773,U6,SIM1,GRIK2,ASCC3
chr12:67803255-68095160	CN Loss	291906	0.000556	3	U6,TRAF3IP2,REV3L
chr13:1-12857393	CN Gain	12857394	1.17e-26	84	ENSCAFG00000031952,SNORA72,ENSCAFG00000018581,KCNS2,U6,OSR2,cfa-mir-599,cfa-mir-875,ENSCAFG00000000532,5S_rRNA,Y_RNA,ZNF706,ENSCAFG00000030800,ENSCAFG00000025578,ENSCAFG00000000596,ENSCAFG00000000632,ENSCAFG00000030010,SNRPD2,KLF10,ENSCAFG00000000646,ENSCAFG00000000653,CTHRC1,ENSCAFG00000028565,ENSCAFG00000000672,ENSCAFG00000028333,SNORA62,ABRA,ENSCAFG00000000683,ENSCAFG00000000684,ENSCAFG0000000…
chr13:13363547-14891101	CN Gain	1527555	0.000313	6	ENSCAFG00000002560,MGST3,ENSCAFG00000030964,U6,ENSCAFG00000000805,CSMD3
chr13:48128993-62495848	CN Gain	14366856	4.52e-54	89	ENSCAFG00000002200,U2,ENSCAFG00000002228,U5,ENSCAFG00000002332,U6,ENSCAFG00000002333,ENSCAFG00000002335,ENSCAFG00000002336,ENSCAFG00000002337,SNORA62,ENSCAFG00000032523,5S_rRNA,ENSCAFG00000030070,ENSCAFG00000032555,ENSCAFG00000002388,ENSCAFG00000030367,ENSCAFG00000002828,SULT1B1,ENSCAFG00000002875,C4orf40,ODAM,ENSCAFG00000028973,ENSCAFG00000002890,CABS1,AMTN,AMBN,ENAM,UTP3,ENSCAFG00000002934,ENSC…
chr14:1-60966679	CN Gain	60966680	1.51e-295	430	ENSCAFG00000009505,ENSCAFG00000006267,ENSCAFG00000024336,ENSCAFG00000024333,HIST3H2A,TRIM11,IBA57,ENSCAFG00000001170,GUK1,ENSCAFG00000030870,MRPL55,C1orf35,WNT9A,JMJD4,OR6F1,OR13G1,OR2AK2,ENSCAFG00000030646,ELOF1,ENSCAFG00000001195,ENSCAFG00000001199,ENSCAFG00000028629,OR11L1,FAM71C,ENSCAFG00000001242,ENSCAFG00000031134,ENSCAFG00000029699,ENSCAFG00000030451,OR2L13,ENSCAFG00000001251,OR20H03,OR14C…
chr15:9408627-9737925	CN Loss	329299	4.87e-06	3	cfa-mir-761,OSBPL9,NRD1
chr16:625233-12074101	CN Gain	11448869	1.4e-29	137	IGFBP3,IGFBP1,ENSCAFG00000029006,ENSCAFG00000028929,5S_rRNA,ENSCAFG00000003392,Y_RNA,U6,ENSCAFG00000029696,7SK,U6atac,ENSCAFG00000030577,ENSCAFG00000030963,OR08A11,ENSCAFG00000030583,OR2A2,OR2A14,OR2A12,OR2A25,OR2A5,OR6B1,ENSCAFG00000029411,cOR13M4,ENSCAFG00000003534,ENSCAFG00000003537,TAS2R41,TAS2R16,TMEM139,ENSCAFG00000029004,TAS2R40,TAS2R39,PIP,ENSCAFG00000003650,OR6V1,C7orf34,EPHB6,TRBV30,ENS…
chr16:12980646-59632846	CN Gain	46652201	9.22e-169	332	TMEM140,ETF1,ENSCAFG00000003164,LYPD8,ZNF672,ZNF692,ENSCAFG00000030348,ENSCAFG00000024994,ENSCAFG00000004348,ENSCAFG00000004353,ZNF425,ZNF783,U6,7SK,ENSCAFG00000030393,ENSCAFG00000004548,ENSCAFG00000004551,RARRES2,REPIN1,GIMAP7,GIMAP4,GIMAP6,GIMAP2,ENSCAFG00000004582,TMEM176B,TMEM176A,AOC1,ASIC3,FASTK,TMUB1,ABCF2,cfa-mir-671,5S_rRNA,SNORA15,CCT8L2,ENSCAFG00000004983,ENSCAFG00000005001,HTR5A,SNORA…
chr18:2670326-5751326	CN Loss	3081001	2.45e-14	7	ENSCAFG00000030774,7SK,U1,ENSCAFG00000003455,U6,SEC61G,VSTM2A
chr18:6415990-10074907	CN Loss	3658918	5.67e-26	21	U6,MRPL32,ENSCAFG00000026807,ENSCAFG00000029811,ENSCAFG00000003551,ENSCAFG00000027789,snoU13,ENSCAFG00000031550,5S_rRNA,ENSCAFG00000003565,Y_RNA,BLVRA,COA1,STK17A,C7orf25,INHBA,RALA,HECW1,GLI3,CDK13,SUGCT
chr18:16035073-17289413	CN Loss	1254341	1.17e-06	13	ENSCAFG00000004153,PSMC2,PMPCB,ENSCAFG00000030876,SLC26A5,DNAJC2,NAPEPLD,ARMC10,LRRC17,FAM185A,ORC5,RELN,FBXL13
chr18:21955784-25893961	CN Loss	3938178	3.07e-19	44	ENSCAFG00000026608,U6,ENSCAFG00000030026,SCGB1C1,ODF3,BET1L,RIC8A,ENSCAFG00000032118,NLRP6,ENSCAFG00000006485,ENSCAFG00000030793,SIGIRR,K-RAS,C11orf35,ENSCAFG00000028503,cfa-mir-210,IRF7,TMEM80,CEND1,SIRT3,PSMD13,ATHL1,PKP3,PTDSS2,RNH1,LRRC56,DEAF1,EPS8L2,ENSCAFG00000029403,PDDC1,ENSCAFG00000031396,ALKBH3,PCLO,SEMA3A,ENSCAFG00000030788,SEMA3D,ENSCAFG00000031180,B4GALNT4,ENSCAFG00000032006,ANO9,RA…
chr18:29602723-30378269	CN Loss	775547	0.001408	3	ENSCAFG00000006775,ENSCAFG00000006791,U6
chr18:33021772-36611195	CN Loss	3589424	3.3e-20	31	ENSCAFG00000022909,ENSCAFG00000031707,C11orf91,ENSCAFG00000027120,ENSCAFG00000026663,ENSCAFG00000007530,EHF,ELF5,CAT,CAPRIN1,CD59,CSTF3,TCP11L1,DEPDC7,QSER1,PRRG4,EIF3M,RCN1,APIP,NAT10,FBXO3,KIAA1549L,HIPK3,CCDC73,WT1,IMMP1L,DCDC1,ENSCAFG00000007535,ELP4,ABTB2,LMO2
chr18:38436128-39226453	CN Loss	790326	0.002295	26	BTBD18,MED19,CLP1,YPEL4,cfa-mir-130a,SERPING1,SMTNL1,TIMM10,ENSCAFG00000031658,PRG3,SSRP1,ENSCAFG00000007988,OR08B11,OR04E05,OR16B12,ZDHHC5,TMX2,UBE2L6,RTN4RL2,SLC43A3,TNKS1BP1,APLNR,ENSCAFG00000029133,SLC43A1,LRRC55,P2X3
chr18:51314430-53805270	CN Loss	2490841	1.42e-11	112	TSGA10IP,ENSCAFG00000005842,ENSCAFG00000028476,C11orf68,FOSL1,CCDC85B,EFEMP2,MUS81,CFL1,ENSCAFG00000032485,KAT5,RNASEH2C,RELA,MAP3K11,KCNK7,FAM89B,SSSCA1,MALAT1,NEAT1_3,NEAT1_2,NEAT1_1,SLC25A45,TIGD3,CDC42EP2,ENSCAFG00000029947,SPDYC,MRPL49,ENSCAFG00000013934,ZNHIT2,TM7SF2,ZFPL1,TMEM262,NAALADL1,SNX15,U6,ENSCAFG00000028760,BATF2,ENSCAFG00000020600,cfa-mir-192,PYGM,RPS6KA4,ENSCAFG00000014445,GPR13…
chr18:54455765-55844845	CN Loss	1389081	1.04e-05	41	ENSCAFG00000032547,FTH1,ENSCAFG00000030157,ENSCAFG00000001474,FADS1,FEN1,LRRC10B,PPP1R32,CYB561A3,VPS37C,CD6,TMEM132A,CRTH2,CCDC86,ENSCAFG00000032471,NAA38,VMD2,FADS3,FADS2,MYRF,DAGLA,SDHAF2,CPSF7,TMEM216,DDB1,VWCE,PGA,ENSCAFG00000016314,CD5,TMEM109,PRPF19,MS4A10,MS4A15,ENSCAFG00000032484,MAD2L1,MS4A13,ENSCAFG00000028723,SYT7,DAK,SLC15A3,RAB3IL1
chr19:1-6354898	CN Loss	6354899	1.95e-51	35	U6,ENSCAFG00000003628,UCP1,7SK,SCOC,ENSCAFG00000028984,ENSCAFG00000031075,MGST2,MGARP,U4,ENSCAFG00000003743,Y_RNA,ENSCAFG00000003755,ENSCAFG00000003756,ENSCAFG00000032494,GAB1,USP38,IL15,ZNF330,ELMOD2,CLGN,SETD7,RAB33B,NAA15,CCRN4L,ENSCAFG00000030512,ENSCAFG00000031913,RNF150,TBC1D9,ENSCAFG00000031714,MAML3,ELF2,SLC7A11,PCDH18,INPP4B
chr19:14773220-19669110	CN Loss	4895891	1.82e-34	34	U2,ENSCAFG00000003969,ENSCAFG00000003975,CEBPZ-AS1,SNORD112,SPRY1,7SK,BBS12,ENSCAFG00000032088,U6,IL2,ENSCAFG00000004010,ENSCAFG00000031875,CCNA2,ENSCAFG00000004167,ENSCAFG00000029691,ENSCAFG00000004187,ANKRD50,ENSCAFG00000003994,IL21,BBS7,EXOSC9,ANXA5,NDNF,ENSCAFG00000030539,FAT4,SPATA5,FGF2,KIAA1109,TRPC3,QRFPR,PRDM5,ADAD1,TNIP3
chr19:23263342-44164759	CN Loss	20901418	3.67e-122	82	ENSCAFG00000004629,7SK,ENSCAFG00000028785,ENSCAFG00000004632,Y_RNA,ENSCAFG00000004640,ENSCAFG00000004650,U6,U4atac,INHBB,TMEM185B,ENSCAFG00000028110,TMEM177,TMEM37,DBI,C1QL2,EN1,ENSCAFG00000004917,ENSCAFG00000004919,ENSCAFG00000022874,SNORD112,U4,5S_rRNA,ENSCAFG00000029279,NDUFC1,RPL31,ENSCAFG00000031430,ENSCAFG00000005064,cfa-mir-128-1,ENSCAFG00000026780,SNORD12,CXCR4,ENSCAFG00000019013,NXPH2,PP…
chr22:1-3902258	CN Loss	3902259	7.47e-26	45	ENSCAFG00000024550,ALG11,CCDC70,FAM124A,5S_rRNA,ENSCAFG00000004303,SNORD112,U6,cfa-mir-15a,cfa-mir-16-1,KCNRG,ENSCAFG00000031710,ENSCAFG00000010362,7SK,ENSCAFG00000028516,.,MTLR,LPAR6,NDUFB6,ENSCAFG00000020219,U1,ATP7B,INTS6,RNASEH2B,TRIM13,SPRYD7,EBPL,PHF11,SETDB2,CDADC1,CYSLTR2,RCBTB2,ITM2B,NUDT15,SUCLA2,ENSCAFG00000004458,WDFY2,SERPINE3,ENSCAFG00000004291,RCBTB1,CAB39L,FNDC3A,MED4,KPNA3,RB1
chr22:4586500-31332116	CN Loss	26745617	1.67e-197	101	ENSCAFG00000029204,ENSCAFG00000029502,SPERT,U6,ENSCAFG00000030061,TPT1,SNORA31,SNORA46,KCTD4,ENSCAFG00000004550,ENSCAFG00000004552,ENSCAFG00000028598,ENSCAFG00000031446,ENSCAFG00000030665,RGCC,ENSCAFG00000024949,7SK,KBTBD6,cfa-mir-759,ENSCAFG00000024875,ENSCAFG00000024745,5S_rRNA,ENSCAFG00000024478,ENSCAFG00000004920,UBE2E2,U3,ENSCAFG00000026476,ENSCAFG00000030149,ENSCAFG00000027940,PCDH9,ENSCAFG…
chr22:35069162-39622718	CN Loss	4553557	4.71e-53	11	ENSCAFG00000005268,ENSCAFG00000005271,ENSCAFG00000005282,SLITRK1,5S_rRNA,SNORA62,SLITRK6,ENSCAFG00000005290,ENSCAFG00000005292,ENSCAFG00000032198,SLITRK5
chr23:1-8993504	CN Loss	8993505	4.23e-60	89	CST9L,ENSCAFG00000030783,ENSCAFG00000017407,U6,ENSCAFG00000024112,CST7,VSX1,U4,ENSCAFG00000004391,ENSCAFG00000029334,ENSCAFG00000004412,ENSCAFG00000004427,ENSCAFG00000004431,cfa-mir-138a,ENSCAFG00000031044,ENSCAFG00000011032,ENSCAFG00000029974,ENSCAFG00000029680,CCR4,5S_rRNA,ENSCAFG00000030719,ENSCAFG00000004734,ENSCAFG00000010012,cfa-mir-128-2,ENSCAFG00000004758,ENSCAFG00000026672,ENSCAFG0000002…
chr23:10612987-12739192	CN Loss	2126206	2.36e-17	29	ENSCAFG00000032257,CCK,KLHL40,HHATL,ENSCAFG00000005367,ACKR2,CYP8B1,ZNF662,ENSCAFG00000028472,ENSCAFG00000029033,ENSCAFG00000005244,SEC22C,SS18L2,NKTR,CCDC13,ENSCAFG00000031852,GTDC2,DYNC1LI1,CMTM6,CMTM7,ULK4,TRAK1,VIPR1,ZBTB47,FAM198A,CMTM8,OSBPL10,LYZL4,GPD1L
chr23:12870117-21329301	CN Loss	8459185	5.9e-71	32	ENSCAFG00000029094,U6,SNORA73,5S_rRNA,FTL,EOMES,ENSCAFG00000005672,ENSCAFG00000032549,ENSCAFG00000026600,RPL15,ENSCAFG00000005780,ENSCAFG00000032531,AZI2,OXSM,TOP2B,THRB,NR1D2,NKIRAS1,OSBPL10,STT3B,GADL1,TGFBR2,ZCWPW2,CMC1,NEK10,LRRC3B,NGLY1,RARB,ENSCAFG00000031320,RBMS3,ENSCAFG00000005774,SLC4A7
chr23:23270564-24509135	CN Loss	1238572	1.89e-08	9	ENSCAFG00000005822,U4,ENSCAFG00000028144,5S_rRNA,ENSCAFG00000005831,PP2D1,EFHB,RAB5A,KCNH8
chr23:24509135-26399768	CN Gain	1890634	3.31e-42	9	U4,ENSCAFG00000027514,ENSCAFG00000031643,U6,ENSCAFG00000005867,SATB1,TBC1D5,PLCL2,RFTN1
chr23:30340824-30616319	CN Loss	275496	7.98e-05	5	ENSCAFG00000030786,BFSP2,CDV3,ENSCAFG00000023227,TOPBP1
chr23:34294148-35628635	CN Gain	1334488	1.55e-05	25	ENSCAFG00000024361,DBR1,U6atac,ENSCAFG00000007544,Y_RNA,7SK,ENSCAFG00000026774,ENSCAFG00000031665,ENSCAFG00000007572,FOXL2,ENSCAFG00000007587,ENSCAFG00000030488,ENSCAFG00000031477,ENSCAFG00000007610,DZIP1L,NME9,ESYT3,FAIM,COPB2,RBP2,A4GNT,ARMC8,CEP70,PIK3CB,MRAS
chr23:35628635-38933685	CN Loss	3305051	1.75e-29	29	5S_rRNA,RNF7,ENSCAFG00000030856,ENSCAFG00000007877,ENSCAFG00000007883,PAQR9,CHST2,ENSCAFG00000008008,RBP2,RBP1,TRIM42,SLC25A36,SPSB4,ACPL2,ZBTB38,ATP1B3,TFDP2,GK5,XRN1,PCOLCE2,U2SURP,NMNAT3,CLSTN2,RASA2,GRK7,ATR,PLS1,TRPC1,SLC9A9
chr23:39320480-40921105	CN Loss	1600626	7.07e-10	5	ENSCAFG00000029025,ENSCAFG00000008047,U6,C3orf58,SLC9A9
chr23:42098223-42207462	High Copy Gain	109240	0.008672	0	none
chr23:42207462-43106514	CN Gain	899053	2.06e-13	4	ENSCAFG00000026692,7SK,ENSCAFG00000032541,ZIC4
chr23:43265642-43871740	CN Gain	606099	3.28e-17	6	U6,AGTR1,CPA3,GYG1,CPB1,HLTF
chr23:43871740-44332828	High Copy Gain	461089	1.19e-18	10	ENSCAFG00000025031,ENSCAFG00000008329,5S_rRNA,HPS3,CP,TM4SF18,TM4SF1,TM4SF4,HLTF,WWTR1
chr23:44332828-45986387	CN Gain	1653560	1.93e-40	19	COMMD2,PFN2,5S_rRNA,U4,ENSCAFG00000028582,GPR171,P2RY14,P2RY13,P2RY12,SELT,FAM188B2,ENSCAFG00000008447,WWTR1,RNF13,EIF2A,FAM194A,MED12L,GPR87,TSC22D2
chr23:47601695-48337854	CN Loss	736160	0.001019	3	7SK,U6,ARHGEF26
chr25:10411236-16126924	CN Loss	5715689	2.17e-50	45	ENSCAFG00000006705,U2,URAD,CDX2,PDX1,GSX1,U3,POLR1D,MTIF3,7SK,RASL11A,RPL21,SNORA27,SNORD102,GPR12,U6,ENSCAFG00000006939,SHISA2,ENSCAFG00000024806,ENSCAFG00000007094,AMER2,ENSCAFG00000007106,ENSCAFG00000031332,SLC46A3,GTF3A,RNF6,MTMR6,ENSCAFG00000007120,ENSCAFG00000032664,SACS,FLT1,FLT3,LNX2,USP12,WASF3,CDK8,ENSCAFG00000006926,NUPL1,MIPEP,TNFRSF19,SGCG,MTUS2,PAN3,ATP8A2,ENSCAFG00000007115
chr25:16275233-16407913	High Copy Gain	132681	0.018042	0	none
chr25:19924064-21605135	CN Loss	1681072	9.51e-08	11	ENSCAFG00000025233,5S_rRNA,U6,ENSCAFG00000029275,C4ORF27,MFAP3L,AADAT,SH3RF1,NEK1,CLCN3,ENSCAFG00000025297
chr25:22157851-32279145	CN Loss	10121295	7.99e-61	81	U6,ENSCAFG00000007820,HMGB2,SAP30,SCRG1,HAND2,ENSCAFG00000007864,ENSCAFG00000007918,ADAM29,ENSCAFG00000007921,U6atac,ENSCAFG00000030391,DEFB131,SNORA72,CBD136,ENSCAFG00000030648,5S_rRNA,7SK,ENSCAFG00000008104,RPL32,ENSCAFG00000008129,ENSCAFG00000008133,cfa-mir-124-1,ENSCAFG00000031122,SNORA42,ENSCAFG00000026703,ENSCAFG00000026718,STMN4,PNMA2,ENSCAFG00000025105,ENSCAFG00000007079,GNRH1,ENSCAFG0000…
chr25:34531175-51185445	CN Loss	16654271	8.86e-89	197	EGR3,ENSCAFG00000009307,PDLIM2,cfa-mir-320,PHYHIP,ENSCAFG00000030517,SP-C,LGI3,NUDT18,FAM160B2,FGF17,NPM2,5S_rRNA,DOK2,SNORD112,ENSCAFG00000022876,U6,ENSCAFG00000010158,U12,ENSCAFG00000010326,ENSCAFG00000010373,ENSCAFG00000032134,IRS1,SNORA70,ENSCAFG00000031071,CCL20,7SK,ENSCAFG00000010553,ENSCAFG00000010555,ENSCAFG00000029276,ENSCAFG00000030283,ENSCAFG00000031683,GPR55,ENSCAFG00000029715,ENSCAFG…
chr26:2610405-3815940	CN Gain	1205536	2.64e-31	4	SLC15A4,GLT1D1,TMEM132C,TMEM132D
chr26:3815940-4808785	High Copy Gain	992846	8.08e-39	3	ENSCAFG00000006853,TMEM132B,BRI3BP
chr26:4808785-5393580	CN Gain	584796	2.29e-09	6	ENSCAFG00000030419,ENSCAFG00000018018,BRI3BP,DHX37,SCARB1,NCOR2
chr26:5393580-6021313	High Copy Gain	627734	1.02e-28	9	ENSCAFG00000030081,FAM101A,ZNF664,ATP6V0A2,TCTN2,EIF2B1,NCOR2,CCDC92,DNAH10
chr26:21653459-23092852	CN Loss	1439394	0.001964	27	7SK,U6,C22orf31,RHBDD3,GAS2L1,RASL10A,SNORD125,RPS27L,ENSCAFG00000029476,NEFH,CHEK2,HSCB,ENSCAFG00000011954,ZNRF3,ENSCAFG00000012160,THOC5,NIPSNAP1,NF2,CABP7,UQCR10,ASCC2,CCDC117,KREMEN1,EMID1,AP1B1,ZMAT5,TTC28
chr26:27065219-32920630	CN Loss	5855412	1.05e-24	129	ENSCAFG00000013587,ZNF280B,ENSCAFG00000013622,ENSCAFG00000032328,ENSCAFG00000031196,ENSCAFG00000015176,ENSCAFG00000029493,ENSCAFG00000032057,ENSCAFG00000031806,U6,TMSB4X,FAM211B,ENSCAFG00000014028,ENSCAFG00000028814,ENSCAFG00000029652,CHCHD10,C22orf15,VPREB3,ZNF70,VPREB1,ENSCAFG00000014142,ENSCAFG00000028504,ENSCAFG00000027577,SNORA77,TRMT2A,cfa-mir-1306,ENSCAFG00000030092,cfa-mir-185,COMT,ENSCAF…
chr26:33419251-38964690	CN Loss	5545440	9.47e-295	31	ENSCAFG00000015550,CSTF2T,U6,7SK,ENSCAFG00000029370,ENSCAFG00000031699,ENSCAFG00000032091,ENSCAFG00000029090,ENSCAFG00000030844,CH25H,ENSCAFG00000015602,SGMS1,PAPSS2,ATAD1,LIPJ,LIPF,LIPM,ANKRD22,STAMBPL1,ACTC,FAS,LIPA,PCDH15,DKK1,PRKG1,ENSCAFG00000023425,A1CF,MINPP1,PTEN,RNLS,LIPK
chr28:19127971-20597457	CN Gain	1469487	0.020225	1	U4
chr29:841950-2475153	CN Loss	1633204	1.26e-24	7	EFCAB1,SNAI2,ENSCAFG00000030350,ENSCAFG00000006643,ENSCAFG00000006663,ENSCAFG00000028706,ENSCAFG00000032003
chr29:5044396-9268298	CN Loss	4223903	1.34e-16	36	ENSCAFG00000006899,ENSCAFG00000006912,ENSCAFG00000006983,MRPL15,U6,SNORD115,ENSCAFG00000017753,ENSCAFG00000007002,RAB28,NRG4,snoU54,MOS,CHCHD7,PENK,7SK,ENSCAFG00000007066,ENSCAFG00000007078,5S_rRNA,ENSCAFG00000001121,FAM110B,OPRK1,RGS20,LYPLA1,SOX17,TGS1,LYN,ENSCAFG00000029884,SDR16C5,IMPAD1,UBXN2B,ATP6V1H,TCEA1,XKR4,TMEM68,PLAG1,RP1
chr29:11191901-21115677	CN Loss	9923777	9.59e-37	55	ENSCAFG00000032699,ENSCAFG00000017363,cfa-mir-124-2,ENSCAFG00000007228,ENSCAFG00000031470,7SK,CRH,RRS1,ENSCAFG00000007333,U6,SNORD87,SNORA51,SNORA31,ENSCAFG00000007577,5S_rRNA,ENSCAFG00000007660,VTI1B,SNORA72,MSC,SNORA63,GGH,TTPA,YTHDF3,ARMC1,ENSCAFG00000007260,TRIM55,ADHFE1,C8orf46,MYBL1,VCPIP1,MCMDC2,TCF24,COPS5,CPA6,PRDM14,TRAM1,LACTB2,CHD7,CLVS1,ASPH,CYP7B1,PDE7A,SGK3,PPP1R42,CSPP1,PREX2,SLCO…
chr29:22118035-24288365	CN Loss	2170331	1.23e-07	14	U6,ENSCAFG00000008135,TMEM70,ENSCAFG00000031592,7SK,ENSCAFG00000008119,TCEB1,LY96,JPH1,GDAP1,PI15,CRISPLD1,HNF4G,STAU2
chr29:28216137-32193921	CN Loss	3977785	1.82e-23	27	U6,ENSCAFG00000008451,FABP12,ENSCAFG00000008532,ENSCAFG00000002182,U2,U4,ENSCAFG00000008551,ENSCAFG00000008555,ENSCAFG00000025329,ENSCAFG00000008579,CA3,PAG1,ENSCAFG00000031706,FABP9,ENSCAFG00000025410,IMPA1,ZFAND1,CHMP4C,SNX16,SLC7A13,E2F5,CA13,CA1,CA2,LRRCC1,ENSCAFG00000008570
chr32:1-104446	High Copy Gain	104447	0.001146	2	RCHY1,THAP6
chr32:5385616-8411510	CN Loss	3025895	1.4e-26	32	ENSCAFG00000008928,ENSCAFG00000022865,U4,ENSCAFG00000008931,ENSCAFG00000030598,ENSCAFG00000027969,ENSCAFG00000008988,ENSCAFG00000008989,U6,SNORA18,ENSCAFG00000009085,ENSCAFG00000009155,RASGEF1B,HNRNPD,HNRPDL,TMEM150C,THAP9,LIN54,COPS4,PLAC8,COQ2,HPSE,HELQ,FAM175A,AGPAT9,ENOPH1,SCD5,SEC31A,ENSCAFG00000024769,NKX6-1,ENSCAFG00000029868,CDS1
chr32:11081045-14400492	CN Loss	3319448	1.73e-51	26	PYURF,7SK,ENSCAFG00000031366,U6,NAP1L5,SNORD21,TIGD2,ENSCAFG00000009854,GPRIN3,ENSCAFG00000009864,ENSCAFG00000029213,ENSCAFG00000001210,SNORD24,ENSCAFG00000004059,IBSP,SPP1,ABCG2,PPM1K,HERC6,MMRN1,PKD2,HERC5,HERC3,FAM13A,SNCA,CCSER1
chr32:14743465-16825200	CN Loss	2081736	3.66e-24	9	7SK,ENSCAFG00000009965,ENSCAFG00000029672,ENSCAFG00000027833,ENSCAFG00000028979,U6,ENSCAFG00000024643,ATOH1,ENSCAFG00000024991
chr32:21142511-35818584	CN Loss	14676074	1.71e-154	103	ADH6,ENSCAFG00000030753,ENSCAFG00000010615,ENSCAFG00000010622,DDIT4L,ENSCAFG00000031054,5_8S_rRNA,ENSCAFG00000010648,ENSCAFG00000010663,ENSCAFG00000010666,7SK,ENSCAFG00000010697,ENSCAFG00000010854,U6,ENSCAFG00000027216,ENSCAFG00000026674,ENSCAFG00000011263,OSTC,U4,RPL31,ENSCAFG00000024694,ENSCAFG00000011561,ENSCAFG00000028484,PITX2,ENSCAFG00000030091,ENSCAFG00000011634,ENSCAFG00000031989,ENSCAFG0…
chr34:681087-4928087	CN Loss	4247001	2.54e-43	20	5S_rRNA,ENSCAFG00000009894,ENSCAFG00000015903,TUBA1A,U6,ENSCAFG00000010262,7SK,NPM1,SNORD123,ANKRD33B,ROPN1L,CMBL,CCT5,TAS2R1,DNAH5,ENSCAFG00000018580,MARCH6,FAM173B,SEMA5A,CTNND2
chr34:7860891-9056468	CN Loss	1195578	6.18e-08	3	U6,KIAA0947,ADAMTS16
chr34:10138145-10847487	CN Loss	709343	0.008115	1	IRX2
chr34:10847487-14518253	CN Gain	3670767	1.04e-13	49	ENSCAFG00000028680,ENSCAFG00000031755,ENSCAFG00000031141,MRPL36,ENSCAFG00000032477,NKD2,TPPP,ENSCAFG00000028549,CCDC127,LRRC14B,ENSCAFG00000011068,ZNF639,ENSCAFG00000011389,SNORA81,ENSCAFG00000026758,U6,DNAJC19,IRX4,NDUFS6,LPCAT1,SLC6A3,TERT,SLC6A18,SLC6A19,SLC12A7,BRD9,ENSCAFG00000024813,SLC9A3,AHRR,SDHA,PLEKHG4B,ZMAT3,PIK3CA,KCNMB3,MFN1,MRPL47,NDUFB5,TTC14,CCDC39,CLPTM1L,CEP72,ENSCAFG0000001091…
chr34:15588185-18096643	CN Loss	2508459	6.41e-12	46	U6,ENSCAFG00000026605,B3GNT5,SNORA63,SNORA81,SNORA4,ENSCAFG00000011837,MAP6D1,HTR3D,ENSCAFG00000031244,HTR3E,AP2M1,VWA5B2,ENSCAFG00000026673,CAMK2N2,ENSCAFG00000030538,SNORD66,CHRD,ENSCAFG00000014037,ENSCAFG00000012910,MAGEF1,RPL27,MCCC1,KLHL6,KLHL24,YEATS2,PARL,HTR3C,DVL3,ABCF3,ALG3,PSMD2,EIF4G1,FAM131A,CLCN2,THPO,EHHADH,ATP11B,DCUN1D1,MCF2L2,ABCC5,EIF2B5,ECE2,EPHB3,C3orf70,VPS8
chr34:20536564-21399989	CN Loss	863426	0.035112	3	ENSCAFG00000013927,LPP,cfa-mir-28
chr34:22153191-24058700	CN Loss	1905510	8.4e-16	12	ENSCAFG00000031657,ENSCAFG00000014063,CLDN1,TMEM207,IL1RAP,GMNC,UTS2B,LEPREL1,CLDN16,CCDC50,FGF12,OSTN
chr34:24808433-37517859	CN Loss	12709427	1.11e-98	88	ENSCAFG00000014186,U6,ENSCAFG00000029841,ENSCAFG00000029447,C3orf80,cfa-mir-15b,cfa-mir-16-2,TRIM59,SCARNA7,ARL14,ENSCAFG00000014321,SNORD112,ENSCAFG00000030715,SPTSSB,OTOL1,ENSCAFG00000029938,ENSCAFG00000030237,U1,ENSCAFG00000014365,SLITRK3,ENSCAFG00000014450,ENSCAFG00000029564,U2,ENSCAFG00000014605,cfa-mir-551b,7SK,Telomerase-vert,LRRC34,ENSCAFG00000032310,ENSCAFG00000014751,USMG5,ENSCAFG000000…
chr34:39138258-42124431	CN Loss	2986174	4.15e-14	9	ENSCAFG00000015537,U6,U4,ENSCAFG00000026781,ENSCAFG00000026532,7SK,KCNMB2,NAALADL2,TBL1XR1
chr37:181789-1253058	CN Gain	1071270	3.51e-20	17	ENSCAFG00000027512,ASNSD1,ORMDL1,ENSCAFG00000024655,MSTN,C2orf88,WDR75,SLC40A1,ANKAR,OSGEPL1,PMS1,INPP1,TMEM194B,SCARNA20,NAB1,HIBCH,MFSD6
chr37:1253058-3816474	CN Loss	2563417	3.75e-21	11	ENSCAFG00000009501,U6,ENSCAFG00000009966,NABP1,SDPR,ENSCAFG00000010125,PCGEM1,GLS,STAT1,MYO1B,TMEFF2
chr37:4021924-9753642	CN Loss	5731719	2.25e-26	34	ENSCAFG00000029887,SNORD56,ENSCAFG00000028697,ENSCAFG00000031340,UBE2NL,SNORA2,MARS2,SNORD70,ENSCAFG00000026829,ENSCAFG00000026668,U6,ENSCAFG00000011003,ENSCAFG00000030427,STK17B,GTF3C3,PGAP1,HSPE1,ENSCAFG00000010865,ENSCAFG00000010899,PLCL1,C2orf69,TYW5,KCTD18,SGOL2,SLC39A10,DNAH7,HECW2,ENSCAFG00000010791,SF3B1,RFTN2,BOLL,SATB2,CCDC150,SPATS2L
chr37:14225721-19264090	CN Loss	5038370	2.08e-35	47	ENSCAFG00000029635,snoMe28S-Am982,SNORA41,GPR1,ENSCAFG00000028380,5S_rRNA,ENSCAFG00000031068,FZD5,ENSCAFG00000031411,CRYGD,U6,CRYGB,CRYGA,ENSCAFG00000013705,ENSCAFG00000028926,ENSCAFG00000023462,ENSCAFG00000014087,NRP2,INO80D,NDUFS1,ZDBF2,MDH1B,FASTKD2,CPO,CREB1,CCNYL1,ENSCAFG00000031792,CRYGC,C2orf80,PIKFYVE,PTH2R,ENSCAFG00000013811,ACADL,MYL1,PARD3B,ADAM23,DYTN,KLF7,METTL21A,PLEKHM3,IDH1,MAP2,K…
chr37:21975246-30902991	CN Loss	8927746	3.83e-102	94	TNP1,Pinc,ENSCAFG00000032371,ENSCAFG00000026569,CXCR2,ENSCAFG00000014615,ENSCAFG00000030268,GPBAR1,AAMP,TMBIM1,C2orf62,SLC11A1,CTDSP1,cfa-mir-26b,ENSCAFG00000031457,RNF25,ENSCAFG00000014984,WNT6,WNT10A,CDK5R2,cfa-mir-375,cfa-mir-1840,ZFAND2B,ABCB6,ANKZF1,STK16,TUBA4A,ENSCAFG00000015217,DNAJB2,ENSCAFG00000027435,ENSCAFG00000032436,ENSCAFG00000015617,ENSCAFG00000011952,U6,KCNE4,SCG2,U12,ENSCAFG0000…
chr38:2714219-23914537	CN Gain	21200319	1.52e-113	191	U6,7SK,ENSCAFG00000010472,Y_RNA,B3GALT2,GLRX2,TROVE2,RGS2,ENSCAFG00000010653,TSNAX,ENSCAFG00000002103,ENSCAFG00000029859,ENSCAFG00000029551,ENSCAFG00000026633,cfa-mir-215,cfa-mir-194,ENSCAFG00000011161,SNORA36,ENSCAFG00000011166,C1orf115,ENSCAFG00000011325,ENSCAFG00000030483,U6atac,HLX,ENSCAFG00000013637,FAM177B,SNORD112,MGST3,C1orf110,C1orf111,DUSP12,FCRLB,ENSCAFG00000013015,C1orf192,MPZ,CAR,TOM…

## Sheet: ND10-034
Supplementary Table 7. Copy number variations identified by SNP Array in canine melanoma by sample
Chromosome Region	Event	Length	Call PValue	Count of Gene Symbols	ENSEMBL Gene Names
chr1:38194252-38563204	CN Loss	368953	3.66e-05	4	ENSCAFG00000030768,ENSCAFG00000028825,7SK,STXBP5
chr3:19491165-20054582	CN Loss	563418	0.035445	3	U6,cfa-mir-9-2,MEF2C
chr3:20243388-21183612	CN Loss	940225	0.003471	5	U6,ENSCAFG00000008360,TMEM161B,CCNH,RASA1
chr5:47273107-47513927	CN Loss	240821	5.65e-08	3	U2,ATG4C,DOCK7
chr8:24801554-25521620	CN Loss	720067	3.15e-08	1	ENSCAFG00000014169
chr8:40762281-41227929	CN Loss	465649	2.72e-08	4	ENSCAFG00000016335,ENSCAFG00000032467,FAM71D,GPHN
chr12:28185665-28835996	CN Loss	650332	5.49e-07	3	U6,U2,ENSCAFG00000023580
chr13:393307-1555108	CN Loss	1161802	6.15e-10	10	ENSCAFG00000018581,KCNS2,U6,OSR2,cfa-mir-599,cfa-mir-875,NIPAL2,POP1,STK3,VPS13B
chr13:4890656-5506636	CN Loss	615981	1.42e-09	3	ENSCAFG00000028565,ENSCAFG00000000672,RIMS2
chr13:6960469-7843193	CN Loss	882725	8.38e-07	5	SNORA62,ABRA,ENSCAFG00000000683,ENSCAFG00000000684,OXR1
chr13:8602060-13701088	CN Loss	5099029	5.27e-56	22	ENSCAFG00000029583,TMEM74,SNORD112,ENSCAFG00000000743,KCNV1,U6,ENSCAFG00000020173,ENSCAFG00000000747,ENSCAFG00000000749,ENSCAFG00000028960,ENSCAFG00000028131,ENSCAFG00000002560,MGST3,EIF3E,ENSCAFG00000000713,TRHR,SYBU,RSPO2,NUDCD1,PKHD1L1,EBAG9,CSMD3
chr13:17982066-18503976	CN Loss	521911	0.056097	5	U6,ENSCAFG00000000835,TNFRSF11B,COLEC10,MAL2
chr13:24374150-24966227	CN Loss	592078	3.49e-06	0	none
chr13:36075530-36754649	CN Loss	679120	0.001459	4	ENSCAFG00000031926,BAI1,ENSCAFG00000001272,TSNARE1
chr13:37334293-38039449	CN Loss	705157	0.000244	45	PUF60,NRBP2,ENSCAFG00000029172,ENSCAFG00000030933,ENSCAFG00000030148,GRINA,ENSCAFG00000032288,OPLAH,EXOSC4,GPAA1,CYC1,ENSCAFG00000029569,ENSCAFG00000032656,ENSCAFG00000001541,ENSCAFG00000001542,ENSCAFG00000025328,ENSCAFG00000001559,TMEM249,CPSF1,SLC39A4,FOXH1,PPP1R16A,GPT,MFSD3,RECQL4,LRRC14,C8orf82,SCRIB,SPATC1,ENSCAFG00000001540,MROH1,ENSCAFG00000001554,HSF1,ENSCAFG00000001588,FBXL6,ADCK5,TONSL…
chr13:49553269-51818434	CN Loss	2265166	2.87e-12	4	ENSCAFG00000002335,ENSCAFG00000002336,ENSCAFG00000002337,U6
chr13:52446742-55371044	CN Loss	2924303	1.68e-23	6	ENSCAFG00000032523,U6,5S_rRNA,ENSCAFG00000030070,TECRL,LPHN3
chr14:21546371-22027107	CN Loss	480737	0.000188	4	Evf1_1,Evf1_2,SHFM1,ENSCAFG00000002184
chr14:28889275-30090024	CN Loss	1200750	4.96e-08	5	ENSCAFG00000002409,ENSCAFG00000002410,SNORA57,AGMO,DGKB
chr15:8357587-9286845	CN Loss	929259	1.05e-05	18	U6,CC2D1B,ENSCAFG00000028969,KTI12,ORC6,VPS35,SHCBP1,COA7,FAM159A,PRPF38A,ORC1,BTF3L4,TXNDC12,ZYG11B,GPX7,ZCCHC11,ZFYVE9,MYLK3
chr15:23847650-24440685	CN Loss	593036	0.03449	3	CCDC59,PPFIA2,C12ORF26
chr15:25607006-25776887	CN Loss	169882	0.000176	0	none
chr15:33108486-33222331	CN Loss	113846	0.010879	2	U6,EEA1
chr15:39165657-39301255	CN Loss	135599	2.55e-11	3	ENSCAFG00000006711,UHRF1BP1L,ANKS1B
chr15:42551035-42727354	CN Loss	176320	0.001337	2	HCFC2,NFYB
chr15:50215908-50400568	CN Loss	184661	3.87e-09	3	U6,ENSCAFG00000008160,FBXW7
chr15:56799256-57677631	CN Loss	878376	3.99e-06	2	7SK,U1
chr16:28741853-29185077	CN Loss	443225	1.78e-09	0	none
chr17:15609739-15810849	CN Loss	201111	1.27e-05	3	GDF7,C2orf43,HS1BP3
chr19:13761735-14162377	CN Loss	400643	5.6e-08	0	none
chr19:17789287-18263663	CN Loss	474377	0.000354	4	ENSCAFG00000031875,KIAA1109,TRPC3,ADAD1
chr19:26703081-27168764	CN Loss	465684	4.24e-07	0	none
chr20:15607450-17441544	CN Loss	1834095	8.21e-28	7	U6,ENSCAFG00000024304,ENSCAFG00000012476,SNORA67,ENSCAFG00000006312,CNTN6,CHL1
chr21:2757488-3398309	CN Loss	640822	3.25e-15	1	ENSCAFG00000013779
chr23:27550941-28275515	CN Loss	724575	0.0121	11	U6,ENSCAFG00000023825,ENSCAFG00000027842,ENSCAFG00000006066,ENSCAFG00000024369,ASTE1,COL6A5,COL6A6,PIK3R4,ATP2C1,NEK11
chr23:29069441-29632082	CN Loss	562642	9.44e-09	6	U6,ACKR4,ACPP,CPNE4,DNAJC13,ACAD11
chr23:32784909-33562957	CN Loss	778049	2.21e-12	8	U6,SLC35G2,SNORA62,UBE2N,ENSCAFG00000030002,NCK1,IL20RB,STAG1
chr23:34196001-34478593	CN Loss	282593	1.97e-08	7	ENSCAFG00000024361,DBR1,U6atac,CLDN18,DZIP1L,A4GNT,ARMC8
chr23:39264502-39472288	CN Loss	207787	1.47e-05	3	ENSCAFG00000029025,C3orf58,SLC9A9
chr23:42029217-42821132	CN Loss	791916	7.27e-05	4	ENSCAFG00000026692,7SK,ENSCAFG00000032541,ZIC4
chr24:15161504-15782159	CN Loss	620656	0.000175	4	ENSCAFG00000026601,7SK,FERMT1,BMP2
chr25:4229901-5790469	CN Loss	1560569	5.86e-12	7	SNORA31,MAB21L1,SPG20,ENSCAFG00000006206,ENSCAFG00000006263,DCLK1,NBEA
chr25:7734052-8544360	CN Loss	810309	4.45e-05	6	ENSCAFG00000006486,ENSCAFG00000006508,BRCA2,RXFP2,ZAR1L,FRY
chr25:42053491-42231458	CN Loss	177968	1.37e-08	2	FBXO36,TRIP12
chr27:19312750-19978936	CN Loss	666187	2.53e-10	4	KLHL42,MANSC4,CCDC91,PTHLH
chr27:33671240-33954329	CN Loss	283090	3.72e-07	5	GPR19,MANSC1,CREBL2,LOH12CR1,DUSP16
chr27:36818299-36991721	CN Loss	173423	0.038291	4	U6,PHC1,A2ML1,RIMKLB
chr30:4698733-5050713	CN Loss	351981	0.014769	1	ENSCAFG00000000808
chr30:15359530-15949076	CN Loss	589547	1.58e-05	6	DTWD1,COPS2,GALK2,FAM227B,FGF7,ATP8B4
chr30:16225308-16754860	CN Loss	529553	0.013911	8	U6,ENSCAFG00000024904,USP50,GABPB1,USP8,TRPM7,SPPL2A,AP4E1
chr30:19479247-21710908	CN Loss	2231662	8.73e-18	17	U6,SNORA25,SNORA51,cfa-mir-628,ENSCAFG00000016036,RSL24D1,RAB27A,PIGB,CCPG1,PYGO1,NEDD4,MNS1,DYX1C1,RFX7,TEX9,UNC13C,PRTG
chr30:28052988-28481913	CN Loss	428926	0.00083	6	FBXL22,SNORD112,DAPK2,USP3,PPIB,HERC1
chr31:2405385-3208568	CN Loss	803184	6.2e-09	0	none
chr31:4301639-4928999	CN Loss	627361	9.25e-07	1	ENSCAFG00000031268
chr31:7882399-8932055	CN Loss	1049657	2.81e-12	2	U6,ROBO1
chr31:10014439-10981582	CN Loss	967144	7.95e-08	2	ENSCAFG00000007984,ENSCAFG00000007994
chr31:12690565-13788065	CN Loss	1097501	2.61e-07	7	ENSCAFG00000001764,cfa-mir-99a-1,cfa-let-7c,cfa-mir-125b-2,U6,ENSCAFG00000008271,USP25
chr32:15562738-15694299	CN Loss	131562	9.51e-06	0	none
chr32:36575401-36766301	CN Loss	190901	0.011608	0	none
chr33:7413400-8076808	CN Loss	663409	0.001802	11	7SK,ENSCAFG00000009584,TRMT10C,U4,RPL24,PCNP,CEP97,IMPG2,SENP7,ZBTB11,ABI3BP
chr33:9319846-10192316	CN Loss	872471	1.94e-11	3	ENSCAFG00000009697,ENSCAFG00000009706,ENSCAFG00000025525
chr33:16758907-17057982	CN Loss	299076	0.000362	7	ENSCAFG00000032420,ENSCAFG00000010477,ENSCAFG00000029117,CD200,BTLA,ENSCAFG00000010493,SLC9C1
chr34:5266966-5586589	CN Loss	319624	0.013368	0	none
chr36:5188842-5537386	CN Loss	348545	0.041691	5	ENSCAFG00000013858,5S_rRNA,CD302,MARCH7,BAZ2B
chr36:13262186-16279251	CN Loss	3017066	1.01e-10	35	SPC25,ENSCAFG00000031746,ENSCAFG00000012275,U6,KLHL23,ENSCAFG00000029231,ENSCAFG00000012501,SP5,ENSCAFG00000032252,ENSCAFG00000026775,G6PC2,DHRS9,KLHL41,PPIG,CCDC173,PHOSPHO2,SSB,METTL5,ERICH2,GAD1,DCAF17,STK39,CERS6,ABCB11,LRP2,FASTKD1,MYO3B,GORASP2,TLK1,METTL8,CYBRD1,DYNC1I2,SLC25A12,NOSTRIN,UBR3
chr38:7034473-8233233	CN Loss	1198761	8.42e-09	1	BRINP3
chr38:9166332-10286544	CN Loss	1120213	1.92e-12	4	U6,TSNAX,ENSCAFG00000002103,ENSCAFG00000029859

## Sheet: ND10-042
Supplementary Table 7. Copy number variations identified by SNP Array in canine melanoma by sample
Chromosome Region	Event	Length	Call PValue	Count of Gene Symbols	ENSEMBL Gene Names
chr1:10512497-10566387	CN Loss	53891	1.58e-18	0	none
chr1:84468016-84581281	CN Loss	113266	8.31e-10	0	none
chr2:83844055-84142912	CN Loss	298858	2.48e-05	3	DHRS3,VPS13D,TNFRSF1B
chr4:83304675-84763303	CN Gain	1458629	3.04e-16	2	ENSCAFG00000031957,CDH18
chr5:78135476-78467590	CN Loss	332115	5.07e-05	1	ZFHX3
chr7:22524363-22577104	CN Loss	52742	0.012489	1	ASTN1
chr8:2437391-2847102	CN Loss	409712	0.037718	15	ENSCAFG00000011090,ENSCAFG00000011092,TRAV21,TRAV24,TRAV29DV5,TRDV1,ENSCAFG00000016898,TRAV26-2,TRAV34,ENSCAFG00000011119,ENSCAFG00000025180,ENSCAFG00000029747,ENSCAFG00000029024,TRDV2,ENSCAFG00000011124
chr9:5153868-5725610	CN Loss	571743	0.000401	28	SLC25A19,ENSCAFG00000004756,MRPS7,NT5C,ENSCAFG00000032582,ENSCAFG00000004703,OTOP3,USH1G,NAT9,NUP85,SUMO2,HN1,ARMC7,ENSCAFG00000004715,KCTD2,ICT1,CDR2L,HID1,FADS6,FDXR,GRIN2C,SLC9A3R1,RAB37,ENSCAFG00000004595,GRB2,SLC16A5,TMEM104,GGA3
chr9:16661225-18216383	CN Gain	1555159	0.001078	10	ENSCAFG00000032512,U6,ENSCAFG00000031337,7SK,ENSCAFG00000031850,5S_rRNA,ENSCAFG00000028735,ENSCAFG00000013770,ENSCAFG00000031375,ENSCAFG00000029973
chr10:10962194-11712114	CN Loss	749921	3.83e-05	10	LYZ,LRRC10,MDM2,CPM,YEATS4,FRS2,CCT2,BEST3,ENSCAFG00000000436,CPSF6
chr12:39217032-39533704	CN Loss	316673	0.008882	3	ANXA2,U6,ENSCAFG00000023918
chr15:50215908-50335031	CN Loss	119124	1.05e-05	3	U6,ENSCAFG00000008160,FBXW7
chr15:58404791-58664275	CN Loss	259485	0.001371	1	FSTL5
chr16:37637484-38499265	CN Loss	861782	0.006683	2	cfa-mir-383,SGCZ
chr16:41236795-41864543	CN Loss	627749	0.002797	4	ASAH1,ENSCAFG00000007135,ENSCAFG00000028470,PCM1
chr16:50941778-51412183	CN Loss	470406	1.06e-11	1	ENSCAFG00000031456
chr20:6103851-6365287	CN Loss	261437	1.1e-07	2	NUCB1,PPARG
chr20:17740779-17894320	CN Loss	153542	0.013915	1	CNTN3
chr20:18071738-18249278	CN Loss	177541	1.09e-05	1	SNORD30
chr22:35784010-35997205	CN Loss	213196	8.98e-12	0	none
chr24:15261205-15778542	CN Loss	517338	2.38e-06	3	ENSCAFG00000026601,7SK,FERMT1
chr24:23485116-23639145	CN Loss	154030	2.56e-06	3	U4,DYNLRB1,ITCH
chr27:15919625-17372865	CN Loss	1453241	0.001239	11	U6,5S_rRNA,PKP2,YARS2,DNM1L,FGD4,KIAA1551,AMN1,METTL20,BICD1,DENND5B
chr27:19284135-20123378	CN Loss	839244	3.86e-07	7	U6,KLHL42,MANSC4,MRPS35,CCDC91,PTHLH,PPFIBP1
chr30:19136317-19837609	CN Loss	701293	0.018767	3	U6,WDR72,UNC13C
chr31:2550065-3208568	CN Loss	658504	0.002141	0	none
chr31:4446893-4708187	CN Loss	261295	0.001419	1	ENSCAFG00000031268
chr32:27226103-27391088	CN Loss	164986	0.022483	0	none
chr32:32319502-32571726	CN Loss	252225	3.97e-07	7	cfa-mir-367,cfa-mir-302d,cfa-mir-302a,cfa-mir-302c,cfa-mir-302b,LARP7,C4orf21
chr37:21070514-21504563	CN Loss	434050	0.000335	2	ENSCAFG00000014259,ENSCAFG00000032634

## Sheet: ND10-104
Supplementary Table 7. Copy number variations identified by SNP Array in canine melanoma by sample
Chromosome Region	Event	Length	Call PValue	Count of Gene Symbols	ENSEMBL Gene Names
chr1:5014978-8402706	CN Loss	3387729	6.78e-78	16	RPL34,U6,ENSCAFG00000000030,CBLN2,ENSCAFG00000008376,ENSCAFG00000000034,ENSCAFG00000000036,C18orf63,CYB5A,TIMM21,FBXO15,ENSCAFG00000030634,ENSCAFG00000000035,NETO1,RTTN,CD226
chr1:11024846-12728476	CN Loss	1703631	1.41e-28	6	U6,7SK,ENSCAFG00000026536,5S_rRNA,CDH19,CDH7
chr2:2946956-4327628	CN Loss	1380673	8.86e-14	6	ENSCAFG00000028464,ITGB1,CCDC7,ENSCAFG00000007550,NRP1,ENSCAFG00000003847
chr2:6320553-9297247	CN Loss	2976695	1.81e-55	26	7SK,ENSCAFG00000030789,U6,ENSCAFG00000004370,ENSCAFG00000031840,5S_rRNA,ENSCAFG00000025641,ENSCAFG00000029546,ENSCAFG00000030489,PRINS,ENSCAFG00000023313,MASTL,ACBD5,GAD2,THNSL1,PRTFDC1,YME1L1,ABI1,PDSS1,APBB1IP,MYO3A,GPR158,ENKUR,ARHGAP21,KIAA1217,ENSCAFG00000014021
chr2:9952584-11097077	High Copy Gain	1144494	9.66e-50	13	PTF1A,ENSCAFG00000030710,U6,ENSCAFG00000004200,ENSCAFG00000004198,BMI1,ENSCAFG00000030930,MSRB2,COMMD3,C10orf67,ARMC3,SPAG6,ENSCAFG00000004186
chr2:14438950-16450117	CN Loss	2011168	5.01e-28	12	ENSCAFG00000027122,SLC25A3,U6,ENSCAFG00000030045,ENSCAFG00000028702,7SK,EPC1,KIF5B,SVIL,ARHGAP12,ZEB1,ZNF438
chr2:41288178-42487157	CN Loss	1198980	6.3e-10	13	ENSCAFG00000006646,SPINK1,SCGB3A2,ENSCAFG00000006738,C5orf46,ENSCAFG00000006679,SPINK14,DPYSL3,SPINK6,PPP2R2B,STK32A,SPINK5,JAKMIP2
chr2:52858405-53571683	CN Loss	713279	1.06e-05	1	PIK3R1
chr2:54545188-60457550	CN Loss	5912363	4.68e-70	88	CARTPT,5S_rRNA,ENSCAFG00000031745,TMEM171,TMEM174,ANKRA2,U4,ENC1,OR4K13,ENSCAFG00000031116,SLC38A7,SNORA50,SNORA46,SETD6,GINS3,ZNF319,TEPP,GPR56,POLR2C,CIAPIN1,CCL17,CCL22,7SK,cfa-mir-138b,MT1,MT2A,MT3,MT4,ENSCAFG00000023283,U6,ENSCAFG00000009308,ENSCAFG00000007808,SMN1,PTCD2,ZNF366,BTF3,UTP15,HEXB,ENSCAFG00000008311,FAM169A,ENSCAFG00000023489,ENSCAFG00000008357,NDRG4,CCDC113,CSNK2A2,MMP15,USB1,C…
chr2:73333048-83916281	CN Loss	10583234	6.43e-146	188	U6,LIN28A,CD52,SH3BGRL3,ZNF593,FAM110D,TRIM63,ENSCAFG00000029219,ENSCAFG00000030241,ENSCAFG00000012747,SEPN1,ENSCAFG00000030331,ENSCAFG00000032075,NCMAP,ENSCAFG00000026949,ENSCAFG00000030375,CNR2,ENSCAFG00000032679,GALE,PITHD1,TCEB3,ENSCAFG00000013232,ID3,ENSCAFG00000028982,HTR1D,SCARNA20,ENSCAFG00000031197,LACTBL1,ENSCAFG00000031619,C1QB,C1QA,ENSCAFG00000028613,ENSCAFG00000014733,ENSCAFG00000031…
chr2:84142912-85426708	CN Loss	1283797	2.19e-27	32	MIIP,KIAA2013,U5,NPPB,NPPA,MTHFR,ENSCAFG00000030956,MAD2L2,FBXO6,FBXO2,U6,ANGPTL7,SRM,TARDBP,ENSCAFG00000030888,TNFRSF8,MFN2,PLOD1,C1orf167,AGTRAP,DRAXIN,EXOSC10,MASP2,DFFA,PGD,TNFRSF1B,CLCN6,PTCHD2,UBIAD1,CASZ1,APITD1,MTOR
chr3:7197815-7733066	CN Loss	535252	0.28362	4	ENSCAFG00000002024,ENSCAFG00000007469,NUDT12,ENSCAFG00000007481
chr3:29221827-29724721	CN Loss	502895	0.00448	4	SNORA47,AGGF1,WDR41,PDE8B
chr3:77766377-78066881	CN Loss	300505	0.104439	2	U6,NACA
chr4:24545327-25061419	CN Loss	516093	0.001158	4	U6,SNORD2,snoU2-30,ADK
chr5:12106364-12221934	CN Loss	115571	4.09e-06	0	none
chr5:49605908-49875583	CN Loss	269676	0.017526	1	C1ORF87
chr5:61898599-62156283	CN Loss	257685	2.15e-20	1	RERE
chr5:68081575-73100691	CN Loss	5019117	1.98e-53	33	ENSCAFG00000026749,ADAD2,TAF1C,HSBP1,ENSCAFG00000019976,SDR42E1,C16orf46,ENSCAFG00000026786,ENSCAFG00000026658,ENSCAFG00000020027,WFDC1,KCNG4,DNAAF1,HSDL1,MBTPS1,SLC38A8,OSGIN1,ENSCAFG00000019971,MPHOSPH6,GAN,BCMO1,ENSCAFG00000020012,GCSH,ENSCAFG00000028860,ATMIN,CENPN,CDYL2,HSD17B2,PLCG2,DYNLRB2,WWOX,CDH13,CMIP
chr5:77008736-79492643	CN Gain	2483908	1.01e-14	27	ENSCAFG00000029432,ENSCAFG00000007811,U6,ENSCAFG00000020185,ENSCAFG00000028539,MARVELD3,SNORD71,ATXN1L,DHODH,HP,CMTR2,ENSCAFG00000024132,ZNF23,TAT,ENSCAFG00000032449,AP1G1,ZNF821,IST1,TXNL4B,DHX38,ENSCAFG00000020167,CALB2,CHST4,PHLPP2,PKD1L2,PMFBP1,ZFHX3
chr5:83856983-88915250	CN Loss	5058268	4.32e-100	4	ENSCAFG00000028545,U6,CDH11,CDH8
chr6:19323389-33027874	CN Gain	13704486	3.12e-08	138	C6H16orf82,ENSCAFG00000029318,U4,U2,ENSCAFG00000030433,ENSCAFG00000030295,U6,ENSCAFG00000027114,CHP2,IGSF6,RPL35A,ENSCAFG00000029669,ENSCAFG00000029739,ERI2,ENSCAFG00000017995,ENSCAFG00000027918,ITPRIPL2,ENSCAFG00000026579,ENSCAFG00000029698,ENSCAFG00000026495,ENSCAFG00000028786,ENSCAFG00000018748,SNORD45,NTAN1,cfa-mir-365-1,cfa-mir-193b,ENSCAFG00000031194,ENSCAFG00000028670,ENSCAFG00000026607,EN…
chr6:34039283-72766892	CN Gain	38727610	9.67e-12	440	ENSCAFG00000019087,ENSCAFG00000019118,ROGDI,ZNF500,NUDT16L1,UBALD1,ENSCAFG00000019198,ENSCAFG00000026475,CDIP1,HMOX2,ENSCAFG00000019210,U6,VASN,GLIS2,U1,DNASE1,C16orf90,ZNF174,OR2C1,ENSCAFG00000019303,TIGD7,ENSCAFG00000024340,ENSCAFG00000019304,CASP16,ZSCAN10,MMP25,THOC6,HCFC1R1,TNFRSF12A,CLDN6,CLDN9,PAQR4,ENSCAFG00000030415,KREMEN2,FLYWCH1,ENSCAFG00000030445,TCEB2,PRSS22,ATP6V0C,ENSCAFG000000193…
chr7:1-1134679	CN Loss	1134680	1.79e-08	29	MYBPH,ENSCAFG00000010333,ENSCAFG00000010337,CYB5R1,ADIPOR1,RABIF,ENSCAFG00000010412,ENSCAFG00000030988,ENSCAFG00000029225,ELF3,TIMM17A,CHI3L1,ADORA1,MYOG,ENSCAFG00000029186,TMEM183A,UBE2T,ENSCAFG00000010570,PTPN7,GPR37L1,RNPEP,IPO9,PPFIA4,ENSCAFG00000029646,KLHL12,KDM5B,PPP1R12B,LGR6,ENSCAFG00000010633
chr7:2402140-19483900	CN Loss	17081761	0	156	ENSCAFG00000011151,U6,cfa-mir-181a-1,cfa-mir-181b-1,C1orf53,U4,DYRK3,ENSCAFG00000028418,IL10,IL19,IL20,FCAMR,C1orf116,ENSCAFG00000029002,cfa-mir-29c-1,ENSCAFG00000026785,ENSCAFG00000026765,ENSCAFG00000010678,ENSCAFG00000011883,cfa-mir-205,ENSCAFG00000030095,C1orf74,ENSCAFG00000012004,7SK,U5,RD3,SLC30A1,ENSCAFG00000029092,ENSCAFG00000012296,NENF,ATF3,FAM71A,ENSCAFG00000007081,SNORD112,ENSCAFG00000…
chr7:44382749-68477766	CN Gain	24095018	4.15e-26	134	ENSCAFG00000026695,ENSCAFG00000029575,SIGLEC15,ENSCAFG00000031527,7SK,ENSCAFG00000017678,U6,ENSCAFG00000005666,U1,ENSCAFG00000017739,NUDT21,ENSCAFG00000017750,5S_rRNA,SNORD22,ENSCAFG00000017763,SNORD2,C18orf21,cfa-mir-187,ZNF24,ZSCAN30,ENSCAFG00000028406,ENSCAFG00000026834,ENSCAFG00000017993,ENSCAFG00000017999,U6atac,TTR,ENSCAFG00000031091,ENSCAFG00000018097,ENSCAFG00000018099,ENSCAFG00000031930,…
chr9:4960370-9014941	CN Gain	4054572	1.02e-18	61	ENSCAFG00000030695,SLC25A19,ENSCAFG00000004756,MRPS7,NT5C,ENSCAFG00000032582,ENSCAFG00000004703,OTOP3,USH1G,NAT9,ENSCAFG00000024944,ENSCAFG00000024942,ENSCAFG00000028912,ENSCAFG00000024792,CD300LB,GPRC5C,GPR142,BTBD17,ENSCAFG00000032340,CDC42EP4,COG1,U6,ENSCAFG00000004401,SOX9,ENSCAFG00000031779,TSEN54,CASKIN2,KIAA0195,NUP85,SUMO2,HN1,ARMC7,ENSCAFG00000004715,KCTD2,ICT1,CDR2L,HID1,FADS6,FDXR,GRIN…
chr9:9014941-13754825	CN Loss	4739885	2.37e-73	76	EFCAB13,ENSCAFG00000029324,SPPL2C,WNT3,RPRML,ENSCAFG00000015156,5S_rRNA,ENSCAFG00000013395,ENSCAFG00000030037,U6,ENSCAFG00000025142,CYB561,ENSCAFG00000028824,LIMD2,CCDC47,PSMC5,ENSCAFG00000012690,GH1,CD79B,C17orf72,SNORND104,SNORA76,ENSCAFG00000032629,ENSCAFG00000028483,C17orf58,SNORA2,ENSCAFG00000029003,ENSCAFG00000011435,GPIIIA,MYL4,MAPT,CRHR1,ENSCAFG00000029422,WNT9B,ENSCAFG00000013419,ENSCAFG…
chr9:13754825-14305575	High Copy Gain	550751	8.35e-46	5	U6,APOH,PRKCA,ENSCAFG00000025074,ENSCAFG00000029256
chr9:14305575-15384274	CN Loss	1078700	3.3e-14	12	ENSCAFG00000026895,AMZ2,FAM20A,AXIN2,SLC16A6,WIPI1,PRKAR1A,ENSCAFG00000029256,RGS9,GNA13,ARSG,ENSCAFG00000010970
chr9:15508101-15737166	CN Loss	229066	0.007805	3	ENSCAFG00000010967,ABCA9,ABCA5
chr9:16739478-17564995	CN Gain	825518	0.002654	5	ENSCAFG00000032512,U6,ENSCAFG00000031337,7SK,ENSCAFG00000031850
chr9:17821506-18225390	CN Gain	403885	0.419672	5	5S_rRNA,ENSCAFG00000028735,ENSCAFG00000013770,ENSCAFG00000031375,ENSCAFG00000029973
chr9:18225390-21157433	CN Loss	2932044	2.81e-39	117	SPATA32,HEXIM2,HEXIM1,ACBD4,KIF18B,FAM187A,CCDC103,HIGD1B,GJC1,DBF4B,CCDC43,FZD2,GRN,ENSCAFG00000014180,RUNDC3A,ASB16,TMEM101,PYY,PPY,ENSCAFG00000029751,CD300LG,C17orf105,DUSP3,SOST,ENSCAFG00000014466,U6,ARL4D,U2,RND2,VAT1,RPL27,PSME3,CCDC56,ENSCAFG00000014799,ENSCAFG00000031379,CCR10,PLEKHH3,PSMC3IP,MLX,HSD17B1,HCRT,HSPB9,KAT2A,NKIRAS2,ENSCAFG00000031334,KLHL11,NT5C3B,LEPREL4,GAST,SUI1ISO1,KRT17…
chr9:22120336-42904206	CN Loss	20783871	0	343	IGFBP4,ENSCAFG00000024324,ENSCAFG00000016099,U6,SNORD124,CSF3,LRRC3C,ORMDL3,GSDMB,ENSCAFG00000031659,GRB7,C17ORF37,PGAP3,PNMT,ENSCAFG00000028772,TCAP,NEUROD2,STAC2,RPL19,ARL5C,RPL23,SNORA21,C17orf98,PCGF2,CISD3,C17orf96,ENSCAFG00000016606,MRPL10,SP6,SP2,PNPO,PRR15L,cfa-mir-152,CBX1,HOXB1,ENSCAFG00000031634,HOXB3,HOXB4,cfa-mir-10a,HOXB6,HOXB8,cfa-mir-196a-1,HOXB13,ATP5G1,UBE2Z,SNF8,GIP,ENSCAFG0000…
chr10:2087379-5228036	CN Gain	3140658	0.004008	6	U6,ERVFRD-1,SNORA31,LRIG3,SLC16A7,FAM19A2
chr10:5228036-5793097	High Copy Gain	565062	3.76e-18	2	USP15,MON2
chr10:5793097-7052638	CN Gain	1259542	1.12e-17	9	AVPR1A,SNORA31,CMC2,SNORA42,TMEM5,C12orf66,PPM1H,SRGAP1,C12orf56
chr10:7052638-9354639	High Copy Gain	2302002	3.37e-117	20	ENSCAFG00000000357,RASSF3,U6,ENSCAFG00000022943,ENSCAFG00000000376,ENSCAFG00000012238,ENSCAFG00000000389,XPOT,GNS,TBC1D30,WIF1,LEMD3,LLPH,IRAK3,C12orf56,TBK1,MSRB3,ENSCAFG00000000370,HELB,GRIP1
chr10:9642584-10011372	CN Loss	368789	0.040265	2	DYRK2,CAND1
chr10:10785660-11691504	High Copy Gain	905845	1.33e-41	14	ENSCAFG00000001302,LYZ,LRRC10,RAP1B,SLC35E3,MDM2,CPM,YEATS4,FRS2,CCT2,BEST3,ENSCAFG00000000436,NUP107,CPSF6
chr10:12123318-13147195	High Copy Gain	1023878	2.53e-82	7	U6,CNOT2,KCNMB4,TSPAN8,PTPRB,LGR5,PTPRR
chr10:13379717-13513217	High Copy Gain	133501	0.00095	3	U6,TBC1D15,TPH2
chr10:13953245-14611916	CN Loss	658672	6.74e-11	2	7SK,TRHDE
chr10:14611916-16574089	High Copy Gain	1962174	1.37e-134	13	ATXN7L3B,GLIPR1L1,ENSCAFG00000000489,ENSCAFG00000031600,ENSCAFG00000000545,ENSCAFG00000031351,ENSCAFG00000026804,GLIPR1L2,GLIPR1,ENSCAFG00000000554,CAPS2,ENSCAFG00000000528,KCNC2
chr10:16574089-17020915	CN Loss	446827	8.67e-07	25	ENSCAFG00000029465,ENSCAFG00000029677,ARSA,ENSCAFG00000000579,ODF3B,SCO2,ENSCAFG00000031984,LMF2,MIOX,ADM2,ENSCAFG00000000612,ENSCAFG00000030366,HDAC10,ACR,ENSCAFG00000023004,MAPK8IP2,CPT1B,SYCE3,DENND6B,PLXNB2,MAPK12,TUBGCP6,ENSCAFG00000032311,PPP6R2,NCAPH2
chr10:17020915-18157143	High Copy Gain	1136229	2.56e-104	17	ENSCAFG00000000692,ENSCAFG00000000697,TRABD,IL17REL,ENSCAFG00000028945,ENSCAFG00000000727,TUBGCP6,PANX2,MOV10L1,MLC1,ENSCAFG00000028547,ZBED4,BRD1,FAM19A5,CRELD2,TTLL8,ALG12
chr10:18157143-22163398	CN Loss	4006256	5.05e-44	45	ENSCAFG00000000734,ENSCAFG00000024522,PKDREJ,CDPF1,ENSCAFG00000025689,cfa-let-7a-1,U6,ENSCAFG00000029857,UPK3A,ENSCAFG00000000846,ENSCAFG00000031364,SNORA27,ENSCAFG00000029128,ENSCAFG00000026767,ENSCAFG00000031834,LDOC1L,5S_rRNA,PNPLA3,SNORA56,CERK,GRAMD4,TRMU,GTSE1,TTC38,PPARA,FBLN1,RIBC2,FAM118A,KIAA0930,PHF21B,PRR5,PARVG,PNPLA5,SULT4A1,TBC1D22A,CELSR1,WNT7B,ATXN10,SMC1B,NUP50,ARHGAP8,KIAA1644,…
chr10:22163398-23523269	High Copy Gain	1359872	1.86e-93	31	BIK,ENSCAFG00000030861,A4GALT,ENSCAFG00000023193,U12,NDUFA6,SMDT1,FAM109B,NAGA,CENPM,TNFRSF13C,cfa-mir-33a,TTLL12,TSPO,TTLL1,PACSIN2,CYB5R3,POLDIP3,RRP7A,SERHL2,NFAM1,ENSCAFG00000029271,WBP2NL,SEPT3,ENSCAFG00000031269,CCDC134,SCUBE1,MCAT,ARFGAP3,TCF20,SREBF2
chr10:23523269-26286777	CN Loss	2763509	4.41e-36	62	ENSCAFG00000001033,ENSCAFG00000001036,C22orf46,U8,ENSCAFG00000001038,CSDC2,TOB2,ENSCAFG00000028140,CHADL,U6,ENSCAFG00000026732,DNAJB7,ENSCAFG00000028096,SGSM3,ENSCAFG00000028726,RPS19BP1,ATF4,SNORD43,RPL3,snoU83B,APOBEC3H,ENSCAFG00000023589,JOSD1,ENSCAFG00000001383,ENSCAFG00000001388,CCDC134,XRCC6,DESI1,PMM1,POLR3H,ACO2,PHF5A,RANGAP1,L3MBTL2,ST13,SLC25A17,MCHR1,FAM83F,ENSCAFG00000031971,MIEF1,MGA…
chr11:24752184-40201064	CN Gain	15448881	8.04e-14	85	cfa-mir-874,ENSCAFG00000001129,ENSCAFG00000022881,HNRNPA0,ENSCAFG00000001135,WNT8A,ENSCAFG00000001165,KIF20A,ENSCAFG00000027552,REEP2,EGR1,SNORD63,U6,SNORA74,5_8S_rRNA,TPD52L3,ENSCAFG00000028744,ENSCAFG00000001422,TMEM261,7SK,ENSCAFG00000024495,ENSCAFG00000001468,ENSCAFG00000026727,ENSCAFG00000001473,ENSCAFG00000001476,ENSCAFG00000013626,ENSCAFG00000030282,CER1,ENSCAFG00000032301,ENSCAFG000000325…
chr11:41169130-61640497	CN Loss	20471368	8.44e-206	206	CDKN2B,CDKN2B-AS,5S_rRNA,U6,ENSCAFG00000014096,IZUMO3,U3,ENSCAFG00000007543,ENSCAFG00000030992,LRRC19,cfa-mir-872,ENSCAFG00000029839,IFNK,LINGO2,cfa-mir-876,ENSCAFG00000026571,ENSCAFG00000001731,ENSCAFG00000001734,U4,ENSCAFG00000001742,TOPORS,TMEM215,ENSCAFG00000001818,cfa-mir-207,SPINK4,BAG1,AQP3,ENSCAFG00000025156,SNORD121A,KIAA1161,ENSCAFG00000001921,DCTN3,SIGMAR1,GALT,CTACK,CCL19,CCL21,ENSCAF…
chr13:1-11215266	CN Gain	11215267	7.5e-20	79	ENSCAFG00000031952,SNORA72,ENSCAFG00000018581,KCNS2,U6,OSR2,cfa-mir-599,cfa-mir-875,ENSCAFG00000000532,5S_rRNA,Y_RNA,ZNF706,ENSCAFG00000030800,ENSCAFG00000025578,ENSCAFG00000000596,ENSCAFG00000000632,ENSCAFG00000030010,SNRPD2,KLF10,ENSCAFG00000000646,ENSCAFG00000000653,CTHRC1,ENSCAFG00000028565,ENSCAFG00000000672,ENSCAFG00000028333,SNORA62,ABRA,ENSCAFG00000000683,ENSCAFG00000000684,ENSCAFG0000000…
chr13:11386770-28480602	CN Gain	17093833	9.08e-11	80	ENSCAFG00000000747,ENSCAFG00000000749,ENSCAFG00000028960,ENSCAFG00000028131,U6,ENSCAFG00000002560,MGST3,ENSCAFG00000030964,ENSCAFG00000000805,ENSCAFG00000028713,ENSCAFG00000027644,UTP23,ENSCAFG00000029199,AARD,ENSCAFG00000000835,ENSCAFG00000000883,ENSCAFG00000000961,5S_rRNA,U1,ZHX2,ENSCAFG00000031914,ZHX1,ENSCAFG00000001011,KLHL38,ENSCAFG00000008774,TRIB1,ENSCAFG00000031338,ENSCAFG00000030361,ENS…
chr13:36787871-63241923	CN Gain	26454053	2.17e-36	248	SLURP1,LYPD2,LYNX1,ENSCAFG00000031437,LY6H,GPIHBP1,ENSCAFG00000029869,GLI4,ENSCAFG00000032607,RHPN1,MAFA,NAPRT1,TIGD5,PYCRL,TSTA3,ZNF623,ENSCAFG00000031942,FAM83H,PUF60,NRBP2,ENSCAFG00000029172,ENSCAFG00000030933,ENSCAFG00000030148,GRINA,ENSCAFG00000032288,OPLAH,EXOSC4,GPAA1,CYC1,ENSCAFG00000029569,ENSCAFG00000032656,ENSCAFG00000001541,ENSCAFG00000001542,ENSCAFG00000025328,ENSCAFG00000001559,TMEM…
chr14:14250218-15047257	CN Loss	797040	0.003185	6	U12,ZCCHC17,C7orf62,SRI,STEAP4,ADAM22
chr14:25512314-26579359	CN Loss	1067046	2.92e-26	3	ENSCAFG00000030958,PHF14,THSD7A
chr15:1619666-2081334	CN Loss	461669	6.29e-05	8	EDN2,U4,7SK,FOXO6,SLFNL1,CTPS1,HIVEP3,SCMH1
chr15:7713933-10350092	CN Loss	2636160	5.66e-34	33	ENSCAFG00000030950,HMGB4,U6,CC2D1B,ENSCAFG00000028969,KTI12,cfa-mir-761,C16orf87,ORC6,VPS35,SHCBP1,COA7,FAM159A,PRPF38A,ORC1,BTF3L4,TXNDC12,RAB3B,TTC39A,CSMD2,ENSCAFG00000003676,ZYG11B,GPX7,ZCCHC11,ZFYVE9,OSBPL9,EPS15,RNF11,C1orf185,CDKN2C,NRD1,FAF1,MYLK3
chr15:55344319-55555452	CN Loss	211134	0.246493	2	FAM198B,TMEM144
chr15:56092002-56345367	CN Loss	253366	0.000371	1	RAPGEF2
chr17:5890574-6098498	CN Loss	207925	0.000895	2	KIDINS220,MBOAT2
chr17:18570226-19196278	CN Loss	626053	0.001466	8	ENSCAFG00000031274,PTRHD1,PFN4,ENSCAFG00000030215,ITSN2,NCOA1,CENPO,ADCY3
chr18:12347570-13055840	CN Gain	708271	4.93e-18	12	U6,ENSCAFG00000030144,LAMB1,SLC26A3,CBLL1,SLC26A4,DUS4L,NRCAM,DLD,BCAP29,COG5,LAMB4
chr18:13055840-14269660	High Copy Gain	1213821	3.8e-47	9	GPR22,CCDC71L,ENSCAFG00000003985,U6,HBP1,PRKAR2B,PIK3CG,ENSCAFG00000003992,COG5
chr18:15377779-30344356	CN Loss	14966578	1.5e-229	84	ENSCAFG00000004153,PSMC2,PMPCB,ENSCAFG00000030876,U6,TMEM60,ENSCAFG00000004364,7SK,ENSCAFG00000026608,ENSCAFG00000030026,SCGB1C1,ODF3,BET1L,RIC8A,ENSCAFG00000032118,NLRP6,ENSCAFG00000006485,ENSCAFG00000030793,SIGIRR,K-RAS,C11orf35,ENSCAFG00000028503,cfa-mir-210,IRF7,TMEM80,CEND1,cfa-mir-129-2,U1,LRRC4C,ENSCAFG00000006775,ENSCAFG00000006791,SLC26A5,DNAJC2,NAPEPLD,ARMC10,LRRC17,FAM185A,CCDC146,FGL2…
chr18:35344579-35649545	CN Loss	304967	0.002043	2	RCN1,ELP4
chr18:36823624-37887085	CN Loss	1063462	6.51e-07	34	ENSCAFG00000030006,ENSCAFG00000007556,ENSCAFG00000025232,OR10V1,U6,ENSCAFG00000007565,ENSCAFG00000030249,OR4D9,OR4D11,OR4D10,ENSCAFG00000031974,OR4D6,OR5A1,ENSCAFG00000028663,ENSCAFG00000030204,ENSCAFG00000028487,ENSCAFG00000031072,ENSCAFG00000031389,ENSCAFG00000015225,ENSCAFG00000007646,MPEG1,ENSCAFG00000030376,CNTF,OR5B21,PATL1,OSBP,DTX4,FAM111A,ENSCAFG00000007675,LPXN,MPPED2,ARL14EP,GLYAT,FAM1…
chr18:39226453-44516471	CN Loss	5290019	1.18e-76	145	OR9G4,ENSCAFG00000031871,ENSCAFG00000029823,ENSCAFG00000031855,ENSCAFG00000029735,ENSCAFG00000031617,OR5AP2,ENSCAFG00000008025,ENSCAFG00000008030,ENSCAFG00000008035,ENSCAFG00000008040,OR5M11,ENSCAFG00000024684,OR08E12,ENSCAFG00000031836,OR5M3,OR5M9,ENSCAFG00000008048,OR5R1,ENSCAFG00000008049,OR8U1,OR10G10,OR08B10,ENSCAFG00000030998,ENSCAFG00000031814,ENSCAFG00000008060,OR8K3,OR5T2,ENSCAFG00000008…
chr18:45182827-45732183	CN Loss	549357	0.379943	14	EFCAB4A,CD151,ENSCAFG00000025170,U6atac,ENSCAFG00000030494,PNPLA2,TSPAN4,CHID1,ENSCAFG00000032054,MUC5AC,TOLLIP,BRSK2,AP2A2,MOB2
chr18:46342741-47714357	CN Loss	1371617	2.26e-32	23	ASCL2,CD81,TSSC4,ENSCAFG00000032083,KCNQ1OT1_1,ENSCAFG00000030383,KCNQ1OT1_3,KCNQ1OT1_5,KCNQ1DN,SNORA54,MRGPRG,ENSCAFG00000025492,TSPAN32,TRPM5,SLC22A18,CARS,NADSYN1,DHCR7,KCNQ1,NAP1L4,OSBPL5,ACTBL2,SHANK2
chr18:54507803-55844845	CN Loss	1337043	2.71e-18	38	ENSCAFG00000030157,ENSCAFG00000001474,FADS1,FEN1,LRRC10B,PPP1R32,CYB561A3,VPS37C,CD6,TMEM132A,CRTH2,CCDC86,ENSCAFG00000032471,NAA38,FADS3,FADS2,MYRF,DAGLA,SDHAF2,CPSF7,TMEM216,DDB1,VWCE,PGA,ENSCAFG00000016314,CD5,TMEM109,PRPF19,MS4A10,MS4A15,ENSCAFG00000032484,MAD2L1,MS4A13,ENSCAFG00000028723,SYT7,DAK,SLC15A3,RAB3IL1
chr20:5600708-6342048	CN Loss	741341	0.042693	17	U6,SNORA7,ENSCAFG00000004933,NUCB1,PLXND1,H1FOO,IFT122,MBD4,RPL32,TMEM40,RAF1,MKRN2,TSEN2,RHO,CAND2,C3orf83,PPARG
chr20:44937000-45270570	CN Loss	333571	0.1295	15	ENSCAFG00000015098,ENSCAFG00000024472,SNORA68,B3GNT3,U6,SLC5A5,ENSCAFG00000015122,JAK3,INSL3,FCHO1,MAP1S,ENSCAFG00000024064,ENSCAFG00000028977,COLGALT1,KCNN1
chr21:23590232-23681554	CN Loss	91323	0.013588	2	CHRDL2,RNF169
chr22:8560498-8666834	CN Loss	106337	0.003008	1	DGKH
chr23:7822596-8064761	CN Loss	242166	0.234978	7	MYD88,ENSCAFG00000031028,ENSCAFG00000032364,ACAA1,SLC22A13,DLEC1,OXSR1
chr23:20501658-20734380	CN Gain	232723	0.033937	0	none
chr23:22967392-23225875	CN Loss	258484	0.001361	3	ENSCAFG00000030688,SGOL1,KAT2B
chr23:51828144-52191265	CN Loss	363122	0.058509	9	LXN,U4,MLF1,GFM1,RARRES1,ENSCAFG00000030232,ENSCAFG00000009128,ENSCAFG00000031146,RSRC1
chr24:3719254-4168683	CN Loss	449430	0.165135	1	SLC24A3
chr26:8779017-9251045	CN Loss	472029	0.069168	7	snoU13,ENSCAFG00000008590,FAM109A,BRAP,CUX2,SH2B3,ATXN2
chr26:21831630-25583679	CN Loss	3752050	1.02e-30	80	7SK,U6,C22orf31,RHBDD3,GAS2L1,RASL10A,SNORD125,RPS27L,ENSCAFG00000029476,NEFH,5S_rRNA,LIF,OSM,GATSL3,MTFP1,SEC14L3,SLC35E4,DUSP18,TUG1_1,TUG1_2,TUG1_3,TUG1_4,INPP5J,PLA2G3,SNORA70,ENSCAFG00000013310,ENSCAFG00000031415,ENSCAFG00000029323,ENSCAFG00000023843,ENSCAFG00000029878,ENSCAFG00000032195,ENSCAFG00000029939,CHEK2,HSCB,ENSCAFG00000011954,ZNRF3,ENSCAFG00000012160,THOC5,NIPSNAP1,NF2,CABP7,UQCR10…
chr26:26648037-30018015	CN Loss	3369979	8.98e-44	89	ENSCAFG00000032232,IGLV11-55,ENSCAFG00000013551,ENSCAFG00000031653,ENSCAFG00000023920,ENSCAFG00000032706,ENSCAFG00000013587,ZNF280B,ENSCAFG00000013622,ENSCAFG00000032328,ENSCAFG00000031196,ENSCAFG00000015176,ENSCAFG00000029493,ENSCAFG00000032057,ENSCAFG00000031806,U6,TMSB4X,FAM211B,ENSCAFG00000014028,ENSCAFG00000028814,ENSCAFG00000029652,CHCHD10,C22orf15,VPREB3,ZNF70,VPREB1,ENSCAFG00000014142,ENS…
chr26:30998587-33513440	CN Loss	2514854	1.01e-13	9	U6,ENSCAFG00000015433,ENSCAFG00000028972,ENSCAFG00000015515,ENSCAFG00000016054,ZWINT,PPM1F,MAPK1,TOP3B
chr27:1-10706797	CN Gain	10706798	2.19e-17	230	ENSCAFG00000006260,OR6C6,ENSCAFG00000006298,OR6C74,ENSCAFG00000025348,ENSCAFG00000006304,OR26G07,ENSCAFG00000029448,ENSCAFG00000029802,ENSCAFG00000031102,ENSCAFG00000030476,ENSCAFG00000031702,NEUROD4,ENSCAFG00000006463,ENSCAFG00000030313,GPR84,cfa-mir-148b,NFE2,ENSCAFG00000006580,ENSCAFG00000032115,HOXC4,cfa-mir-615,HOXC6,ENSCAFG00000028801,cfa-mir-196a-2,HOXC10,HOXC11,HOTAIR_5,HOTAIR_4,HOTAIR_3,…
chr27:14960189-15664965	CN Loss	704777	2.04e-09	6	U6atac,ENSCAFG00000009899,ENSCAFG00000030681,ENSCAFG00000010466,ENSCAFG00000025522,SYT10
chr27:17372865-18400626	CN Loss	1027762	1.85e-06	8	U4,ENSCAFG00000010789,ENSCAFG00000010802,7SK,FAM60A,CAPRIN2,IPO8,TMTC1
chr27:19104907-19978936	CN Loss	874030	8.19e-11	5	U6,KLHL42,MANSC4,CCDC91,PTHLH
chr27:20411450-23709419	CN Loss	3297970	1.99e-21	23	ENSCAFG00000011190,BHLHE41,ENSCAFG00000014182,U6,ENSCAFG00000030557,ENSCAFG00000011465,ENSCAFG00000011505,MED21,TM7SF3,FGFR1OP2,RASSF8,RPL4,IFLTD1,LYRM5,CASC1,LRMP,BCAT1,STK38L,ASUN,SSPN,K-RAS,SOX5,ITPR2
chr27:24678128-25108850	CN Loss	430723	0.355137	4	ENSCAFG00000011854,CMAS,C2CD5,ST8SIA1
chr27:26540911-37808191	CN Loss	11267281	0	125	ENSCAFG00000025219,SCARNA11,U6,ENSCAFG00000030449,U2,CAPZA3,ENSCAFG00000028059,ENSCAFG00000012592,ENSCAFG00000029345,ENSCAFG00000012600,ENSCAFG00000028537,7SK,ENSCAFG00000012705,C12orf60,SMCO3,H2AFJ,HIST1H4I,ENSCAFG00000028407,EMP1,5S_rRNA,APOLD1,CDKN1B,GPR19,MANSC1,ENSCAFG00000031448,SNORA22,ENSCAFG00000028515,TAS2R42,CAFA-T2R67,ENSCAFG00000013377,CAFA-T2R43,ENSCAFG00000025058,CAFA-T2R12,TAS2R10…
chr27:44397866-45876710	CN Loss	1478845	0.000163	22	ENSCAFG00000031431,CECR6,CECR5,Y_RNA,ENSCAFG00000016084,U2,ENSCAFG00000016131,7SK,U6,TUBA8,FYTTD1,IL17RA,CECR1,CECR2,ENSCAFG00000016151,BCL2L13,PEX26,ENSCAFG00000016252,CACNA1C,SLC25A18,BID,MICAL3
chr30:15359530-15995612	CN Loss	636083	0.000101	6	DTWD1,COPS2,GALK2,FAM227B,FGF7,ATP8B4
chr32:31864858-32571726	CN Loss	706869	8.07e-08	15	U6,ENSCAFG00000031989,ENSCAFG00000023617,NEUROG2,cfa-mir-367,cfa-mir-302d,cfa-mir-302a,cfa-mir-302c,cfa-mir-302b,C4orf32,TIFA,LARP7,AP1AR,ALPK1,C4orf21
chr33:7773809-8076808	CN Loss	303000	0.150568	9	ENSCAFG00000009584,TRMT10C,U4,RPL24,PCNP,CEP97,IMPG2,SENP7,ZBTB11
chr33:9024304-9596652	CN Loss	572349	0.270536	2	ENSCAFG00000009697,ENSCAFG00000009682
chr33:9848040-10385676	CN Loss	537637	0.010103	1	ENSCAFG00000025525
chr34:15599860-15986669	CN Loss	386810	0.000476	4	U6,ENSCAFG00000026605,ATP11B,DCUN1D1
chr34:31049761-31489587	CN Loss	439827	0.00369	1	ENSCAFG00000014497
chr35:7937215-26524999	CN Gain	18587785	6.25e-43	209	ENSCAFG00000024482,ENSCAFG00000030034,ENSCAFG00000009627,ENSCAFG00000009631,C6orf52,ENSCAFG00000009692,ENSCAFG00000028991,U6,GFOD1,NOL7,MCUR1,ENSCAFG00000009866,ENSCAFG00000031905,ENSCAFG00000009876,ENSCAFG00000009878,ENSCAFG00000026618,U2,ENSCAFG00000009936,RBM24,ENSCAFG00000010021,ENSCAFG00000031372,7SK,NHLRC1,SNORA1,ENSCAFG00000010202,SNORA25,ENSCAFG00000029629,ID4,ENSCAFG00000031539,ENSCAFG00…
chr36:1-5905641	CN Loss	5905642	1.99e-142	33	ENSCAFG00000029958,MINOS1,U1,HSPD1,5S_rRNA,ENSCAFG00000009188,U6,ENSCAFG00000029956,NR4A2,ENSCAFG00000009244,ENSCAFG00000009250,ENSCAFG00000009252,ENSCAFG00000009377,ENSCAFG00000013858,GALNT5,ERMN,CYTIP,ACVR1C,DAPL1,WDSUB1,CD302,KCNJ3,GPD2,ACVR1,PKP4,TANC1,MARCH7,ENSCAFG00000023972,PLA2R1,ITGB6,GALNT13,CCDC148,BAZ2B
chr36:5905641-8499317	CN Gain	2593677	7.3e-07	15	5S_rRNA,ENSCAFG00000010515,ENSCAFG00000010520,TBR1,GLP-1,IFIH1,GCA,ITGB6,RBMS1,TANK,PSMD14,DPP4,FAP,KCNH7,SLC4A10
chr36:8499317-9026442	High Copy Gain	527126	9.54e-31	1	FIGN
chr36:9026442-18478729	CN Gain	9452288	2.91e-121	71	U6,SNORA25,ENSCAFG00000031461,ENSCAFG00000011673,ENSCAFG00000011707,B3GALT1,SPC25,ENSCAFG00000031746,ENSCAFG00000012275,KLHL23,ENSCAFG00000029231,ENSCAFG00000012501,SP5,ENSCAFG00000032252,ENSCAFG00000026775,ENSCAFG00000012900,DLX1,DLX2,SCARNA17,SCARNA18,7SK,SP9,GRB14,SLC38A11,SCN2A,GALNT3,SCN9A,G6PC2,DHRS9,KLHL41,PPIG,CCDC173,PHOSPHO2,SSB,METTL5,ERICH2,GAD1,DCAF17,HAT1,METAP1D,ENSCAFG00000013060,…
chr36:20500917-21800830	CN Loss	1299914	2.07e-31	11	TUG1_1,ENSCAFG00000030684,ENSCAFG00000032718,HNRNPA3,ENSCAFG00000013536,ENSCAFG00000029150,U6,NFE2L2,AGPS,PDE11A,RBM45
chr36:23143907-25146769	CN Loss	2002863	6.54e-41	9	U6,ENSCAFG00000014194,CWC22,ITGA4,SSFA2,UBE2E3,CERKL,ZNF385B,PPP1R1C
chr36:27146591-27498093	CN Loss	351503	1.74e-06	2	STK19,ZNF804A
chr38:1-17753255	CN Loss	17753256	5.47e-196	115	BTG2,FMOD,OPTC,LAX1,ZBED6,ENSCAFG00000028492,GOLT1A,ENSCAFG00000028371,PPP1R15B,LRRN2,5S_rRNA,TMEM81,U6,ENSCAFG00000010051,cfa-mir-135b,ENSCAFG00000010109,ENSCAFG00000032599,RAB7L1,ENSCAFG00000029415,7SK,ENSCAFG00000010472,Y_RNA,B3GALT2,GLRX2,TROVE2,RGS2,ENSCAFG00000010653,TSNAX,ENSCAFG00000002103,ENSCAFG00000029859,ENSCAFG00000029551,ENSCAFG00000026633,cfa-mir-215,cfa-mir-194,ENSCAFG00000011161,…
chr38:17926013-23914537	CN Loss	5988525	8.06e-30	124	SNORD112,U6,7SK,C1orf110,C1orf111,DUSP12,FCRLB,ENSCAFG00000013015,C1orf192,MPZ,CAR,TOMM40L,APOA2,FCER1G,NDUFS2,ADAMTS4,B4GALT3,UFC1,NIT1,KLHDC9,USF1,TSTD1,F11R,NHLH1,PEX19,ENSCAFG00000029536,IGSF8,ENSCAFG00000029169,TAGLN2,SLAMF8,DUSP23,ENSCAFG00000011785,ENSCAFG00000011771,OR10J5,ENSCAFG00000011765,OR10J1,OR10H06,ENSCAFG00000023635,FCER1A,ENSCAFG00000031143,DARC,MNDA,ENSCAFG00000011692,OR6N2,OR1…

## Sheet: ND10-158
Supplementary Table 7. Copy number variations identified by SNP Array in canine melanoma by sample
Chromosome Region	Event	Length	Call PValue	Count of Gene Symbols	ENSEMBL Gene Names
chr1:11440134-12652007	CN Loss	1211874	3.44e-08	4	7SK,ENSCAFG00000026536,5S_rRNA,CDH7
chr2:83916281-84162925	CN Loss	246645	3.17e-05	2	VPS13D,TNFRSF1B
chr4:20353927-25541622	CN Gain	5187696	1.09e-08	75	NEUROG3,C10orf35,5S_rRNA,NODAL,PRF1,ENSCAFG00000014078,PCBD1,U2,C10orf105,U6,DDIT4,ENSCAFG00000014500,OIT3,ENSCAFG00000014550,DNAJC9,ENSCAFG00000031286,MSS51,MYOZ1,SYNPO2L,FUT11,CHCHD1,ENSCAFG00000015050,ENSCAFG00000031053,SNORD2,snoU2-30,ENSCAFG00000022859,COMTD1,HKDC1,HK1,TACR2,H2AFY2,TYSND1,PPA1,ENSCAFG00000014038,EIF4EBP2,PALD1,ADAMTS14,TBATA,SGPL1,SLC29A3,C10orf54,PSAP,CHST3,SPOCK2,ANAPC16,D…
chr4:26202477-30403773	CN Gain	4201297	1.61e-06	23	U6,ENSCAFG00000030490,RPS24,ENSCAFG00000030222,PPIF,TMEM254,7SK,SFTPD,POLR3A,ZCCHC24,ANXA11,ENSCAFG00000023232,ENSCAFG00000015754,MAT1A,DYDC2,FAM213A,SH2D4B,DLG5,ZMIZ1,DYDC1,TSPAN14,C10orf11,KCNMA1
chr4:31138394-44142609	CN Gain	13004216	9.34e-19	124	DNAJB6,ENSCAFG00000015886,7SK,LRIT2,LRIT1,ENSCAFG00000015927,RGR,ENSCAFG00000032581,U6,ENSCAFG00000031941,cfa-mir-346,ENSCAFG00000024229,SNCG,ENSCAFG00000016093,ENSCAFG00000032460,NPY4R,ZNF488,GDF2,DDX41,DBN1,F12,PFN3,MXD3,PRELID1,RAB24,ENSCAFG00000016545,ENSCAFG00000026478,U4,TSPAN17,EIF4E1B,GPRIN1,NOP16,ARL10,cfa-mir-1271,SUB1,MSX2,C5orf47,ENSCAFG00000016775,BOD1,NKX2.5,ENSCAFG00000016785,BNIP1…
chr4:45948695-55045418	CN Loss	9096724	8.62e-72	53	U6,CCNG1,5S_rRNA,ENSCAFG00000017236,ENSCAFG00000017239,cfa-mir-146a,ENSCAFG00000017264,C5orf54,FABP6,ENSCAFG00000017689,U4,ENSCAFG00000029942,FNDC9,FAM71B,MED7,HAVCR2,ENSCAFG00000030235,ENSCAFG00000017608,CNOT8,ENSCAFG00000029767,HMMR,NUDCD2,ENSCAFG00000017212,GABRA6,SLU7,C1QTNF2,ENSCAFG00000017274,TTC1,IL12B,UBLCP1,CLINT1,SOX30,NIPAL4,HAVCR1,TIMD4,MRPL22,FAXDC2,LARP1,MAT2B,GABRG2,GABRA1,GABRB2,A…
chr4:59525333-62495257	CN Loss	2969925	5.07e-29	33	cfa-mir-145,cfa-mir-143,IL17B,PCYOX1L,U6,SPINK9,GZMK,ESM1,ENSCAFG00000008488,HSPB3,ENSCAFG00000002726,LITAF,ENSCAFG00000018410,ENSCAFG00000026642,ENSCAFG00000018414,ENSCAFG00000031509,ENSCAFG00000018434,GRPEL2,FBXO38,SPINK7,ENSCAFG00000031454,SNX18,FST,MOCS2,AFAP1L1,SH3TC2,ADRB2,HTR4,ENSCAFG00000018385,ARL15,ITGA2,ITGA1,ABLIM3
chr4:62495257-67217082	CN Gain	4721826	5.15e-34	25	U2,U6,ISL1,ENSCAFG00000018512,SNORA54,SNORA33,ENSCAFG00000031903,5S_rRNA,C5orf28,EMB,NNT,PAIP1,C5orf34,ENSCAFG00000018572,ENSCAFG00000030435,NIM1K,PARP8,MRPS30,FGF10,CCL28,ZNF131,SEPP1,CCDC152,HCN1,GHR
chr4:70553152-72377795	CN Gain	1824644	2.33e-06	17	U6,ENSCAFG00000018679,SNORA67,SNORD22,SNORA30,7SK,ENSCAFG00000031830,GDNF,NUP155,RANBP3L,SKP2,EGFLAM,C5orf42,NIPBL,GLAST,ENSCAFG00000029561,WDR70
chr4:72377795-73172368	CN Loss	794574	1.14e-05	9	CAPSL,U6,SKP2,LMBRD2,ENSCAFG00000023144,IL7R,ENSCAFG00000032039,SPEF2,PRLR
chr4:73172368-73790300	CN Gain	617933	0.002363	9	RAD1,U6,AGXT2,DNAJC21,BRIX1,PRLR,RAI14,ENSCAFG00000018825,TTC23L
chr4:73790300-74540760	CN Loss	750461	9.05e-05	6	RXFP3,AMACR,SLC45A2,TARS,ENSCAFG00000018825,ADAMTS12
chr4:74540760-76295400	CN Gain	1754641	2.59e-32	14	5S_rRNA,ENSCAFG00000018881,ENSCAFG00000027374,ENSCAFG00000018879,MTMR12,GOLPH3,ENSCAFG00000031829,CDH6,ENSCAFG00000018956,NPR3,ZFR,C5orf22,ENSCAFG00000018939,PDZD2
chr4:76295400-77655110	High Copy Gain	1359711	1.81e-67	0	none
chr4:77655110-88276631	CN Loss	10621522	4.45e-119	22	U6,ENSCAFG00000018980,7SK,ENSCAFG00000017424,ENSCAFG00000019017,ENSCAFG00000019023,SNORA62,U2,RNF167,BASP1,ENSCAFG00000019108,ENSCAFG00000031957,ZNF622,CDH9,CDH10,CDH18,FAM134B,MYO10,MARCH11,FBXL7,ANKH,CDH12
chr9:40648468-42577655	CN Loss	1929188	3.9e-35	27	ENSCAFG00000031354,COPRS,U6,cfa-mir-365-2,cfa-mir-193a,ENSCAFG00000029405,EVI2B,OMG,5S_rRNA,ENSCAFG00000030679,TMEM97,RHBDL3,RNF135,ADAP2,TEFM,CRLF3,UTP6,RAB11FIP4,WSB1,LGALS9,RHOT1,SUZ12,NF1,KSR1,NOS2,NLK,ATAD5
chr10:981599-6557316	CN Loss	5575718	1.29e-42	54	U6,SDR9C7,ENSCAFG00000000153,ENSCAFG00000030326,NDUFA4L2,INHBE,ENSCAFG00000000225,ENSCAFG00000028596,MBD6,DTX3,SAS,CDK4,MARCH9,CYP27B1,METTL1,cfa-mir-26a-2,ERVFRD-1,SNORA31,AVPR1A,HSD17B6,RDH16,TAC3,TMEM194A,NAB2,STAT6,STAC3,R3HDM2,INHBC,MARS,DDIT3,DCTN2,KIF5A,PIP4K2C,ARHGEF25,B4GALNT1,OS9,METTL21B,AVIL,CTDSP2,USP15,GPR182,MYO1A,LRP1,NXPH4,SHMT2,GLI1,SLC26A10,AGAP2,XRCC6BP1,LRIG3,SLC16A7,FAM19A2,…
chr10:8827890-15466424	High Copy Gain	6638535	2.67e-251	42	ENSCAFG00000012238,ENSCAFG00000000389,DYRK2,IFN-GAMMA,IL22,U6,APOO,ENSCAFG00000001302,LYZ,LRRC10,ENSCAFG00000030169,7SK,ATXN7L3B,CAND1,IL26,MDM1,RAP1B,SLC35E3,MDM2,CPM,YEATS4,FRS2,CCT2,BEST3,ENSCAFG00000000436,CNOT2,KCNMB4,TSPAN8,ZFC3H1,THAP2,RAB21,GRIP1,NUP107,CPSF6,MYRFL,PTPRB,LGR5,TMEM19,TBC1D15,TPH2,TRHDE,PTPRR
chr10:15466424-24252452	CN Loss	8786029	7.35e-42	150	GLIPR1L1,ENSCAFG00000000489,ENSCAFG00000031600,ENSCAFG00000000545,ENSCAFG00000031351,ENSCAFG00000026804,ENSCAFG00000029465,ENSCAFG00000029677,ARSA,ENSCAFG00000000579,ODF3B,SCO2,ENSCAFG00000031984,LMF2,MIOX,ADM2,ENSCAFG00000000612,ENSCAFG00000030366,HDAC10,ENSCAFG00000000692,ENSCAFG00000000697,TRABD,IL17REL,ENSCAFG00000028945,ENSCAFG00000000727,ENSCAFG00000000734,ENSCAFG00000024522,PKDREJ,CDPF1,EN…
chr13:38754781-63241923	CN Gain	24487143	1.28e-17	160	PHOX2B,U6,SHISA3,U4,ENSCAFG00000001830,U2,ENSCAFG00000029469,ENSCAFG00000028493,ENSCAFG00000026538,SLC10A4,SNORA26,5S_rRNA,GSX2,ENSCAFG00000002088,NMU,ENSCAFG00000002200,ENSCAFG00000002228,U5,ENSCAFG00000002332,ENSCAFG00000002333,ENSCAFG00000002335,ENSCAFG00000002336,ENSCAFG00000002337,SNORA62,ENSCAFG00000032523,ENSCAFG00000030070,ENSCAFG00000032555,ENSCAFG00000002388,ENSCAFG00000030367,ENSCAFG00…
chr15:1959519-3191378	CN Loss	1231860	5.48e-10	29	7SK,CITED4,cfa-mir-30c-1,cfa-mir-30e,ZNF684,EXO5,TMCO2,U6,CAP1,MFSD2A,ENSCAFG00000028698,SLFNL1,CTPS1,NFYC,ZFP69B,SMAP2,COL9A2,ZMPSTE24,MYCL1,TRIT1,PPIE,SCMH1,KCNQ4,RIMS3,ENSCAFG00000032540,RLF,PPT1,ENSCAFG00000029263,ENSCAFG00000029106
chr15:7907447-10170526	CN Loss	2263080	2.9e-37	30	HMGB4,U6,CC2D1B,ENSCAFG00000028969,KTI12,cfa-mir-761,C16orf87,ORC6,VPS35,SHCBP1,COA7,FAM159A,PRPF38A,ORC1,BTF3L4,TXNDC12,RAB3B,TTC39A,CSMD2,ENSCAFG00000003676,ZYG11B,GPX7,ZCCHC11,ZFYVE9,OSBPL9,EPS15,RNF11,C1orf185,NRD1,MYLK3
chr15:25420771-29691585	CN Gain	4270815	1.5e-07	18	U6,TSPAN19,RASSF9,ENSCAFG00000031591,ENSCAFG00000022886,ENSCAFG00000005989,7SK,C12orf29,ENSCAFG00000029427,SLC6A15,ALX1,NTS,MGAT4C,C12orf50,TMTC3,LRRIQ1,CEP290,KITLG
chr18:9307634-23323062	CN Loss	14015429	9.53e-91	92	ENSCAFG00000027789,snoU13,ENSCAFG00000031550,5S_rRNA,ENSCAFG00000003565,Y_RNA,U6,YAE1D1,U2,TRGV11,ENSCAFG00000032048,EPDR1,ENSCAFG00000003656,ENSCAFG00000026680,ENSCAFG00000032061,ENSCAFG00000027964,GPR22,CCDC71L,ENSCAFG00000003985,ENSCAFG00000004003,ENSCAFG00000004153,PSMC2,PMPCB,ENSCAFG00000030876,TMEM60,ENSCAFG00000004364,7SK,RALA,AMPH,ENSCAFG00000003638,ENSCAFG00000025443,ENSCAFG00000031742,E…
chr18:24239324-25069194	CN Loss	829871	0.00145	3	U6,SEMA3D,ENSCAFG00000031180
chr18:26195686-30928881	CN Loss	4733196	5e-15	8	7SK,U1,LRRC4C,ENSCAFG00000006775,ENSCAFG00000006791,U6,API5,TTC17
chr18:31537400-46019517	CN Loss	14482118	1.38e-89	298	RAG2,RAG1,ENSCAFG00000027795,ENSCAFG00000022909,ENSCAFG00000031707,C11orf91,ENSCAFG00000027120,ENSCAFG00000026663,ENSCAFG00000007530,ENSCAFG00000030006,ENSCAFG00000007556,ENSCAFG00000025232,OR10V1,U6,ENSCAFG00000007565,ENSCAFG00000030249,OR4D9,OR4D11,OR4D10,ENSCAFG00000031974,OR4D6,OR5A1,ENSCAFG00000028663,ENSCAFG00000030204,ENSCAFG00000028487,ENSCAFG00000031072,ENSCAFG00000031389,ENSCAFG00000015…
chr18:52782034-53266502	CN Loss	484469	4.76e-06	22	ENSCAFG00000014567,FKBP2,VEGFB,NUDT22,FLRT1,COX8A,ENSCAFG00000015057,ENSCAFG00000015061,ENSCAFG00000031649,PLCB3,BAD,FERMT3,STIP1,OTUB1,NAA40,RCOR2,MARK2,C11orf84,RTN3,TRPT1,DNAJC4,MACROD1
chr22:6166605-7361691	CN Loss	1195087	6.33e-08	5	ENSCAFG00000028598,LACC1,CCDC122,TSC22D1,SERP2
chr22:8653566-12969037	CN Gain	4315472	0.00018	22	ENSCAFG00000031446,ENSCAFG00000030665,RGCC,ENSCAFG00000024949,7SK,KBTBD6,cfa-mir-759,ENSCAFG00000024875,ENSCAFG00000024745,U6,5S_rRNA,MTRF1,WBP4,ELF1,LECT1,PCDH8,DGKH,VWA8,NAA16,ENSCAFG00000004823,OLFM4,ENSCAFG00000004800
chr25:6190061-14249244	CN Gain	8059184	8.52e-77	66	ENSCAFG00000006268,ENSCAFG00000026688,ENSCAFG00000006280,U6,ACA64,ENSCAFG00000006373,SNORA16,N4BP2L1,ENSCAFG00000006486,ENSCAFG00000006508,ENSCAFG00000006513,snoU13,U4,7SK,ENSCAFG00000024996,ENSCAFG00000006705,U2,URAD,CDX2,PDX1,GSX1,U3,POLR1D,MTIF3,RASL11A,RPL21,SNORA27,SNORD102,GPR12,ENSCAFG00000006939,SHISA2,ENSCAFG00000024806,RFC3,KL,ENSCAFG00000006376,BRCA2,RXFP2,HSPH1,MEDAG,USPL1,KATNAL1,UBL…
chr25:14996004-16299769	CN Loss	1303766	0.000284	4	ENSCAFG00000031332,SACS,TNFRSF19,SGCG
chr25:18109766-19335385	CN Loss	1225620	1.11e-05	15	ENSCAFG00000030929,U6,ENSCAFG00000030580,CCDC115,RNF17,ATP12A,IMP4,ZMYM2,ENSCAFG00000030042,PSPC1,MPHOSPH8,CENPJ,PTPN18,PALLD,ENSCAFG00000028885
chr25:19335385-22570560	CN Gain	3235176	8.12e-16	15	U6,ENSCAFG00000025233,5S_rRNA,ENSCAFG00000029275,ENSCAFG00000007743,ENSCAFG00000007763,CBR4,C4ORF27,MFAP3L,AADAT,PALLD,SH3RF1,NEK1,CLCN3,ENSCAFG00000025297
chr25:23927317-25867332	CN Gain	1940016	0.003237	16	HMGB2,SAP30,SCRG1,HAND2,ENSCAFG00000007864,ENSCAFG00000007918,ADAM29,U6,ENSCAFG00000007921,U6atac,ENSCAFG00000030391,ENSCAFG00000007840,CEP44,HPGD,FBXO8,GLRA3
chr25:28693930-45497576	CN Loss	16803647	1.29e-131	180	ENSCAFG00000026703,ENSCAFG00000026718,STMN4,PNMA2,ENSCAFG00000025105,ENSCAFG00000007079,GNRH1,5S_rRNA,ENSCAFG00000009014,NEFM,U6,CHMP7,EGR3,ENSCAFG00000009307,PDLIM2,cfa-mir-320,PHYHIP,ENSCAFG00000030517,SP-C,LGI3,NUDT18,FAM160B2,FGF17,NPM2,DOK2,SNORD112,ENSCAFG00000022876,ENSCAFG00000010158,U12,ENSCAFG00000010326,ENSCAFG00000010373,ENSCAFG00000032134,IRS1,SNORA70,ENSCAFG00000031071,CCL20,7SK,ENS…
chr26:3598751-6967679	CN Gain	3368929	3.24e-19	40	ENSCAFG00000006853,ENSCAFG00000030419,ENSCAFG00000018018,ENSCAFG00000030081,FAM101A,SNRNP35,ENSCAFG00000015533,ARL6IP4,OGFOD2,5S_rRNA,GPR81,ENSCAFG00000007830,SNORA9,ZNF664,ATP6V0A2,TCTN2,EIF2B1,TMED2,RILPL1,SETD8,C12orf65,MPHOSPH9,HIP1R,DENR,RSRC2,ZCCHC8,TMEM132B,BRI3BP,DHX37,SCARB1,NCOR2,CCDC92,DNAH10,DDX55,RILPL2,PITPNM2,VPS37B,CCDC62,KNTC1,SBNO1
chr26:6967679-9447203	CN Loss	2479525	1.91e-17	53	B3GNT4,IL-31,U6,FAM216A,VPS29,7SK,MYL2,snoU13,ENSCAFG00000008590,FAM109A,ENSCAFG00000008641,SNORA62,ENSCAFG00000015330,ENSCAFG00000008764,ENSCAFG00000007919,DIABLO,LRRC43,BCL7A,ENSCAFG00000008038,HPD,SETD1B,RHOF,TMEM120B,MORN3,ORAI1,RNF34,ANAPC5,P2X4,P2RX7,IFT81,ATP2A2,ANAPC7,ENSCAFG00000008456,GPN3,RAD9B,PPTC7,TCTN1,HVCN1,PPP1CC,CCDC63,BRAP,ACAD10,ENSCAFG00000008683,MAPKAPK5,CLIP1,MLXIP,KDM2B,CA…
chr26:9447203-12338263	CN Gain	2891061	6.93e-05	30	ENSCAFG00000008764,U6,ENSCAFG00000008828,ENSCAFG00000008873,5S_rRNA,RITA1,IQCD,SDSL,ENSCAFG00000030864,ENSCAFG00000029041,ERP29,NAA25,TRAFD1,PTPN11,OAS1,OAS3,OAS2,RASAL1,CCDC42B,SLC8B1,PLBD2,LHX5,TBX5,TBX3,HECTD4,RPH3A,DDX54,TPCN1,RBM19,TMEM116
chr26:14514621-17691814	CN Gain	3177194	6.33e-09	50	ENSCAFG00000026630,7SK,RPLP0,PXN,U4,ENSCAFG00000026525,ENSCAFG00000031458,TRIAP1,GATC,MLEC,ENSCAFG00000010494,ENSCAFG00000032719,MMAB,PEBP1,SUDS3,HSPB8,TMEM233,PRKAB1,RAB35,SIRT4,MSI1,SRSF9,DYNLL1,COQ5,ENSCAFG00000010377,POP5,UNC119B,ACADS,HNF1,OASL2,OASL1,ANKRD13A,GIT2,TCHP,FAM222A,MVK,KCTD10,MYO1H,SRRM4,CCDC60,CCDC64,GCN1L1,PLA2G1B,CABP1,SPPL3,PIWIL3,TRPV4,UBE3B,TAOK3,CIT
chr26:20794824-27261565	CN Loss	6466742	2.95e-36	111	ENSCAFG00000026840,ENSCAFG00000032421,SNORD112,7SK,U6,C22orf31,RHBDD3,GAS2L1,RASL10A,SNORD125,RPS27L,ENSCAFG00000029476,NEFH,5S_rRNA,LIF,OSM,GATSL3,MTFP1,SEC14L3,SLC35E4,DUSP18,TUG1_1,TUG1_2,TUG1_3,TUG1_4,INPP5J,PLA2G3,SNORA70,ENSCAFG00000013310,ENSCAFG00000031415,ENSCAFG00000029323,ENSCAFG00000023843,ENSCAFG00000029878,ENSCAFG00000032195,ENSCAFG00000029939,ENSCAFG00000030935,ENSCAFG00000031403,E…
chr26:28042958-28418488	CN Loss	375531	0.004755	12	TMSB4X,FAM211B,ADORA2A,UPB1,ENSCAFG00000013855,ENSCAFG00000013864,ENSCAFG00000030031,ENSCAFG00000029292,SUSD2,SPECC1L,CABIN1,ENSCAFG00000013899
chr26:29478764-30686110	CN Gain	1207347	3.57e-19	39	TBX1,GP1BB,C22orf39,ENSCAFG00000014614,U6,SLC25A1,ENSCAFG00000028521,ENSCAFG00000030545,DGCR14,ENSCAFG00000023784,SCARF2,ENSCAFG00000014946,TUBA3D,ENSCAFG00000014995,SLC7A4,THAP7,ENSCAFG00000028556,SEPT5,CDC45,HIRA,CLTCL1,DGCR2,ENSCAFG00000032314,ZNF74,MED15,ENSCAFG00000014991,P2RX6,ENSCAFG00000015086,LZTR1,AIFM3,CRKL,SNAP29,GNB1L,UFD1L,ENSCAFG00000031943,KLHL22,PI4KA,ARVCF,SMPD4
chr26:31802817-32701709	CN Gain	898893	5.64e-05	3	ENSCAFG00000016054,U6,ZWINT
chr26:32701709-33229914	High Copy Gain	528206	1.88e-41	0	none
chr26:33229914-38964690	CN Loss	5734777	1.56e-29	31	ENSCAFG00000015550,CSTF2T,U6,7SK,ENSCAFG00000029370,ENSCAFG00000031699,ENSCAFG00000032091,ENSCAFG00000029090,ENSCAFG00000030844,CH25H,ENSCAFG00000015602,SGMS1,PAPSS2,ATAD1,LIPJ,LIPF,LIPM,ANKRD22,STAMBPL1,ACTC,FAS,LIPA,PCDH15,DKK1,PRKG1,ENSCAFG00000023425,A1CF,MINPP1,PTEN,RNLS,LIPK
chr27:27785037-28130635	CN Loss	345599	3.34e-07	1	PLEKHA5
chr31:13732758-19638889	CN Gain	5906132	2.94e-07	14	ENSCAFG00000031557,snoU13,ENSCAFG00000008309,U6,ENSCAFG00000008364,7SK,ENSCAFG00000008453,ENSCAFG00000008458,CXADR,BTG3,C21orf91,CHODL,NCAM2,TMPRSS15
chr32:11689411-28186661	CN Gain	16497251	0.000158	93	PYURF,7SK,ENSCAFG00000031366,U6,NAP1L5,SNORD21,TIGD2,ENSCAFG00000009854,GPRIN3,ENSCAFG00000009864,ENSCAFG00000029213,ENSCAFG00000001210,SNORD24,ENSCAFG00000004059,ENSCAFG00000009965,ENSCAFG00000029672,ENSCAFG00000027833,ENSCAFG00000028979,ENSCAFG00000024643,ATOH1,5S_rRNA,U4,ENSCAFG00000010248,ENSCAFG00000010301,ENSCAFG00000028159,ADH6,ENSCAFG00000030753,ENSCAFG00000010615,ENSCAFG00000010622,DDIT4…
chr34:2336193-4790247	CN Loss	2454055	9.65e-30	15	TUBA1A,U6,ENSCAFG00000010262,7SK,NPM1,SNORD123,ANKRD33B,ROPN1L,CMBL,CCT5,TAS2R1,MARCH6,FAM173B,SEMA5A,CTNND2
chr34:8251582-10923932	CN Gain	2672351	7.03e-16	6	U6,IRX1,IRX2,ENSCAFG00000028680,ENSCAFG00000031755,ADAMTS16
chr34:12078674-14769330	CN Loss	2690657	6.41e-37	24	ENSCAFG00000011068,ZNF639,ENSCAFG00000011389,SNORA81,ENSCAFG00000026758,U6,DNAJC19,ENSCAFG00000031115,ENSCAFG00000028317,SOX2OT_exon1,SOX2OT_exon2,ZMAT3,PIK3CA,KCNMB3,MFN1,MRPL47,NDUFB5,TTC14,CCDC39,GNB4,ACTL6A,USP13,PEX5L,FXR1
chr34:15986669-18551097	CN Gain	2564429	1.91e-16	48	B3GNT5,SNORA63,SNORA81,SNORA4,ENSCAFG00000011837,MAP6D1,HTR3D,ENSCAFG00000031244,HTR3E,AP2M1,VWA5B2,ENSCAFG00000026673,CAMK2N2,ENSCAFG00000030538,SNORD66,CHRD,ENSCAFG00000014037,ENSCAFG00000012910,MAGEF1,RPL27,TMEM41A,MCCC1,KLHL6,KLHL24,YEATS2,PARL,HTR3C,DVL3,ABCF3,ALG3,PSMD2,EIF4G1,FAM131A,CLCN2,THPO,EHHADH,LIPH,DCUN1D1,MCF2L2,ABCC5,EIF2B5,ECE2,EPHB3,C3orf70,MAP3K13,SENP2,IGF2BP2,VPS8
chr34:18551097-26202793	CN Loss	7651697	1.13e-303	54	U6,ENSCAFG00000032221,CRYGS,AHSG,ENSCAFG00000029054,EIF4A2,SNORD2,SNORA81,SNORA63,SNORA4,RTP4,SST,ENSCAFG00000013927,ENSCAFG00000031657,ENSCAFG00000014063,SNORA73,ENSCAFG00000014186,TRA2B,TBCCD1,DNAJB11,HRG,KNG1,RFC4,RTP1,MASP1,BCL6,CLDN1,TMEM207,IL1RAP,GMNC,UTS2B,MFSD1,IL12A,ENSCAFG00000031848,ETV5,FETUB,APM1,ST6GAL1,TPRG1,TP63,LEPREL1,CLDN16,CCDC50,FGF12,MB21D2,HRASLS,ENSCAFG00000031774,ATP13A4…
chr34:27212737-31836230	CN Loss	4623494	0	14	SPTSSB,OTOL1,ENSCAFG00000029938,ENSCAFG00000030237,U1,ENSCAFG00000014365,U6,SLITRK3,ENSCAFG00000014450,NMD3,5S_rRNA,SI,ENSCAFG00000014497,BCHE
chr34:31836230-32129792	Homozygous Copy Loss	293563	6.24e-94	0	none
chr34:32129792-33853042	CN Loss	1723251	6.89e-161	13	ENSCAFG00000029564,U2,U6,ENSCAFG00000014605,cfa-mir-551b,SERPINI2,PDCD10,SERPINI1,ENSCAFG00000031723,GOLIM4,MECOM,ZBBX,WDR49
chr36:14059746-16279251	CN Loss	2219506	1.4e-30	27	ENSCAFG00000012275,U6,KLHL23,ENSCAFG00000029231,ENSCAFG00000012501,SP5,ENSCAFG00000032252,ENSCAFG00000026775,KLHL41,PPIG,CCDC173,PHOSPHO2,SSB,METTL5,ERICH2,GAD1,DCAF17,LRP2,FASTKD1,MYO3B,GORASP2,TLK1,METTL8,CYBRD1,DYNC1I2,SLC25A12,UBR3

## Sheet: ND10-190
Supplementary Table 7. Copy number variations identified by SNP Array in canine melanoma by sample
Chromosome Region	Event	Length	Call PValue	Count of Gene Symbols	ENSEMBL Gene Names
chr1:11839724-12095402	CN Loss	255679	0.0250757	0	none
chr1:18494871-30124350	CN Loss	11629480	5.3711e-57	74	ST8SIA3,ENSCAFG00000011517,U6,ENSCAFG00000030508,SNORA44,U2,ENSCAFG00000030017,ELAC1,5S_rRNA,MC2R,MC5R,ENSCAFG00000029562,ENSCAFG00000029833,ENSCAFG00000000183,ENSCAFG00000031561,7SK,ENSCAFG00000000188,SNORD101,SNORD100,SNORA33,ENSCAFG00000000191,ENSCAFG00000000193,ENSCAFG00000000202,TCF21,ENSCAFG00000026990,ENSCAFG00000031384,SLC35D3,U1,ENSCAFG00000000263,OLIG3,TXNL1,CCDC68,ENSCAFG00000028993,ST…
chr2:1-2781865	CN Loss	2781866	1.20747e-06	15	ENSCAFG00000003666,U6,ENSCAFG00000003668,ENSCAFG00000028469,ENSCAFG00000029576,FZD8,ENSCAFG00000030650,ENSCAFG00000023176,7SK,ENSCAFG00000029571,ENSCAFG00000003753,CREM,CCNY,CUL2,PARD3
chr2:5805079-28677242	CN Loss	22872164	1.19568e-259	137	ENSCAFG00000029365,7SK,ENSCAFG00000030789,U6,ENSCAFG00000004370,ENSCAFG00000031840,5S_rRNA,ENSCAFG00000025641,ENSCAFG00000029546,ENSCAFG00000030489,PRINS,OTUD1,PTF1A,ENSCAFG00000030710,ENSCAFG00000004200,ENSCAFG00000004198,BMI1,ENSCAFG00000030502,ENSCAFG00000031717,ENSCAFG00000004113,ENSCAFG00000004111,ENSCAFG00000027122,SLC25A3,ENSCAFG00000030045,ENSCAFG00000028702,BAMBI,RPL22,ENSCAFG00000029675…
chr2:29200946-41633170	CN Loss	12432225	2.93189e-47	111	U4,U6,CALML3,CALML5,TUBAL3,UCN3,ENSCAFG00000005346,KLF6,ENSCAFG00000016282,ENSCAFG00000029140,IDI1,ENSCAFG00000032466,PAIP2,MZB1,SPATA24,CXXC5,APBB3,SLC35A4,ENSCAFG00000005852,NDUFA2,DND1,ZMAT2,ENSCAFG00000005908,ENSCAFG00000006064,PCDHB1,PCDHB15,SLC25A2,TAF7,PCDHGA1,ENSCAFG00000030567,PCDHGB1,ENSCAFG00000028543,ENSCAFG00000032089,RELL2,FCHSD1,SPRY4,SNORA36,7SK,YIPF5,GPR151,ENSCAFG00000032266,PFK…
chr5:2108767-6545809	CN Gain	4437043	0.000466668	22	ENSCAFG00000030298,7SK,U6atac,U6,ENSCAFG00000010143,KCNJ1,ADAMTS15,ADAMTS8,ZBTB44,ST14,PRDM10,TMEM45B,KCNJ5,OPCML,NTM,SNX19,APLP2,NFRKB,ARHGAP32,FLI1,ETS1,BARX2
chr5:15933791-19659178	CN Gain	3725388	0.00529881	35	ENSCAFG00000027627,BACE1,TAGLN,U6,APOA4,APOA5,ZNF259,7SK,ENSCAFG00000026790,ENSCAFG00000003188,C11orf71,ENSCAFG00000013528,ENSCAFG00000029497,CLDN25,TMPRSS5,RNF214,SIDT2,PAFAH1B2,APOC3,BUD13,NXPE4,REXO2,ENSCAFG00000013514,NNMT,HTR3A,HTR3B,USP28,ZW10,DSCAML1,CEP164,PCSK7,SIK3,CADM1,ZBTB16,APOA1
chr6:39487399-40267366	CN Loss	779968	8.01047e-06	43	ENSCAFG00000031939,ENSCAFG00000019597,SSTR5,SOX8,ENSCAFG00000030543,ENSCAFG00000026480,GNG13,RPUSD1,MSLNL,ENSCAFG00000022867,NARFL,HAGHL,CCDC78,METRN,FBXL16,WDR24,RHBDL1,RHOT2,FAM195A,WFIKKN1,NHLRC4,C16orf11,CAPN15,DECR2,ENSCAFG00000019677,ENSCAFG00000032180,MRPL28,PDIA2,RGS11,CACNA1H,MSLN,CHTF18,JMJD8,STUB1,C16orf13,WDR90,RAB11FIP3,TMEM8A,AXIN1,ARHGDIG,LMF1,PIGQ,ENSCAFG00000019687
chr7:4986432-5253347	CN Loss	266916	0.00039735	1	DENND1B
chr8:71797032-72961716	CN Loss	1164685	1.292e-05	37	ENSCAFG00000030362,U1,ENSCAFG00000029088,ENSCAFG00000029862,ENSCAFG00000031878,ENSCAFG00000028959,ZBTB42,ENSCAFG00000030682,ENSCAFG00000030662,CDCA4,BTBD6,TEX22,ENSCAFG00000018440,ENSCAFG00000031417,TMEM121,ENSCAFG00000032358,ENSCAFG00000029687,IGHE,RPS24,C14orf180,TMEM179,INF2,ADSSL1,AKT1,CEP170B,PLD4,C14orf79,JAG2,NUDT14,PACS2,MTA1,CRIP2,C14orf80,KIF26A,GPR132,BRF1,ENSCAFG00000030258
chr9:1-1450920	CN Loss	1450921	2.80709e-05	55	CD7,SNORA62,DCXR,LRRC45,STRA13,NOTUM,MYADML2,PYCR1,MAFG,SIRT7,NPB,ANAPC11,ALYREF,ARHGDIA,P4HB,FAM195B,ARL16,CCDC137,OXLD1,PDE6G,ENSCAFG00000030278,C17orf70,FSCN2,ACTG1,ENSCAFG00000032216,C17orf89,ENTHD2,AZI1,cfa-mir-338,U4,ENDOV,CSNK1D,SLC16A3,CCDC57,FASN,RAC3,ASPSCR1,PPP1R27,GCGR,ENSCAFG00000005812,HGS,NPLOC4,ENSCAFG00000005732,SLC38A10,BAIAP2,CHMP6,NPTX1,RFNG,DUS1L,GPS1,TSPAN10,PCYT2,AATK,RNF21…
chr10:1317082-2312543	High Copy Gain	995462	7.28726e-40	35	ENSCAFG00000030326,NDUFA4L2,INHBE,ENSCAFG00000000225,ENSCAFG00000028596,MBD6,DTX3,SAS,CDK4,MARCH9,CYP27B1,METTL1,cfa-mir-26a-2,STAC3,R3HDM2,INHBC,MARS,DDIT3,DCTN2,KIF5A,PIP4K2C,ARHGEF25,B4GALNT1,OS9,METTL21B,AVIL,CTDSP2,GPR182,LRP1,NXPH4,SHMT2,GLI1,SLC26A10,AGAP2,XRCC6BP1
chr10:2312543-7052638	CN Loss	4740096	1.62338e-18	16	U6,ERVFRD-1,SNORA31,AVPR1A,CMC2,SNORA42,USP15,TMEM5,C12orf66,LRIG3,SLC16A7,FAM19A2,MON2,PPM1H,SRGAP1,C12orf56
chr10:7052638-12962258	High Copy Gain	5909621	0	48	ENSCAFG00000000357,RASSF3,U6,ENSCAFG00000022943,ENSCAFG00000000376,ENSCAFG00000012238,ENSCAFG00000000389,DYRK2,IFN-GAMMA,IL22,APOO,ENSCAFG00000001302,LYZ,LRRC10,ENSCAFG00000030169,XPOT,GNS,TBC1D30,WIF1,LEMD3,LLPH,IRAK3,CAND1,IL26,MDM1,RAP1B,SLC35E3,MDM2,CPM,YEATS4,FRS2,CCT2,BEST3,ENSCAFG00000000436,CNOT2,KCNMB4,TSPAN8,C12orf56,TBK1,MSRB3,ENSCAFG00000000370,HELB,GRIP1,NUP107,CPSF6,MYRFL,PTPRB,PTPRR
chr10:13757665-16004604	CN Loss	2246940	1.13683e-13	10	7SK,ATXN7L3B,GLIPR1L1,ENSCAFG00000000489,GLIPR1L2,GLIPR1,TRHDE,CAPS2,ENSCAFG00000000528,KCNC2
chr10:16598522-21385771	CN Loss	4787250	2.32944e-31	76	ENSCAFG00000029465,ENSCAFG00000029677,ARSA,ENSCAFG00000000579,ODF3B,SCO2,ENSCAFG00000031984,LMF2,MIOX,ADM2,ENSCAFG00000000612,ENSCAFG00000030366,HDAC10,ENSCAFG00000000692,ENSCAFG00000000697,TRABD,IL17REL,ENSCAFG00000028945,ENSCAFG00000000727,ENSCAFG00000000734,ENSCAFG00000024522,PKDREJ,CDPF1,ENSCAFG00000025689,cfa-let-7a-1,U6,ENSCAFG00000029857,UPK3A,ENSCAFG00000000846,ENSCAFG00000031364,SNORA27,…
chr10:22030793-24450336	CN Loss	2419544	5.4317e-10	59	BIK,ENSCAFG00000030861,A4GALT,ENSCAFG00000023193,U12,NDUFA6,SMDT1,FAM109B,NAGA,CENPM,TNFRSF13C,cfa-mir-33a,ENSCAFG00000001033,ENSCAFG00000001036,C22orf46,U8,ENSCAFG00000001038,CSDC2,TOB2,ENSCAFG00000028140,CHADL,U6,ENSCAFG00000026732,DNAJB7,TTLL12,TSPO,TTLL1,PACSIN2,CYB5R3,POLDIP3,RRP7A,SERHL2,NFAM1,ENSCAFG00000029271,WBP2NL,SEPT3,ENSCAFG00000031269,CCDC134,XRCC6,DESI1,PMM1,POLR3H,ACO2,PHF5A,RANG…
chr11:20139075-22458088	CN Gain	2319014	0.00681353	38	CSF2,U6,ENSCAFG00000030656,IL5,ENSCAFG00000000877,IL13,IL4,ENSCAFG00000029113,SOWAHA,GDF9,UQCRQ,LEAP2,U4,ENSCAFG00000000971,ENSCAFG00000000976,ENSCAFG00000030722,ENSCAFG00000032085,ACSL6,IL3,P4HA2,SLC22A4,SLC22A5,IRF1,KIF3A,CCNI2,SEPT8,SHROOM1,AFF4,ZCCHC10,HSPA4,C5orf15,VDAC1,TCF7,SKP1,PDLIM4,RAD50,FSTL4,PPP2CA
chr11:32185673-32778385	CN Loss	592713	0.000298875	2	ENSCAFG00000001473,7SK
chr13:10599591-13146699	CN Loss	2547109	6.2777e-18	7	U6,ENSCAFG00000020173,ENSCAFG00000000747,ENSCAFG00000000749,ENSCAFG00000028960,ENSCAFG00000028131,CSMD3
chr13:35669400-38023760	CN Loss	2354361	5.10179e-15	85	ENSCAFG00000029505,GPR20,ENSCAFG00000028767,PSCA,THEM6,SLURP1,LYPD2,LYNX1,ENSCAFG00000031437,LY6H,GPIHBP1,ENSCAFG00000029869,GLI4,ENSCAFG00000032607,RHPN1,MAFA,NAPRT1,TIGD5,PYCRL,TSTA3,ZNF623,ENSCAFG00000031942,FAM83H,PUF60,NRBP2,ENSCAFG00000029172,ENSCAFG00000030933,ENSCAFG00000030148,GRINA,ENSCAFG00000032288,OPLAH,EXOSC4,GPAA1,CYC1,ENSCAFG00000029569,ENSCAFG00000032656,ENSCAFG00000001541,ENSCAF…
chr13:51446299-57159931	CN Loss	5713633	1.15722e-14	10	U6,SNORA62,ENSCAFG00000032523,5S_rRNA,ENSCAFG00000030070,ENSCAFG00000032555,ENSCAFG00000002388,TECRL,EPHA5,LPHN3
chr15:48572584-49015823	CN Loss	443240	0.0164499	1	LRBA
chr22:1-7180091	CN Loss	7180092	1.66383e-36	78	ENSCAFG00000024550,ALG11,CCDC70,FAM124A,5S_rRNA,ENSCAFG00000004303,SNORD112,U6,cfa-mir-15a,cfa-mir-16-1,KCNRG,ENSCAFG00000031710,ENSCAFG00000010362,7SK,ENSCAFG00000028516,.,MTLR,LPAR6,NDUFB6,ENSCAFG00000020219,U1,ENSCAFG00000031601,U2,ENSCAFG00000004463,ENSCAFG00000028871,ENSCAFG00000029204,ENSCAFG00000029502,SPERT,ENSCAFG00000030061,TPT1,SNORA31,SNORA46,KCTD4,ENSCAFG00000004550,ENSCAFG0000000455…
chr22:7757613-61439934	CN Loss	53682322	0	211	U6,ENSCAFG00000031446,ENSCAFG00000030665,RGCC,ENSCAFG00000024949,7SK,KBTBD6,cfa-mir-759,ENSCAFG00000024875,ENSCAFG00000024745,5S_rRNA,ENSCAFG00000024478,ENSCAFG00000004920,UBE2E2,U3,ENSCAFG00000026476,ENSCAFG00000030149,ENSCAFG00000027940,PCDH9,ENSCAFG00000031493,ENSCAFG00000006712,ENSCAFG00000004949,U6atac,ENSCAFG00000004962,ENSCAFG00000004963,ENSCAFG00000004977,SNORA42,ENSCAFG00000026806,ENSCAF…
chr23:32784909-33441725	CN Loss	656817	4.85928e-05	7	U6,SLC35G2,SNORA62,UBE2N,NCK1,IL20RB,STAG1
chr24:46321764-47559243	CN Loss	1237480	0.000293312	57	RPS21,GATA5,cfa-mir-1-1,cfa-mir-133c,ENSCAFG00000030917,SLCO4A1,MRGBP,HAR1A,cfa-mir-124-3,YTHDF1,BIRC7,NKAIN4,CHRNA4,C20orf195,ENSCAFG00000012988,ENSCAFG00000010072,STMN3,TNFRSF6B,ENSCAFG00000031222,SLC2A4RG,DNAJC5,ENSCAFG00000026996,SAMD10,TCEA2,ENSCAFG00000029895,C20orf201,OSBPL2,CABLES2,RBBP8NL,NTSR1,OGFR,DIDO1,GID8,SLC17A9,ARFGAP1,COL20A1,KCNQ2,EEF1A2,SRMS,HELZ2,ENSCAFG00000013040,ARFRP1,ENSC…
chr28:2270318-3636251	CN Gain	1365934	0.00829576	11	ENSCAFG00000025096,ENSCAFG00000025080,C10orf10,U6,CXCL12,ZNF239,ZNF22,RASSF4,TMEM72,ZNF32,ZNF485
chr30:1-11454406	CN Loss	11454407	6.75485e-26	151	ENSCAFG00000014097,OR4K2,ENSCAFG00000028886,ENSCAFG00000007710,ENSCAFG00000007725,ENSCAFG00000024251,ENSCAFG00000032352,OR4K1,ENSCAFG00000007733,ENSCAFG00000007739,OR4N5,ENSCAFG00000007769,ENSCAFG00000025228,NUTM1,NOP10,EMC4,CHRM5,ENSCAFG00000008172,GREM1,CX36,ACTC,ENSCAFG00000008260,ZNF770,ENSCAFG00000008403,ENSCAFG00000004067,ENSCAFG00000008619,ENSCAFG00000008655,U6,ENSCAFG00000032478,ENSCAFG00…
chr30:15287258-17083967	High Copy Gain	1796710	3.64329e-177	19	U6,TNFAIP8L3,DTWD1,SLC27A2,HDC,ENSCAFG00000024904,USP50,CYP19A1,GLDN,COPS2,GALK2,FAM227B,FGF7,ATP8B4,GABPB1,USP8,TRPM7,SPPL2A,AP4E1
chr30:17083967-18131468	CN Gain	1047502	4.83952e-11	13	ENSCAFG00000015600,ENSCAFG00000031567,GLDN,SCG3,LYSMD2,TMOD2,LEO1,MAPK6,GNB5,DMXL2,TMOD3,MYO5C,MYO5A
chr30:18131468-19216863	High Copy Gain	1085396	1.54616e-85	7	ENSCAFG00000002760,GSR,U6,ARPP19,FAM214A,ONECUT1,WDR72
chr31:38098358-39895921	CN Loss	1797564	8.14177e-05	41	ENSCAFG00000029916,LRRC3,ENSCAFG00000015153,ENSCAFG00000011018,ENSCAFG00000031772,ENSCAFG00000028792,ENSCAFG00000030595,ENSCAFG00000031584,ENSCAFG00000008592,YBEY,ENSCAFG00000031668,S100B,DNMT3L,PFKL,ENSCAFG00000030000,C21orf2,ENSCAFG00000029897,TSPEAR,ENSCAFG00000011017,UBE2G2,ENSCAFG00000030560,FAM207A,POFUT2,SLC19A1,PCBP3,COL6A1,ENSCAFG00000029022,SPATC1L,LSS,MCM3AP,PRMT2,AIRE,ENSCAFG000000310…

## Sheet: ND10-192
Supplementary Table 7. Copy number variations identified by SNP Array in canine melanoma by sample
Chromosome Region	Event	Length	Call PValue	Count of Gene Symbols	ENSEMBL Gene Names
chr1:9964906-11940022	CN Loss	1975117	8.70479e-76	7	ENSCAFG00000000044,DSEL,ENSCAFG00000000048,U6,7SK,CDH19,CDH7
chr1:12187032-12728476	CN Loss	541445	7.3061e-87	2	ENSCAFG00000026536,5S_rRNA
chr3:7101759-25279263	CN Gain	18177505	0	77	ENSCAFG00000002024,ENSCAFG00000007469,C5orf30,U6,SNORA62,U4,ENSCAFG00000007622,ENSCAFG00000007628,ENSCAFG00000031155,ENSCAFG00000032125,SNORA13,GLRX,RFESD,ENSCAFG00000030999,GPR150,Y_RNA,RPL14,7SK,ENSCAFG00000008096,5S_rRNA,U1,LYSMD3,ENSCAFG00000028450,ENSCAFG00000031095,cfa-mir-9-2,ENSCAFG00000008360,snoZ39,snoU2-30,ENSCAFG00000008427,snoU109,ATP6AP1L,RPS23,NUDT12,PPIP5K2,GIN1,ST8SIA4,FAM174A,CH…
chr3:25279263-25398514	High Copy Gain	119252	5.65978e-09	1	ATG10
chr3:25398514-76459359	CN Gain	51060846	0	428	7SK,ZCCHC9,ENSCAFG00000004717,ANKRD34B,SPZ1,U6,ENSCAFG00000027363,ENSCAFG00000030369,SNORA47,F2R,F2RL2,ENSCAFG00000027608,U2,GCNT4,ENSCAFG00000028828,OR6C76,ENSCAFG00000028911,ENSCAFG00000032021,ENSCAFG00000030837,ENSCAFG00000029244,ENSCAFG00000023611,ENSCAFG00000031362,ENSCAFG00000009769,ENSCAFG00000009927,ENSCAFG00000009932,SNORD29,ENSCAFG00000009974,ENSCAFG00000010050,ENSCAFG00000010065,ENSCAF…
chr3:76459359-76694358	High Copy Gain	235000	1.67483e-08	0	none
chr3:76694358-91889043	CN Gain	15194686	0	67	7SK,U6,NACA,ENSCAFG00000031308,ENSCAFG00000017898,ENSCAFG00000016344,U1,ENSCAFG00000029510,5S_rRNA,SNORA62,ENSCAFG00000016350,ENSCAFG00000016367,ENSCAFG00000028679,ENSCAFG00000016393,ENSCAFG00000028657,ENSCAFG00000016420,SOD3,ENSCAFG00000028724,cfa-mir-218-1,RPL7A,ENSCAFG00000016642,ENSCAFG00000030802,ENSCAFG00000016664,ANAPC13,SPON2,IDUA,SLC26A1,DGKQ,TMEM175,MFSD7,MYL5,ENSCAFG00000023527,RBPJ,SM…
chr5:13417084-13658357	CN Loss	241274	0.000553624	4	ENSCAFG00000030991,U6,GRIK4,ARHGEF12
chr6:45712536-46833811	CN Loss	1121276	0.0102611	0	none
chr7:23385616-23575738	CN Loss	190123	0.00826333	2	SCARNA3,RFWD2
chr8:14221374-14391367	CN Loss	169994	2.47476e-08	0	none
chr8:30390275-30859533	CN Loss	469259	4.73205e-06	6	GMFB,U6,CGRRF1,GCH1,WDHD1,SAMD4A
chr9:35360872-35723834	CN Loss	362963	0.00606598	1	BCAS3
chr10:11335850-11605749	CN Loss	269900	8.91513e-06	6	LYZ,LRRC10,YEATS4,FRS2,CCT2,BEST3
chr10:67187753-67956376	CN Loss	768624	1.47043e-14	16	FBXO48,5S_rRNA,ENSCAFG00000003264,U2,BMP10,GKN2,ENSCAFG00000003274,GKN1,CNRIP1,PLEK,PROKR1,ENSCAFG00000003248,PNO1,APLF,ARHGAP25,ANTXR1
chr11:32554979-33197230	CN Loss	642252	2.51739e-07	2	ENSCAFG00000001476,ENSCAFG00000013626
chr11:41186703-42607079	CN Loss	1420377	1.80863e-43	7	CDKN2B,CDKN2B-AS,5S_rRNA,CDKN2A,ENSCAFG00000001671,DMRTA1,ELAVL2
chr11:66218358-67915553	CN Loss	1697196	5.78459e-50	37	ENSCAFG00000032765,ENSCAFG00000032333,ENSCAFG00000003019,ENSCAFG00000003047,ENSCAFG00000003064,ENSCAFG00000028946,ENSCAFG00000029351,ENSCAFG00000003318,ENSCAFG00000023218,SLC31A2,SLC31A1,ENSCAFG00000003234,ENSCAFG00000003238,HDHD3,ALAD,POLE3,C9orf43,7SK,DNAJC25,PTBP3,HSDL2,ENSCAFG00000003039,INIP,SLC46A2,ENSCAFG00000013304,ZFP37,FKBP15,PRPF4,ENSCAFG00000030877,BSPRY,C9orf84,UGCG,SUSD1,SNX30,CDC26…
chr11:69527350-71040181	CN Loss	1512832	7.21334e-19	3	TRIM32,PAPPA,ASTN2
chr12:32593174-32940133	CN Loss	346960	1.95669e-07	3	COL9A1,FAM135A,COL19A1
chr12:53403151-54213809	CN Loss	810659	1.93904e-18	3	U6,Y_RNA,MANEA
chr12:55276515-68873074	CN Loss	13596560	0	84	U5,U6,ENSCAFG00000028270,7SK,POU3F2,COQ3,ENSCAFG00000029226,PRDM13,5S_rRNA,SNORA38,RPL3,ACA64,ENSCAFG00000028773,POPDC3,SNORD112,U4,ENSCAFG00000026584,ENSCAFG00000029315,ENSCAFG00000003802,SMPD2,GPR6,WISP3,RFPL4B,PNISR,ENSCAFG00000030791,CCNC,MCHR2,SIM1,BVES,PRDM1,AIM1,QRSL1,C6orf203,BEND3,SEC63,OSTM1,NR2E1,FOXO3,SESN1,CEP57L1,ENSCAFG00000031633,ENSCAFG00000003804,CD164,MICAL1,ZBTB24,CDC40,DDO,SL…
chr13:416050-1578125	CN Loss	1162076	5.81649e-19	9	ENSCAFG00000018581,KCNS2,U6,OSR2,cfa-mir-599,cfa-mir-875,NIPAL2,STK3,VPS13B
chr13:5920059-7843193	CN Loss	1923135	1.27934e-09	6	SNORA62,ABRA,ENSCAFG00000000683,ENSCAFG00000000684,ZFPM2,OXR1
chr13:8030428-14652617	CN Loss	6622190	2.72055e-56	25	U6,ENSCAFG00000029583,TMEM74,SNORD112,ENSCAFG00000000743,KCNV1,ENSCAFG00000020173,ENSCAFG00000000747,ENSCAFG00000000749,ENSCAFG00000028960,ENSCAFG00000028131,ENSCAFG00000002560,MGST3,ENSCAFG00000030964,ENSCAFG00000000805,EIF3E,ENSCAFG00000000713,TRHR,SYBU,ANGPT1,RSPO2,NUDCD1,PKHD1L1,EBAG9,CSMD3
chr13:26239290-27322450	CN Loss	1083161	1.61198e-07	5	5S_rRNA,SNORA73,GSDMC,FAM49B,ASAP1
chr13:40574952-40828877	CN Loss	253926	0.000578243	2	ENSCAFG00000024933,KCTD8
chr13:41843844-42371693	CN Loss	527850	0.0146335	3	U2,GABRG1,GABRA2
chr13:47641148-48391772	CN Loss	750625	0.0352048	9	NMU,ENSCAFG00000002200,TMEM165,ENSCAFG00000031519,EXOC1,SRD5A3,CLOCK,PDCL2,CEP135
chr13:49714980-52507306	CN Loss	2792327	3.27042e-14	4	ENSCAFG00000002336,ENSCAFG00000002337,U6,SNORA62
chr13:54310702-57619801	CN Loss	3309100	1.58096e-26	5	ENSCAFG00000032555,ENSCAFG00000002388,U6,TECRL,EPHA5
chr13:57852438-58539325	CN Loss	686888	0.0360297	10	U6,STAP1,GNRHR,ENSCAFG00000025497,ENSCAFG00000025398,TMPRSS11D,ENSCAFG00000032430,CENPC,UBA6,TMPRSS11A
chr14:10149139-10305848	CN Loss	156710	9.37855e-09	1	ENSCAFG00000001744
chr14:34388029-34599703	CN Loss	211675	7.76397e-07	1	ITGB8
chr14:49209053-49947801	CN Loss	738749	0.00818882	0	none
chr15:8552729-8740611	CN Loss	187883	0.000493996	3	U6,COA7,ZYG11B
chr15:9437676-10507158	CN Loss	1069483	2.27576e-21	10	cfa-mir-761,ENSCAFG00000030612,TTC39A,OSBPL9,EPS15,RNF11,C1orf185,CDKN2C,NRD1,FAF1
chr16:29981419-30656673	CN Loss	675255	7.59397e-05	0	none
chr17:18707258-19192879	CN Loss	485622	0.00129403	5	PTRHD1,ITSN2,NCOA1,CENPO,ADCY3
chr17:45124081-45464494	CN Loss	340414	0.000308577	0	none
chr19:6668374-7842737	CN Loss	1174364	1.96956e-09	3	U4,ENSCAFG00000028734,U6
chr19:17830844-17988670	CN Loss	157827	1.27458e-07	1	KIAA1109
chr20:17204148-17503459	CN Loss	299312	0.00214747	0	none
chr21:26366477-26953323	CN Loss	586847	0.0188265	17	RHOG,ENSCAFG00000030138,COR55B3,OR52M1,NDUFS8,OR52B4,ENSCAFG00000006014,ENSCAFG00000006016,TRIM21,ENSCAFG00000006075,ENSCAFG00000024895,ENSCAFG00000030405,OR52K1,ENSCAFG00000029307,PGAP2,STIM1,RRM1
chr22:11343687-11655821	CN Loss	312135	0.0567403	1	U6
chr22:11901289-12467190	CN Loss	565902	4.9106e-10	1	U6
chr22:34329570-34746573	CN Loss	417004	5.34586e-14	1	ENSCAFG00000028934
chr22:35279437-36392388	CN Loss	1112952	6.28425e-12	2	ENSCAFG00000005282,SLITRK1
chr22:37281198-37507471	CN Loss	226274	0.00147519	2	5S_rRNA,SNORA62
chr22:58502095-58775099	CN Loss	273005	2.76482e-05	2	COL4A1,COL4A2
chr23:6951149-7005029	CN Loss	53881	1.3961e-11	1	LRRFIP2
chr23:7005029-52294480	CN Gain	45289452	6.08818e-224	318	ENSCAFG00000029998,cfa-mir-26a-1,VILL,MYD88,ENSCAFG00000031028,ENSCAFG00000032364,ACVR2B,RPS2,U6,GORASP1,CSRNP1,XIRP1,ENSCAFG00000030922,CCR8,SLC25A38,SNORA62,ENSCAFG00000029240,ENSCAFG00000005107,RPL14,ZNF620,ENSCAFG00000032346,7SK,ENSCAFG00000014657,ENSCAFG00000032257,CCK,KLHL40,HHATL,ENSCAFG00000005367,ACKR2,CYP8B1,ZNF662,ENSCAFG00000028472,ENSCAFG00000029094,SNORA73,5S_rRNA,FTL,EOMES,ENSCAFG0…
chr25:2282313-3018872	CN Loss	736560	6.47081e-08	3	SNORA52,UFM1,TRPC4
chr27:28897272-29328370	CN Loss	431099	0.0356408	3	ENSCAFG00000012592,ENSCAFG00000029345,RERGL
chr30:15359530-15949076	CN Loss	589547	9.51622e-07	6	DTWD1,COPS2,GALK2,FAM227B,FGF7,ATP8B4
chr30:16164514-16616567	CN Loss	452054	0.0512725	9	U6,SLC27A2,HDC,ENSCAFG00000024904,USP50,GABPB1,USP8,TRPM7,SPPL2A
chr31:2531283-2827768	CN Loss	296486	9.89702e-07	0	none
chr31:3575121-4102784	CN Loss	527664	1.89416e-09	1	ENSCAFG00000032194
chr31:4619784-5375599	CN Loss	755816	0.000754001	1	ENSCAFG00000031268
chr31:6433849-6654974	CN Loss	221126	2.69485e-07	0	none
chr31:7882399-8862061	CN Loss	979663	2.09252e-05	2	U6,ROBO1
chr31:9733602-10665973	CN Loss	932372	4.43423e-07	4	ENSCAFG00000007974,ENSCAFG00000007980,ENSCAFG00000007984,ENSCAFG00000007994
chr32:1-28876065	CN Loss	28876066	0	203	ENSCAFG00000008335,ENSCAFG00000008338,ENSCAFG00000030513,7SK,ENSCAFG00000032588,U1,5S_rRNA,ENSCAFG00000028844,CXCL10,ENSCAFG00000032575,U6,ENSCAFG00000024041,SNORA3,ENSCAFG00000008660,ENSCAFG00000008662,ENSCAFG00000028818,ENSCAFG00000008666,CCNI,ENSCAFG00000031064,ENSCAFG00000008682,ENSCAFG00000008809,ENSCAFG00000008818,ENSCAFG00000023995,NAA11,GK2,ENSCAFG00000027703,ENSCAFG00000031151,ENSCAFG000…
chr32:29381782-29777889	CN Loss	396108	0.0297112	3	RPL31,ENSCAFG00000024694,SEC24B
chr32:32428985-32571726	CN Loss	142742	0.0143396	5	cfa-mir-302d,cfa-mir-302a,cfa-mir-302c,cfa-mir-302b,LARP7
chr33:2767257-3137925	CN Loss	370669	3.33024e-11	1	U6
chr34:5146504-11261746	CN Loss	6115243	1.92382e-193	25	ENSCAFG00000031045,ENSCAFG00000010312,U6,MED10,U2,IRX1,IRX2,ENSCAFG00000028680,ENSCAFG00000031755,ENSCAFG00000031141,MRPL36,MTRR,FASTKD3,C5orf49,PAPD7,SRD5A1,NSUN2,UBE2QL1,KIAA0947,IRX4,NDUFS6,LPCAT1,SLC6A3,ADAMTS16,ADCY2
chr34:12872800-13450009	CN Gain	577210	0.0459019	8	ENSCAFG00000011389,SNORA81,ENSCAFG00000026758,MRPL47,NDUFB5,ACTL6A,USP13,PEX5L
chr34:14686512-37357341	CN Loss	22670830	0	187	SOX2OT_exon1,SOX2OT_exon2,SOX2OT_exon3,SOX2,SOX2OT_exon4,SNORA72,U6,ENSCAFG00000026605,B3GNT5,SNORA63,SNORA81,SNORA4,ENSCAFG00000011837,MAP6D1,HTR3D,ENSCAFG00000031244,HTR3E,AP2M1,VWA5B2,ENSCAFG00000026673,CAMK2N2,ENSCAFG00000030538,SNORD66,CHRD,ENSCAFG00000014037,ENSCAFG00000012910,MAGEF1,RPL27,TMEM41A,ENSCAFG00000032221,CRYGS,AHSG,ENSCAFG00000029054,EIF4A2,SNORD2,RTP4,SST,ENSCAFG00000013927,ENS…
chr35:1-2530380	CN Loss	2530381	1.13732e-68	17	ENSCAFG00000031306,U6,SNORD112,ENSCAFG00000012568,ENSCAFG00000027629,ENSCAFG00000009194,ENSCAFG00000032203,FOXF2,ENSCAFG00000031686,ENSCAFG00000009198,ENSCAFG00000009200,ENSCAFG00000028384,DUSP22,IRF4,SPIDR,GMDS,EXOC2
chr35:8999001-20280046	CN Loss	11281046	0	63	C6orf52,ENSCAFG00000009692,ENSCAFG00000028991,U6,GFOD1,NOL7,MCUR1,ENSCAFG00000009866,ENSCAFG00000031905,ENSCAFG00000009876,ENSCAFG00000009878,ENSCAFG00000026618,U2,ENSCAFG00000009936,RBM24,ENSCAFG00000010021,ENSCAFG00000031372,7SK,NHLRC1,SNORA1,ENSCAFG00000010202,SNORA25,ENSCAFG00000029629,ID4,ENSCAFG00000031539,ENSCAFG00000008890,TFAP2A,PAK1IP1,GCM2,ELOVL2,TMEM170B,ADTRP,EDN1,TBC1D7,SIRT5,MYLIP,…
chr36:13501233-14691143	CN Loss	1189911	1.25201e-18	20	SPC25,ENSCAFG00000031746,ENSCAFG00000012275,U6,KLHL23,ENSCAFG00000029231,G6PC2,DHRS9,KLHL41,PPIG,CCDC173,PHOSPHO2,SSB,METTL5,CERS6,ABCB11,LRP2,FASTKD1,NOSTRIN,UBR3
chr38:7323008-8111863	CN Loss	788856	0.000337788	0	none

## Sheet: ND10-204
Supplementary Table 7. Copy number variations identified by SNP Array in canine melanoma by sample
Chromosome Region	Event	Length	Call PValue	Count of Gene Symbols	ENSEMBL Gene Names
chr1:11374322-12475647	CN Loss	1101326	2.16953e-18	3	7SK,ENSCAFG00000026536,CDH7
chr1:13670288-24402372	CN Loss	10732085	2.15649e-67	63	ENSCAFG00000023652,ENSCAFG00000029021,ENSCAFG00000031367,PPIAP1,U6,ENSCAFG00000026643,RNF152,ENSCAFG00000028257,MC4R,U1,PMAIP1,ENSCAFG00000026487,CPLX4,U2,GRP,ENSCAFG00000000106,cfa-mir-122,ST8SIA3,ENSCAFG00000011517,ENSCAFG00000030508,SNORA44,ENSCAFG00000030017,ELAC1,5S_rRNA,MC2R,KDSR,ZCCHC2,PIGN,LMAN1,RAX,SEC11C,ENSCAFG00000000101,MALT1,ALPK2,NARS,FECH,TXNL1,CCDC68,ENSCAFG00000028993,STARD6,POL…
chr1:25047358-39037794	CN Loss	13990437	1.45976e-99	92	U6,ENSCAFG00000000183,ENSCAFG00000031561,7SK,ENSCAFG00000000188,SNORD101,SNORD100,SNORA33,ENSCAFG00000000191,ENSCAFG00000000193,ENSCAFG00000000202,TCF21,ENSCAFG00000026990,ENSCAFG00000031384,SLC35D3,U1,ENSCAFG00000000263,OLIG3,FAM133B,CCT7,ABRACL,HECA,CITED2,ENSCAFG00000024055,ENSCAFG00000000289,ENSCAFG00000000291,GJE1,ENSCAFG00000026776,SF3B5,STX11,ENSCAFG00000032046,ENSCAFG00000000324,U4,ENSCAF…
chr1:39460132-63676908	CN Loss	24216777	1.16094e-138	157	5S_rRNA,ENSCAFG00000000382,RAET1E,ENSCAFG00000000399,U6,U4,ENSCAFG00000029168,ENSCAFG00000000421,ENSCAFG00000000523,ENSCAFG00000000540,7SK,ENSCAFG00000000565,ENSCAFG00000026517,ENSCAFG00000000571,CLDN20,ENSCAFG00000027914,ENSCAFG00000028896,ENSCAFG00000000624,DYNLT1,TAGAP,ENSCAFG00000029242,U6atac,SNORA20,SNORA29,MRPL18,ENSCAFG00000000742,ENSCAFG00000030734,HNRNPDL,ENSCAFG00000023764,T,ENSCAFG000…
chr2:9588525-52228095	CN Loss	42639571	5.61656e-196	294	OTUD1,PTF1A,ENSCAFG00000030710,U6,ENSCAFG00000004200,ENSCAFG00000004198,BMI1,ENSCAFG00000030502,7SK,5S_rRNA,ENSCAFG00000031717,ENSCAFG00000004113,ENSCAFG00000004111,ENSCAFG00000027122,SLC25A3,ENSCAFG00000030045,ENSCAFG00000028702,BAMBI,RPL22,ENSCAFG00000029675,ENSCAFG00000004591,ENSCAFG00000030261,SNORA31,RPP38,ENSCAFG00000031069,ENSCAFG00000004716,ENSCAFG00000031604,UCMA,U6atac,NUDT5,U2,ENSCAFG0…
chr2:54205216-79490040	CN Loss	25284825	2.68519e-103	372	ENSCAFG00000007757,U6,U2,TAF9,ENSCAFG00000030874,ENSCAFG00000007802,CARTPT,5S_rRNA,ENSCAFG00000031745,TMEM171,TMEM174,ANKRA2,U4,ENC1,OR4K13,ENSCAFG00000031116,SLC38A7,SNORA50,SNORA46,SETD6,GINS3,ZNF319,TEPP,GPR56,POLR2C,CIAPIN1,CCL17,CCL22,7SK,cfa-mir-138b,MT1,MT2A,MT3,MT4,ENSCAFG00000023283,ENSCAFG00000009308,IRX6,ENSCAFG00000026661,IRX3,ENSCAFG00000009452,ENSCAFG00000009673,EEF1A1,Y_RNA,ENSCAFG…
chr3:1-927992	CN Gain	927993	1.04333e-06	10	SRP19,ENSCAFG00000029713,ENSCAFG00000031575,SNORA13,REEP5,ENSCAFG00000028597,ENSCAFG00000029754,ENSCAFG00000030887,ENSCAFG00000007343,EPB41L4A
chr3:1754874-4119941	CN Gain	2365068	2.77123e-05	8	ENSCAFG00000029348,ENSCAFG00000024308,TMEM232,MAN2A1,PJA2,ENSCAFG00000007436,FER,ENSCAFG00000032321
chr5:14347909-23141581	CN Gain	8793673	2.10706e-27	126	U6,THY1,ENSCAFG00000030226,RNF26,MCAM,SNORA19,CCDC153,PDZD3,H2AFX,HMBS,HYOU1,TRAPPC4,ENSCAFG00000012395,CCDC84,UPK2,ENSCAFG00000028616,TTC36,CD3D,CD3E,FXYD2,ENSCAFG00000027627,BACE1,TAGLN,APOA4,APOA5,ZNF259,7SK,ENSCAFG00000026790,ENSCAFG00000003188,C11orf71,ENSCAFG00000013528,ENSCAFG00000029497,CLDN25,TMPRSS5,U4,ENSCAFG00000013908,TEX12,TIMM8B,C11orf57,PIH1D2,C11orf52,ENSCAFG00000023925,SCAMP3,cf…
chr5:38270960-63081290	CN Gain	24810331	1.3352e-21	306	U6,ENSCAFG00000017909,ENSCAFG00000029293,ENSCAFG00000024089,5S_rRNA,SNORD65,SNORD49,UBB,CENPV,SNORA18,MAPK7,ENSCAFG00000028391,MIEF2,ENSCAFG00000017459,cfa-mir-33b,ENSCAFG00000026606,RASD1,ENSCAFG00000001949,PLD6,SNORA74,C17orf103,ENSCAFG00000018533,ENSCAFG00000029339,PPP6C,ENSCAFG00000018596,LEPROT,cfa-mir-101-1,ENSCAFG00000029269,ENSCAFG00000018628,7SK,ENSCAFG00000018633,ENSCAFG00000028030,FOXD…
chr5:83990776-88915250	CN Gain	4924475	1.88465e-10	4	ENSCAFG00000028545,U6,CDH11,CDH8
chr6:357908-77573801	CN Gain	77215894	0	967	SNORA51,ENSCAFG00000010098,PSPH,CCT6A,SNORA22,SNORA15,SUMF2,CHCHD2,NUPR1L,ENSCAFG00000016564,U6,ENSCAFG00000011312,SNORD14,ENSCAFG00000023175,ENSCAFG00000024307,C11ORF10,ENSCAFG00000028108,LAT2,EIF4H,WBSCR28,WBSCR27,CLDN4,CLDN3,STX1A,SCARNA20,DNAJC30,ENSCAFG00000013328,CCL26,TMEM120A,MDH2,SRCRB4D,ZP3,ENSCAFG00000013653,ENSCAFG00000013683,ALKBH4,ENSCAFG00000031995,ENSCAFG00000027987,MYL10,RABL5,FI…
chr8:2833234-67544352	CN Loss	64711119	0	539	ENSCAFG00000011124,TRDV3,DAD1,MMP-14,U6,REM2,RBM23,PRMT5,PSMB5,PSMB11,CDH24,PPP1R3E,PABPN1,SLC22A17,IL25,CMTM5,cfa-mir-208a,cfa-mir-208b,NGDN,THTPA,DHRS2,ENSCAFG00000025298,NRL,PCK2,DCAF11,PSME1,EMC9,PSME2,IRF9,REC8,NEDD8,GMPR2,TINF2,TGM1,RABGGTA,DHRS1,LTB4R,CBLN3,SDR39U1,CTSG,GZMB,ENSCAFG00000013905,RNaseP_nuc,ENSCAFG00000012516,ENSCAFG00000012522,ENSCAFG00000012527,FOXG1,ENSCAFG00000008062,ENSC…
chr8:69081780-71779482	CN Loss	2697703	3.04079e-05	93	cfa-mir-493,cfa-mir-665,cfa-mir-432,ENSCAFG00000022762,cfa-mir-433,cfa-mir-127,cfa-mir-136,SNORD112,cfa-mir-370,SNORD113,cfa-mir-379,cfa-mir-411,cfa-mir-299,cfa-mir-380,ENSCAFG00000030904,ENSCAFG00000026742,cfa-mir-323,cfa-mir-758,cfa-mir-329b,cfa-mir-329a,cfa-mir-494,ENSCAFG00000026797,cfa-mir-543,cfa-mir-495,ENSCAFG00000029193,cfa-mir-376a-3,cfa-mir-376c,cfa-mir-376a-2,cfa-mir-376b,cfa-mir-376a…
chr8:73375290-74330416	CN Loss	955127	0.0064443	10	ENSCAFG00000030284,ENSCAFG00000030001,ENSCAFG00000030900,ENSCAFG00000024111,ENSCAFG00000029299,ENSCAFG00000018499,ENSCAFG00000029996,ENSCAFG00000030258,ENSCAFG00000028509,ENSCAFG00000030894
chr9:1-1450920	CN Gain	1450921	0.000753679	55	CD7,SNORA62,DCXR,LRRC45,STRA13,NOTUM,MYADML2,PYCR1,MAFG,SIRT7,NPB,ANAPC11,ALYREF,ARHGDIA,P4HB,FAM195B,ARL16,CCDC137,OXLD1,PDE6G,ENSCAFG00000030278,C17orf70,FSCN2,ACTG1,ENSCAFG00000032216,C17orf89,ENTHD2,AZI1,cfa-mir-338,U4,ENDOV,CSNK1D,SLC16A3,CCDC57,FASN,RAC3,ASPSCR1,PPP1R27,GCGR,ENSCAFG00000005812,HGS,NPLOC4,ENSCAFG00000005732,SLC38A10,BAIAP2,CHMP6,NPTX1,RFNG,DUS1L,GPS1,TSPAN10,PCYT2,AATK,RNF21…
chr9:48194679-51864985	CN Gain	3670307	8.5043e-08	133	MRPL41,ENSCAFG00000019431,ENSCAFG00000029381,ENTPD8,NOXA1,NRARP,TOR4A,C9orf173,SLC34A3,TMEM203,TPRN,SSNA1,LRRC26,ENSCAFG00000019517,DPP7,ENSCAFG00000019511,ENSCAFG00000031537,C9ORF140,ENTPD2,NPDC1,FUT7,CLIC3,C9orf142,LCNL1,PTGDS,LCN12,C8G,ENSCAFG00000028964,EDF1,MAMDC4,PHPT1,ENSCAFG00000019559,TMEM141,ENSCAFG00000019563,SNORA17,ENSCAFG00000032329,EGFL7,cfa-mir-126,PMPCA,DNLZ,C9orf69,ENSCAFG000000…
chr9:54083835-55868947	CN Gain	1785113	7.04554e-08	69	Y_RNA,ASB6,ENSCAFG00000019987,IER5L,ENDOG,ZDHHC12,U2,ENSCAFG00000020060,U3,ENSCAFG00000028646,cfa-mir-219-2,ENSCAFG00000029247,ENSCAFG00000031130,cfa-mir-199-3,ENSCAFG00000031985,NAIF1,ENSCAFG00000030758,DPM2,CDK9,ENSCAFG00000030480,TOR2A,TTC16,PTRH1,C9orf117,PTGES,NTMT1,PPP2R4,DOLPP1,FAM73B,SH3GLB2,PHYHD1,LRRC8A,C9orf114,TBC1D13,ZER1,PKN3,ENSCAFG00000032728,WDR34,SPTAN1,ODF2,CERCAM,URM1,SLC27A4,…
chr10:1375019-16418667	CN Loss	15043649	3.75762e-132	113	INHBE,ENSCAFG00000000225,ENSCAFG00000028596,MBD6,DTX3,SAS,CDK4,MARCH9,CYP27B1,METTL1,cfa-mir-26a-2,U6,ERVFRD-1,SNORA31,AVPR1A,CMC2,SNORA42,ENSCAFG00000000357,RASSF3,ENSCAFG00000022943,ENSCAFG00000000376,ENSCAFG00000012238,ENSCAFG00000000389,DYRK2,IFN-GAMMA,IL22,APOO,ENSCAFG00000001302,LYZ,LRRC10,ENSCAFG00000030169,7SK,ATXN7L3B,GLIPR1L1,ENSCAFG00000000489,ENSCAFG00000031600,ENSCAFG00000000545,ENSC…
chr10:22891164-47350272	CN Loss	24459109	8.55675e-137	285	NDUFA6,SMDT1,FAM109B,NAGA,CENPM,TNFRSF13C,cfa-mir-33a,ENSCAFG00000001033,ENSCAFG00000001036,C22orf46,U8,ENSCAFG00000001038,CSDC2,TOB2,ENSCAFG00000028140,CHADL,U6,ENSCAFG00000026732,DNAJB7,ENSCAFG00000028096,SGSM3,ENSCAFG00000028726,RPS19BP1,ATF4,SNORD43,RPL3,snoU83B,APOBEC3H,ENSCAFG00000023589,JOSD1,ENSCAFG00000001383,ENSCAFG00000001388,KCNJ4,C22orf23,GALR3,ENSCAFG00000030548,ENSCAFG00000032073,S…
chr10:51637155-69331447	CN Loss	17694293	2.0768e-135	131	U6,ENSCAFG00000002719,ENSCAFG00000029777,5S_rRNA,snoR17,ENSCAFG00000029574,ENSCAFG00000031534,ENSCAFG00000029566,ENSCAFG00000029118,SNORA1,ENSCAFG00000002811,U4,RPS27A,ENSCAFG00000002833,cfa-mir-217,cfa-mir-216a,ENSCAFG00000002932,PEX13,U2,ENSCAFG00000029900,B3GNT2,ENSCAFG00000003121,ENSCAFG00000003168,LGALSL,ENSCAFG00000015959,7SK,ENSCAFG00000030955,ENSCAFG00000027719,ENSCAFG00000003191,RPS25,EN…
chr11:5878631-15463110	CN Gain	9584480	0.000169814	45	ENSCAFG00000000177,ENSCAFG00000000176,FAM170A,ENSCAFG00000030293,ENSCAFG00000029010,ENSCAFG00000029408,ENSCAFG00000014293,ENSCAFG00000029994,ENSCAFG00000032361,U6,ARL6IP1,ENSCAFG00000031117,ENSCAFG00000029909,ENSCAFG00000032519,ENSCAFG00000032444,ENSCAFG00000030009,ENSCAFG00000030323,5S_rRNA,ENSCAFG00000008899,PPIC,ENSCAFG00000012222,ENSCAFG00000028278,ENSCAFG00000027126,ENSCAFG00000024837,ENSCAF…
chr11:31716466-33956973	CN Gain	2240508	0.0510779	8	U6,ENSCAFG00000001473,7SK,ENSCAFG00000001476,ENSCAFG00000013626,TYRP1,LURAP1L,MPDZ
chr12:10469404-11294672	CN Loss	825269	0.00828097	15	PRICKLE4,TOMM6,MED20,GUCA1A,GUCA1B,MRPS10,U6,BYSL,CCND3,TAF8,ENSCAFG00000031208,TRERF1,C6orf132,UBR2,USP49
chr12:13153291-15752809	CN Loss	2599519	5.09883e-21	23	snR65,5S_rRNA,ENSCAFG00000026545,U6,ENPP4,ENSCAFG00000002084,GPR111,RUNX2,CLIC5,ENPP5,SLC25A27,TDRD6,PLA2G7,ANKRD66,MEP1A,GPR110,ENSCAFG00000002078,GPR115,SUPT3H,RCAN2,CYP39A1,GPR116,CD2AP
chr12:16270342-65268670	CN Loss	48998329	0	245	ENSCAFG00000002106,C6orf141,CBD113,CBD111,7SK,ENSCAFG00000002150,SNORA51,cfa-mir-206,ENSCAFG00000002181,TMEM14A,U6,ENSCAFG00000026504,SNORA44,ENSCAFG00000030849,ENSCAFG00000002325,ADH5,ENSCAFG00000003053,ENSCAFG00000010364,ENSCAFG00000030049,5S_rRNA,ENSCAFG00000002473,ENSCAFG00000006053,ENSCAFG00000029412,U2,SNORA62,ENSCAFG00000023540,ENSCAFG00000002522,ENSCAFG00000028656,ENSCAFG00000002548,ENSCA…
chr12:65829683-70688909	CN Loss	4859227	6.08799e-27	39	ENSCAFG00000029315,ENSCAFG00000003802,SMPD2,GPR6,U6,7SK,WISP3,RFPL4B,ENSCAFG00000031808,HS3ST5,SESN1,CEP57L1,ENSCAFG00000031633,ENSCAFG00000003804,CD164,MICAL1,ZBTB24,CDC40,DDO,SLC22A16,AMD1,RPF2,SLC16A10,KIAA1919,TRAF3IP2,TUBE1,FAM229B,HDAC2,ARMC2,PPIL6,AK9,FIG4,WASF1,METTL24,CDK19,GTF3C6,REV3L,LAMA4,FYN
chr13:1-2248134	CN Gain	2248135	0.0369095	23	ENSCAFG00000031952,SNORA72,ENSCAFG00000018581,KCNS2,U6,OSR2,cfa-mir-599,cfa-mir-875,ENSCAFG00000000532,5S_rRNA,LAPTM4B,C8orf47,ENSCAFG00000030250,NIPAL2,FBXO43,ENSCAFG00000031661,SPAG1,RNF19A,MATN2,POP1,STK3,VPS13B,RGS22
chr15:15909378-18714205	CN Loss	2804828	1.90192e-07	85	ENSCAFG00000027864,DMAP1,ENSCAFG00000023514,B4GALT2,ATP6V0B,DPH2,U6,MED8,CDC20,ELOVL1,MPL,C1orf210,ENSCAFG00000031642,TMEM125,EBNA1BP2,ENSCAFG00000005339,ENSCAFG00000030728,OR4N2,OR4N4,ENSCAFG00000015460,ENSCAFG00000014385,ENSCAFG00000014387,ENSCAFG00000030564,OR11G2,OR11H6,ENSCAFG00000023245,OR11H4,SNORA79,SNORD126,ENSCAFG00000005387,RNaseP_nuc,KLHL33,OSGEP,APEX1,U12,RNASE10,RNASE9,ENSCAFG000000…
chr15:19121116-33617575	CN Loss	14496460	4.41515e-100	62	PHLDA1,U4,ENSCAFG00000030891,U1,CSRP2,7SK,ENSCAFG00000007716,U6,ENSCAFG00000005722,ENSCAFG00000005762,ENSCAFG00000024192,MYF6,MYF5,CCDC59,SNORA25,U12,TSPAN19,RASSF9,ENSCAFG00000031591,ENSCAFG00000022886,ENSCAFG00000005989,C12orf29,ENSCAFG00000029427,ENSCAFG00000006094,DUSP6,ENSCAFG00000032174,ENSCAFG00000006110,ENSCAFG00000029995,LUM,ENSCAFG00000006147,ENSCAFG00000006152,BTG1,NAP1L1,BBS10,ZDHHC17…
chr15:35145228-41048238	CN Loss	5903011	1.09338e-30	69	cfa-mir-331,SNRPF,ENSCAFG00000006403,ENSCAFG00000032240,ENSCAFG00000006472,ENSCAFG00000006482,7SK,RMST_1,U2,ENSCAFG00000026763,RMST_2,RMST_3,RMST_4,RMST_5,RMST_6,RMST_7,RMST_8,cfa-mir-135a-2,RMST_10,5S_rRNA,SNORA18,SNORA53,IKBIP,SNORA70,ENSCAFG00000006667,ENSCAFG00000023676,ENSCAFG00000006682,ENSCAFG00000023440,ENSCAFG00000006711,ENSCAFG00000006734,ENSCAFG00000031488,ARL1,ENSCAFG00000025728,PMCH,…
chr15:41048238-64190966	CN Gain	23142729	7.67583e-21	126	ASCL1,snoU2_19,U6,ENSCAFG00000007401,ENSCAFG00000029486,ENSCAFG00000005721,POU4F2,U2,ENSCAFG00000007865,MAB21L2,ENSCAFG00000028288,SNORD73,ENSCAFG00000008044,PRSS48,ENSCAFG00000032111,ENSCAFG00000024413,7SK,ENSCAFG00000032283,ENSCAFG00000008160,ENSCAFG00000008196,ENSCAFG00000008206,ENSCAFG00000029222,ENSCAFG00000008273,ENSCAFG00000008287,TLR2,FGB,FGA,LRAT,ENSCAFG00000008476,ENSCAFG00000029416,ENS…
chr16:1140141-3655245	CN Loss	2515105	3.20922e-08	12	5S_rRNA,ENSCAFG00000003392,Y_RNA,U6,ENSCAFG00000029696,ADCY1,PDIA4,CUL1,ENSCAFG00000029647,EZH2,ENSCAFG00000003479,CNTNAP2
chr16:3655245-5897192	CN Gain	2241948	1.02834e-08	16	7SK,U6atac,ENSCAFG00000030577,ENSCAFG00000030963,OR08A11,ENSCAFG00000030583,OR2A2,OR2A14,OR2A12,OR2A25,OR2A5,OR6B1,ENSCAFG00000003493,ARHGEF5,TPK1,NOBOX
chr16:5897192-54250412	CN Loss	48353221	0	429	ENSCAFG00000029411,cOR13M4,ENSCAFG00000003534,ENSCAFG00000003537,TAS2R41,TAS2R16,TMEM139,ENSCAFG00000029004,TAS2R40,TAS2R39,PIP,ENSCAFG00000003650,OR6V1,C7orf34,EPHB6,TRBV30,ENSCAFG00000014481,TRBV27,TRBV25-1,ENSCAFG00000029714,ENSCAFG00000029651,ENSCAFG00000024810,ENSCAFG00000003811,ENSCAFG00000030524,TRBV3-1,ENSCAFG00000003818,ENSCAFG00000003820,PRSS58,ENSCAFG00000003827,ENSCAFG00000029181,ENSC…
chr16:54250412-56747845	CN Gain	2497434	6.31857e-09	6	ENSCAFG00000028590,U6,U1,ENSCAFG00000008648,ARHGEF10,CSMD1
chr16:57170134-58701937	CN Gain	1531804	6.61094e-23	4	5S_rRNA,U6,ANGPT2,MCPH1
chr17:1-1101185	CN Gain	1101186	0.011145	9	7SK,FAM110C,ENSCAFG00000003206,SH3YL1,ACP1,SNTG2,PXDN,TPO,MYT1L
chr17:4067428-6970334	CN Gain	2902907	8.35842e-11	16	SNORA70,U6,7SK,ITGB1BP1,CMPK2,RSAD2,IAH1,ADAM17,TAF1B,GRHL1,RNF144A,KIDINS220,MBOAT2,ASAP2,CPSF3,ENSCAFG00000003386
chr17:9247407-9632809	CN Gain	385403	7.97792e-11	2	U6,TRIB2
chr17:9800138-9932164	High Copy Gain	132027	9.34165e-05	0	none
chr17:29198105-29703509	High Copy Gain	505405	1.58528e-13	10	ENSCAFG00000013592,GPATCH11,HEATR5B,EIF2AK2,SULT6B1,CEBPZ,NDUFAF7,VIT,PRKD3,STRN
chr17:30378088-30966534	CN Gain	588447	1.74189e-08	10	snoR442,SRSF7,ENSCAFG00000006297,GEMIN6,MORN2,ATL2,DHX57,ARHGEF33,HNRNPLL,GALM
chr17:30966534-32487939	High Copy Gain	1521406	4.99923e-99	12	ENSCAFG00000031920,U6,ENSCAFG00000006360,SNORD59,BTF3,ARHGEF33,CDKL4,TMEM178A,SOS1,MAP4K3,THUMPD2,SLC8A1
chr18:2717342-5051720	CN Loss	2334379	9.00729e-07	4	ENSCAFG00000030774,7SK,U1,ENSCAFG00000003455
chr18:6016362-9849438	CN Loss	3833077	1.92003e-16	21	U6,MRPL32,ENSCAFG00000026807,ENSCAFG00000029811,ENSCAFG00000003551,ENSCAFG00000027789,snoU13,ENSCAFG00000031550,5S_rRNA,LANCL2,BLVRA,COA1,STK17A,C7orf25,INHBA,EGFR,HECW1,GLI3,CDK13,VOPP1,SUGCT
chr18:10909544-20670243	CN Loss	9760700	1.06604e-35	76	TRGV11,ENSCAFG00000032048,EPDR1,ENSCAFG00000003656,ENSCAFG00000026680,ENSCAFG00000032061,ENSCAFG00000027964,U6,GPR22,CCDC71L,ENSCAFG00000003985,ENSCAFG00000004003,ENSCAFG00000004153,PSMC2,PMPCB,ENSCAFG00000030876,TMEM60,ENSCAFG00000004364,7SK,AMPH,ENSCAFG00000003638,ENSCAFG00000025443,ENSCAFG00000031742,ENSCAFG00000030206,ENSCAFG00000003642,STARD3NL,SFRP4,ENSCAFG00000029421,PNPLA8,ENSCAFG00000030…
chr18:21119430-25315068	CN Loss	4195639	3.61942e-26	13	U6,7SK,ENSCAFG00000026608,ENSCAFG00000030026,HGF,CACNA2D1,PCLO,SEMA3A,ENSCAFG00000030788,SEMA3D,ENSCAFG00000031180,SEMA3E,SEPT14
chr18:27429862-32384141	CN Loss	4954280	3.31203e-20	14	7SK,U1,LRRC4C,ENSCAFG00000006775,ENSCAFG00000006791,U6,RAG2,RAG1,TRAF6,COMMD9,TRIM44,C11orf74,PRR5L,LDLRAD3
chr18:34181115-43086218	CN Loss	8905104	2.71943e-43	223	ENSCAFG00000027120,ENSCAFG00000026663,ENSCAFG00000007530,ENSCAFG00000030006,ENSCAFG00000007556,ENSCAFG00000025232,OR10V1,U6,ENSCAFG00000007565,ENSCAFG00000030249,OR4D9,OR4D11,OR4D10,ENSCAFG00000031974,OR4D6,OR5A1,ENSCAFG00000028663,ENSCAFG00000030204,ENSCAFG00000028487,ENSCAFG00000031072,ENSCAFG00000031389,ENSCAFG00000015225,ENSCAFG00000007646,MPEG1,ENSCAFG00000030376,CNTF,OR5B21,ENSCAFG000000323…
chr18:44691218-45581990	CN Loss	890773	0.00153853	19	U6,ENSCAFG00000009523,SNORA52,EFCAB4A,CD151,ENSCAFG00000025170,U6atac,ENSCAFG00000030494,ACCS,PIDD,PNPLA2,TSPAN4,CHID1,ENSCAFG00000032054,MUC5AC,TOLLIP,ALX4,AP2A2,EXT2
chr18:55271638-55844845	CN Loss	573208	0.247256	15	CD6,TMEM132A,CRTH2,CCDC86,ENSCAFG00000032471,NAA38,TMEM109,PRPF19,MS4A10,MS4A15,ENSCAFG00000032484,MAD2L1,MS4A13,ENSCAFG00000028723,SLC15A3
chr19:1-7649345	CN Gain	7649346	1.73211e-06	36	U6,ENSCAFG00000003628,UCP1,7SK,SCOC,ENSCAFG00000028984,ENSCAFG00000031075,MGST2,MGARP,U4,ENSCAFG00000003743,Y_RNA,ENSCAFG00000003755,ENSCAFG00000003756,ENSCAFG00000032494,ENSCAFG00000028734,GAB1,USP38,IL15,ZNF330,ELMOD2,CLGN,SETD7,RAB33B,NAA15,CCRN4L,ENSCAFG00000030512,ENSCAFG00000031913,RNF150,TBC1D9,ENSCAFG00000031714,MAML3,ELF2,SLC7A11,PCDH18,INPP4B
chr20:15161425-16062607	CN Gain	901183	0.000239037	1	CNTN6
chr20:16062607-34602893	CN Loss	18540287	6.13774e-168	93	U6,ENSCAFG00000024304,ENSCAFG00000012476,SNORA67,ENSCAFG00000006312,PGK1,ENSCAFG00000006327,SNORD30,SNORA62,ENSCAFG00000028267,ENSCAFG00000026497,7SK,ENSCAFG00000028298,ENSCAFG00000006583,KBTBD8,ENSCAFG00000029719,ENSCAFG00000027653,ENSCAFG00000006671,SNORA64,U4atac,ENSCAFG00000006896,ENSCAFG00000006900,U4,ENSCAFG00000007181,ENSCAFG00000007791,SNORA55,ENSCAFG00000007340,RPP14,ENSCAFG00000027611,E…
chr20:42832867-43695963	CN Loss	863097	0.159224	17	SNORA62,CLEC3B,U6,ZNF501,GMIP,EXOSC7,ZDHHC3,TMEM42,KIAA1143,ZNF502,ATP13A1,PBX4,LIMD1,CDCP1,KIF15,LPAR2,LARS2
chr21:1-50858623	CN Gain	50858624	1.44197e-15	551	5S_rRNA,HIGD1A,U6,ENSCAFG00000030067,ENSCAFG00000013779,7SK,ENSCAFG00000004073,ENSCAFG00000004078,JRKL,ENSCAFG00000032674,SNORA11,ENSCAFG00000004124,ENDOD1,ENSCAFG00000004131,ENSCAFG00000032622,ANKRD49,FOLR4,ENSCAFG00000004233,SNORA40,SNORA18,SNORD5,SNORA8,SNORA1,snoZ40,SNORA32,SNORA25,snoU2-30,snoU2_19,ENSCAFG00000028567,U4,MTNR1B,RPS24,ENSCAFG00000004270,ENSCAFG00000025134,SNORA72,ENSCAFG000000…
chr22:3166129-4167308	CN Loss	1001180	4.47333e-07	12	U6,NDUFB6,ENSCAFG00000020219,U1,ENSCAFG00000031601,U2,ITM2B,NUDT15,SUCLA2,ENSCAFG00000004458,MED4,RB1
chr22:9333195-12333209	CN Loss	3000015	2.48705e-19	16	ENSCAFG00000024949,7SK,KBTBD6,cfa-mir-759,ENSCAFG00000024875,ENSCAFG00000024745,U6,5S_rRNA,MTRF1,WBP4,ELF1,LECT1,PCDH8,ENSCAFG00000004823,OLFM4,ENSCAFG00000004800
chr22:12899364-14498831	CN Loss	1599468	1.44326e-09	3	U6,ENSCAFG00000024478,PCDH17
chr22:15472274-20959978	CN Loss	5487705	1.17883e-27	13	ENSCAFG00000004920,5S_rRNA,UBE2E2,U3,ENSCAFG00000026476,ENSCAFG00000030149,U6,ENSCAFG00000027940,ENSCAFG00000029981,PCDH20,ENSCAFG00000004942,ENSCAFG00000023746,DIAPH3
chr22:21399519-23959626	CN Loss	2560108	7.64807e-21	6	PCDH9,ENSCAFG00000031493,ENSCAFG00000006712,ENSCAFG00000004949,7SK,U6atac
chr22:24859738-34705028	CN Loss	9845291	5.78648e-49	39	SNORA42,ENSCAFG00000026806,ENSCAFG00000032131,ENSCAFG00000028446,U1,5S_rRNA,U6,KCTD12,IRG1,ENSCAFG00000030343,ENSCAFG00000005195,ENSCAFG00000025639,ENSCAFG00000005208,Y_RNA,SPRY2,ENSCAFG00000029805,ENSCAFG00000029587,ENSCAFG00000028934,BORA,DIS3,KLF5,TBC1D4,COMMD6,CLN5,FBXL3,SCEL,SLAIN1,EDNRB,RNF219,DACH1,MZT1,PIBF1,KLF12,LMO7,MYCBP2,ENSCAFG00000005196,RBM26,NDFIP2,UCHL3
chr22:34705028-37676762	CN Gain	2971735	0.0723264	6	ENSCAFG00000005268,ENSCAFG00000005271,ENSCAFG00000005282,SLITRK1,5S_rRNA,SNORA62
chr22:38898725-42343838	CN Loss	3445114	2.8556e-23	7	ENSCAFG00000032198,U1,5S_rRNA,ENSCAFG00000005298,U6,ENSCAFG00000005303,SLITRK5
chr22:43026181-45399000	CN Loss	2372820	1.22119e-11	9	U6,5S_rRNA,ENSCAFG00000026623,ENSCAFG00000024265,ENSCAFG00000026506,DCT,TGDS,ENSCAFG00000005319,ENSCAFG00000030307
chr22:49838661-50563233	CN Loss	724573	0.0121381	9	ZIC2,U6,U4,ENSCAFG00000005851,TMTC4,CLYBL,ZIC5,GGACT,PCCA
chr22:51092968-58590856	CN Loss	7497889	1.78938e-39	31	U6,ENSCAFG00000005930,SCARNA20,7SK,ENSCAFG00000006015,5S_rRNA,ENSCAFG00000022848,Y_RNA,ENSCAFG00000029765,ENSCAFG00000005316,LIG4,ABHD13,U4,FGF14,METTL21C,CCDC168,TEX30,BIVM,ENSCAFG00000029362,SLC10A2,ARGLU1,TNFSF13B,IRS2,COL4A1,NALCN,ITGBL1,TPP2,KDELC1,FAM155A,EFNB2,MYO16
chr24:45951042-47698779	CN Gain	1747738	0.000445369	68	PSMA7,HRH3,ADRM1,RPS21,GATA5,cfa-mir-1-1,cfa-mir-133c,ENSCAFG00000030917,SLCO4A1,MRGBP,HAR1A,cfa-mir-124-3,YTHDF1,BIRC7,NKAIN4,CHRNA4,C20orf195,ENSCAFG00000012988,ENSCAFG00000010072,STMN3,TNFRSF6B,ENSCAFG00000031222,SLC2A4RG,DNAJC5,ENSCAFG00000026996,SAMD10,TCEA2,ENSCAFG00000029895,C20orf201,TAF4,LSM14B,SS18L1,MTG2,OSBPL2,LAMA5,CABLES2,RBBP8NL,NTSR1,OGFR,DIDO1,GID8,SLC17A9,ARFGAP1,COL20A1,KCNQ2,E…
chr27:27706281-27934031	CN Gain	227751	0.00246266	3	U2,AEBP2,PLEKHA5
chr28:1-3942120	CN Loss	3942121	5.51758e-08	46	TUG1_1,SNORA42,LRRC18,ENSCAFG00000024957,GALNT7,ENSCAFG00000029397,ENSCAFG00000030265,SLC18A3,SNORA74,U6,7SK,ENSCAFG00000025096,ENSCAFG00000025080,C10orf10,CXCL12,ZNF239,HNRNPF,ENSCAFG00000028974,VSTM4,C10orf128,C10orf71,ERCC6L,CHAT,C10orf53,ENSCAFG00000029477,NCOA4,ENSCAFG00000006847,ALOX5,OR13A1,ZNF22,RASSF4,TMEM72,ZNF32,ZNF485,FXYD4,RASGEF1A,ENSCAFG00000006544,MAPK8,ARHGAP22,WDFY4,DRGX,OGDHL,P…
chr28:4469874-5994239	CN Loss	1524366	0.000144142	11	cfa-mir-107,ENSCAFG00000030727,TSFM,ENSCAFG00000029511,U6,ENSCAFG00000007165,KIF20B,RPP30,ANKRD1,PCGF5,HTR7
chr28:11606253-32819642	CN Loss	21213390	7.49146e-140	199	U6,ENSCAFG00000026660,ENSCAFG00000032049,SNORA12,ENSCAFG00000009698,HIF1AN,U2,MRPL43,C10orf2,SFXN3,LBX1,ENSCAFG00000026697,POLL,FGF8,NPM3,5S_rRNA,ENSCAFG00000009988,ENSCAFG00000026503,HPS6,PSD,FBXL15,CUEDC2,cfa-mir-146b,TRIM8,SNORD20,CYP17A1,ENSCAFG00000030051,ENSCAFG00000004339,TAF5,cfa-mir-1307,CALHM2,CALHM1,CALHM3,U4,ENSCAFG00000010495,SFR1,GSTO2,U1,U6atac,ENSCAFG00000024653,SMNDC1,ENSCAFG0000…
chr28:34016026-34703536	CN Loss	687511	0.521164	5	FAM53B,FAM175B,ZRANB1,ENSCAFG00000012755,ENSCAFG00000012775
chr28:36205802-37145535	CN Loss	939734	7.99249e-07	6	NPS,FOXI2,CLRN3,MKI67,DOCK1,PTPRE
chr29:1-5791719	CN Loss	5791720	1.3616e-61	31	SNORA62,MTHFD2,EFCAB1,SNAI2,ENSCAFG00000030350,ENSCAFG00000006643,ENSCAFG00000006663,U6,ENSCAFG00000006771,ENSCAFG00000006872,NPBWR1,ENSCAFG00000006899,ENSCAFG00000006912,ENSCAFG00000006983,MRPL15,UBE2V2,ENSCAFG00000028706,ENSCAFG00000032003,PCMTD1,FAM150A,OPRK1,RGS20,LYPLA1,PRKDC,MCM4,SNTG1,PXDNL,ST18,RB1CC1,ATP6V1H,TCEA1
chr29:6098973-18044051	CN Loss	11945079	8.80302e-86	72	SNORD115,ENSCAFG00000017753,ENSCAFG00000007002,RAB28,NRG4,snoU54,MOS,CHCHD7,PENK,7SK,ENSCAFG00000007066,ENSCAFG00000007078,5S_rRNA,ENSCAFG00000001121,FAM110B,ENSCAFG00000007159,ENSCAFG00000032699,ENSCAFG00000017363,cfa-mir-124-2,ENSCAFG00000007228,ENSCAFG00000031470,CRH,RRS1,ENSCAFG00000007333,U6,SNORD87,SNORA51,SNORA31,ENSCAFG00000007577,TGS1,LYN,ENSCAFG00000029884,SDR16C5,IMPAD1,UBXN2B,ENSCAFG0…
chr29:19628743-38579210	CN Loss	18950468	8.23305e-169	96	MSC,SNORA63,KCNB2,ENSCAFG00000007939,ENSCAFG00000007942,U6,ENSCAFG00000008012,RPL7,ENSCAFG00000008135,TMEM70,ENSCAFG00000031592,7SK,PEX2,ENSCAFG00000003489,PKIA,HEY1,ENSCAFG00000032349,ENSCAFG00000030776,U2,ENSCAFG00000008451,FABP12,ENSCAFG00000008532,ENSCAFG00000002182,U4,ENSCAFG00000008551,ENSCAFG00000008555,ENSCAFG00000025329,ENSCAFG00000008579,CA3,ENSCAFG00000030436,ENSCAFG00000032637,ENSCAFG…
chr30:1-13779898	CN Loss	13779899	3.64276e-49	166	ENSCAFG00000014097,OR4K2,ENSCAFG00000028886,ENSCAFG00000007710,ENSCAFG00000007725,ENSCAFG00000024251,ENSCAFG00000032352,OR4K1,ENSCAFG00000007733,ENSCAFG00000007739,OR4N5,ENSCAFG00000007769,ENSCAFG00000025228,NUTM1,NOP10,EMC4,CHRM5,ENSCAFG00000008172,GREM1,CX36,ACTC,ENSCAFG00000008260,ZNF770,ENSCAFG00000008403,ENSCAFG00000004067,ENSCAFG00000008619,ENSCAFG00000008655,U6,ENSCAFG00000032478,ENSCAFG00…
chr30:13779898-14317764	CN Gain	537867	4.02618e-07	1	SEMA6D
chr30:15032156-17068495	CN Gain	2036340	1.75889e-34	22	EID1,U6,TNFAIP8L3,CEP152,SECISBP2L,DTWD1,SLC27A2,HDC,ENSCAFG00000024904,USP50,CYP19A1,SHC4,COPS2,GALK2,FAM227B,FGF7,ATP8B4,GABPB1,USP8,TRPM7,SPPL2A,AP4E1
chr30:17068495-34838918	CN Loss	17770424	5.71979e-151	160	ENSCAFG00000015600,ENSCAFG00000031567,ENSCAFG00000002760,GSR,U6,SNORA25,SNORA51,cfa-mir-628,ENSCAFG00000016036,ENSCAFG00000016247,ENSCAFG00000016268,PFDN4,ENSCAFG00000016650,GCNT3,GTF2A2,FOXB1,ENSCAFG00000031554,ENSCAFG00000030175,ENSCAFG00000024545,cfa-mir-190a,ENSCAFG00000030471,FBXL22,SNORD112,ENSCAFG00000017032,SNX22,OAZ2,SLC51B,ENSCAFG00000017125,CILP,ENSCAFG00000009225,U5,SCARNA14,SNAPC5,SN…
chr30:35234123-37864677	CN Loss	2630555	3.07115e-11	43	U6,SENP8,ENSCAFG00000032178,ENSCAFG00000028783,ENSCAFG00000032277,ISLR,ENSCAFG00000017927,ENSCAFG00000030852,7SK,LYL1,CYP1A2,GRAMD2,ENSCAFG00000017655,PARP6,ENSCAFG00000017695,HEXA,TMEM202,ARIH1,BBS4,ADPGK,HCN4,NPTN,CD276,C15orf59,TBC1D21,LOXL1,ISLR2,CCDC33,SEMA7A,UBL7,ARID3B,CLK3,CYP1A1,CSK,THSD4,MYO9A,NEO1,PML,STOML1,STRA6,CYP11A1,C15orf60,EDC3
chr30:38818148-40214260	CN Loss	1396113	2.66483e-06	15	ENSCAFG00000030434,ENSCAFG00000029390,U6,ISL2,ENSCAFG00000032514,HMG20A,TSPAN3,PSTPIP1,RCN2,ETFA,UBE2Q2,PEAK1,SCAPER,C15orf27,FBXO22
chr32:1-4433075	CN Loss	4433076	4.10855e-21	52	ENSCAFG00000008335,ENSCAFG00000008338,ENSCAFG00000030513,7SK,ENSCAFG00000032588,U1,5S_rRNA,ENSCAFG00000028844,CXCL10,ENSCAFG00000032575,U6,ENSCAFG00000024041,SNORA3,ENSCAFG00000008660,ENSCAFG00000008662,ENSCAFG00000028818,ENSCAFG00000008666,CCNI,ENSCAFG00000031064,ENSCAFG00000008682,ENSCAFG00000008809,ENSCAFG00000008818,ENSCAFG00000023995,NAA11,GK2,ENSCAFG00000027703,ENSCAFG00000031151,RCHY1,THAP…
chr32:5771903-23973427	CN Loss	18201525	4.87636e-143	118	ENSCAFG00000008931,ENSCAFG00000030598,ENSCAFG00000027969,ENSCAFG00000008988,ENSCAFG00000008989,U6,SNORA18,ENSCAFG00000009085,ENSCAFG00000009155,ENSCAFG00000009405,RPL21,U1,DMP1,PYURF,7SK,ENSCAFG00000031366,NAP1L5,SNORD21,TIGD2,ENSCAFG00000009854,GPRIN3,ENSCAFG00000009864,ENSCAFG00000029213,ENSCAFG00000001210,SNORD24,ENSCAFG00000004059,ENSCAFG00000009965,ENSCAFG00000029672,ENSCAFG00000027833,ENSCA…
chr32:24602115-38810281	CN Loss	14208167	1.06659e-140	87	ENSCAFG00000010854,U6,ENSCAFG00000027216,ENSCAFG00000026674,ENSCAFG00000011263,OSTC,U4,RPL31,ENSCAFG00000024694,ENSCAFG00000011561,ENSCAFG00000028484,PITX2,ENSCAFG00000030091,7SK,ENSCAFG00000011634,ENSCAFG00000031989,ENSCAFG00000023617,NEUROG2,cfa-mir-367,cfa-mir-302d,cfa-mir-302a,cfa-mir-302c,cfa-mir-302b,ENSCAFG00000011847,ENSCAFG00000030808,ENSCAFG00000032678,ENSCAFG00000029954,5S_rRNA,ENSCAFG…
chr33:1-31377067	CN Gain	31377068	1.36706e-227	265	ENSCAFG00000009973,ENSCAFG00000025407,7SK,Y_RNA,ENSCAFG00000008934,STX19,ENSCAFG00000028580,5S_rRNA,snoU2-30,snoU2_19,U6,ENSCAFG00000009038,U1,ENSCAFG00000009054,U2,ENSCAFG00000031709,ENSCAFG00000029253,ENSCAFG00000029843,ENSCAFG00000030989,ENSCAFG00000028928,ENSCAFG00000024166,OR5K4,ENSCAFG00000031947,ENSCAFG00000032143,ENSCAFG00000028836,ENSCAFG00000031167,ENSCAFG00000009164,CLDND1,GPR15,ENSCAF…
chr34:1268619-4812906	CN Loss	3544288	5.02618e-36	17	ENSCAFG00000015903,TUBA1A,U6,ENSCAFG00000010262,7SK,NPM1,SNORD123,ANKRD33B,ROPN1L,CMBL,CCT5,TAS2R1,ENSCAFG00000018580,MARCH6,FAM173B,SEMA5A,CTNND2
chr34:5701533-42124431	CN Loss	36422899	8.12271e-271	259	ENSCAFG00000010312,U6,MED10,U2,IRX1,IRX2,ENSCAFG00000028680,ENSCAFG00000031755,ENSCAFG00000031141,MRPL36,ENSCAFG00000032477,NKD2,TPPP,ENSCAFG00000028549,CCDC127,LRRC14B,ENSCAFG00000011068,ZNF639,ENSCAFG00000011389,SNORA81,ENSCAFG00000026758,DNAJC19,ENSCAFG00000031115,ENSCAFG00000028317,SOX2OT_exon1,SOX2OT_exon2,SOX2OT_exon3,SOX2,SOX2OT_exon4,SNORA72,ENSCAFG00000026605,B3GNT5,SNORA63,SNORA4,ENSCAF…
chr35:1-3969868	CN Loss	3969869	4.82184e-27	31	ENSCAFG00000031306,U6,SNORD112,ENSCAFG00000012568,ENSCAFG00000027629,ENSCAFG00000009194,ENSCAFG00000032203,FOXF2,ENSCAFG00000031686,ENSCAFG00000009198,ENSCAFG00000009200,ENSCAFG00000028384,SERPINB1,ENSCAFG00000031092,ENSCAFG00000029800,DUSP22,IRF4,WRNIP1,SERPINB9,SERPINB6,NQO2,RIPK1,BPHL,TUBB2B,PXDC1,SPIDR,GMDS,MYLK4,ENSCAFG00000031526,SLC22A23,EXOC2
chr35:5733755-14966485	CN Gain	9232731	1.60903e-48	55	5S_rRNA,C11orf1,U6,ENSCAFG00000024482,ENSCAFG00000030034,ENSCAFG00000009627,ENSCAFG00000009631,C6orf52,ENSCAFG00000009692,ENSCAFG00000028991,GFOD1,NOL7,MCUR1,ENSCAFG00000009866,ENSCAFG00000031905,ENSCAFG00000009876,ENSCAFG00000009878,ENSCAFG00000026618,NRN1,SSR1,RIOK1,DSP,SNRNP48,BMP6,TXNDC5,ENSCAFG00000009583,SLC35B3,ENSCAFG00000009620,TFAP2A,PAK1IP1,GCM2,ELOVL2,TMEM170B,ADTRP,EDN1,TBC1D7,SIRT5,…
chr35:17651810-20521208	CN Gain	2869399	1.82001e-15	9	7SK,ENSCAFG00000029629,ID4,ENSCAFG00000031539,ENSCAFG00000008890,E2F3,MBOAT1,CDKAL1,SOX4
chr37:29103228-29403449	CN Loss	300222	0.0383261	0	none
chr38:13484664-17914382	CN Gain	4429719	4.97679e-19	39	ENSCAFG00000026633,U6,cfa-mir-215,cfa-mir-194,ENSCAFG00000011161,SNORA36,ENSCAFG00000011166,C1orf115,ENSCAFG00000011325,ENSCAFG00000030483,U6atac,HLX,ENSCAFG00000013637,FAM177B,SNORD112,MGST3,LYPLAL1,SLC30A10,BPNT1,IARS2,MARC2,DUSP10,HHIPL2,TAF1A,AIDA,BROX,ENSCAFG00000013502,TMCO1,ALDH9A1,LRRC52,RXRG,TGFBETA2,EPRS,RAB3GAP2,MARK1,MARC1,MIA3,FAM78B,UCK2
chr38:18286664-23914537	CN Gain	5627874	6.7641e-13	122	U6,7SK,C1orf110,C1orf111,DUSP12,FCRLB,ENSCAFG00000013015,C1orf192,MPZ,CAR,TOMM40L,APOA2,FCER1G,NDUFS2,ADAMTS4,B4GALT3,UFC1,NIT1,KLHDC9,USF1,TSTD1,F11R,NHLH1,PEX19,ENSCAFG00000029536,IGSF8,ENSCAFG00000029169,TAGLN2,SLAMF8,DUSP23,ENSCAFG00000011785,ENSCAFG00000011771,OR10J5,ENSCAFG00000011765,OR10J1,OR10H06,ENSCAFG00000023635,FCER1A,ENSCAFG00000031143,DARC,MNDA,ENSCAFG00000011692,OR6N2,OR16E08,OR6K…

## Sheet: ND10-232
Supplementary Table 7. Copy number variations identified by SNP Array in canine melanoma by sample
Chromosome Region	Event	Length	Call PValue	Count of Gene Symbols	ENSEMBL Gene Names
chr1:9037487-12508977	CN Loss	3471491	6.66627e-26	12	ENSCAFG00000000041,ENSCAFG00000000042,7SK,ENSCAFG00000000044,DSEL,ENSCAFG00000000048,U6,ENSCAFG00000026536,TMX3,CCDC102B,CDH19,CDH7
chr2:1-1949827	CN Loss	1949828	1.93619e-10	13	ENSCAFG00000003666,U6,ENSCAFG00000003668,ENSCAFG00000028469,ENSCAFG00000029576,FZD8,ENSCAFG00000030650,ENSCAFG00000023176,7SK,ENSCAFG00000029571,CREM,CCNY,CUL2
chr2:5805079-7644602	CN Loss	1839524	0.00117747	19	ENSCAFG00000029365,7SK,ENSCAFG00000030789,U6,ENSCAFG00000004370,ENSCAFG00000031840,RAB18,ENSCAFG00000023313,MASTL,ACBD5,GAD2,ENSCAFG00000003859,ENSCAFG00000013789,YME1L1,ABI1,PDSS1,APBB1IP,MYO3A,ENSCAFG00000014021
chr2:11115142-11712362	CN Loss	597221	0.00041721	4	ENSCAFG00000030502,SKIDA1,DNAJC1,MLLT10
chr2:14438950-15852425	CN Loss	1413476	2.84249e-08	9	ENSCAFG00000027122,SLC25A3,U6,ENSCAFG00000030045,EPC1,KIF5B,ARHGAP12,ZEB1,ZNF438
chr2:17526864-21928394	CN Loss	4401531	2.94384e-30	39	7SK,RPL22,U6,ENSCAFG00000029675,ENSCAFG00000004591,ENSCAFG00000030261,SNORA31,RPP38,ENSCAFG00000000033,ARL5B,ENSCAFG00000031319,PTPLA,VIM,TRDMT1,NMT2,MEIG1,DCLRE1C,ENSCAFG00000004696,ENSCAFG00000004704,CDNF,ENSCAFG00000003936,ENSCAFG00000006040,MPP7,ENSCAFG00000003862,ENSCAFG00000023536,ENSCAFG00000004422,CACNB2,SLC39A12,ENSCAFG00000004496,STAM,ST8SIA6,RSU1,PTER,ITGA8,FAM171A1,HSPA14,CUBN,FAM188A…
chr2:24046328-25168195	CN Loss	1121868	4.25742e-13	12	U6atac,NUDT5,U6,CDC123,SEC61A2,DHTKD1,PROSER2,ECHDC3,CAMK1D,UPF2,USP6NL,CELF2
chr2:25552722-31679530	CN Loss	6126809	2.76629e-50	29	U6,U2,ENSCAFG00000005024,U4,CALML3,CALML5,TUBAL3,UCN3,ENSCAFG00000005346,KLF6,GATA3,KIN,ITIH2,PFKFB3,RBM17,IL2RA,FBXO18,ANKRD16,GDI2,FAM208B,ASB13,NET1,AKR1C3,AKR1E2,TAF3,ITIH5,SFMBT2,PRKCQ,IL15RA
chr2:32502868-33743678	CN Loss	1240811	5.28599e-09	1	ENSCAFG00000016282
chr2:34503039-35548356	CN Loss	1045318	8.20335e-08	18	U6,PAIP2,MZB1,SPATA24,CXXC5,ZMYND11,SLC23A1,PROB1,DNAJC18,ECSCR,ENSCAFG00000031017,TMEM173,PSD2,PURA,CYSTM1,PFDN1,UBE2D2,NRG2
chr2:36834858-54984216	CN Loss	18149359	8.20538e-208	125	SPRY4,SNORA36,U6,7SK,YIPF5,GPR151,ENSCAFG00000032266,ENSCAFG00000006646,SPINK1,SCGB3A2,ENSCAFG00000006738,C5orf46,ENSCAFG00000006679,SPINK14,GZMA,cfa-mir-449,ENSCAFG00000022832,CCNO,5S_rRNA,ENSCAFG00000006911,SETD9,ENSCAFG00000006937,SNORA42,ENSCAFG00000006956,ENSCAFG00000032260,PLK2,GAPT,ENSCAFG00000000879,cfa-mir-582,ENSCAFG00000023164,SNORA23,SMIM15,ENSCAFG00000010097,ENSCAFG00000007256,ENSCAF…
chr2:61642037-62513293	CN Loss	871257	5.82257e-05	8	ENSCAFG00000009673,U4,EEF1A1,RBL2,RPGRIP1L,AKTIP,CHD9,FTO
chr2:66212464-67949766	CN Loss	1737303	1.32479e-36	12	U4,U6,N4BP1,SIAH1,ABCC12,NETO2,ENSCAFG00000023721,ZSCAN20,LONP2,ABCC11,PHKB,ITFG1
chr2:71664340-85426708	CN Gain	13762369	1.88509e-33	266	ENSCAFG00000029653,U11,ENSCAFG00000011723,RAB42,SNORA16,SNORA44,SNORA61,SNORD99,SNORA73,MED18,ATPIF1,PTAFR,ENSCAFG00000011904,SMPDL3B,SCARNA1,IFI6,AHDC1,GPR3,SYTL1,TMEM222,FAM46B,GPATCH3,U6,LIN28A,CD52,SH3BGRL3,ZNF593,FAM110D,TRIM63,ENSCAFG00000029219,ENSCAFG00000030241,ENSCAFG00000012747,SEPN1,ENSCAFG00000030331,ENSCAFG00000032075,NCMAP,ENSCAFG00000026949,ENSCAFG00000030375,CNR2,ENSCAFG000000326…
chr3:3598983-4073784	CN Loss	474802	0.000195725	1	ENSCAFG00000007436
chr3:18115252-24876390	CN Loss	6761139	3.01904e-38	25	U4,LYSMD3,ENSCAFG00000028450,ENSCAFG00000031095,7SK,U6,cfa-mir-9-2,ENSCAFG00000008360,snoZ39,snoU2-30,ENSCAFG00000008427,snoU109,POLR3G,CETN3,TMEM161B,CCNH,HAPLN1,VCAN,TMEM167A,GPR98,MBLAC2,RASA1,EDIL3,XRCC4,MEF2C
chr3:44618016-45915993	CN Loss	1297978	2.23468e-05	4	ENSCAFG00000026734,SNORA31,ENSCAFG00000029940,MCTP2
chr3:77525483-78079107	CN Loss	553625	0.000910119	2	U6,NACA
chr4:16125594-16422715	CN Loss	297122	0.00536149	0	none
chr4:16985595-18190527	CN Loss	1204933	1.01408e-17	2	ENSCAFG00000013264,CTNNA3
chr4:78252468-78600431	CN Loss	347964	0.0267988	0	none
chr4:83359122-84785847	High Copy Gain	1426726	3.78099e-15	2	ENSCAFG00000031957,CDH18
chr5:1-9370850	CN Gain	9370851	5.87192e-06	62	ENSCAFG00000030199,B3GAT1,ENSCAFG00000031837,ENSCAFG00000009746,ENSCAFG00000030298,7SK,U6atac,U6,ENSCAFG00000010143,KCNJ1,PUS3,HYLS1,PATE3,PATE2,ENSCAFG00000023639,NEAT1_1,NEAT1_2,NEAT1_3,ENSCAFG00000010638,GLB1L3,ACAD8,THYN1,VPS26B,JAM3,SPATA19,ADAMTS15,ADAMTS8,ZBTB44,ST14,PRDM10,TMEM45B,KCNJ5,KIRREL3,ST3GAL4,DCPS,TIRAP,SRPR,FOXRED1,RPUSD4,DDX25,ENSCAFG00000010586,ACRV1,CHEK1,STT3A,EI24,GLB1L2,E…
chr5:29514285-29981754	CN Loss	467470	0.00389185	4	C11orf70,ANGPTL5,TRPC6,KIAA1377
chr6:1-71802214	CN Gain	71802215	7.67332e-110	950	SNORA51,ENSCAFG00000010098,PSPH,CCT6A,SNORA22,SNORA15,SUMF2,CHCHD2,NUPR1L,ENSCAFG00000016564,U6,ENSCAFG00000011312,SNORD14,ENSCAFG00000023175,ENSCAFG00000024307,C11ORF10,ENSCAFG00000028108,LAT2,EIF4H,WBSCR28,WBSCR27,CLDN4,CLDN3,STX1A,SCARNA20,DNAJC30,ENSCAFG00000013328,CCL26,TMEM120A,MDH2,SRCRB4D,ZP3,ENSCAFG00000013653,ENSCAFG00000013683,ALKBH4,ENSCAFG00000031995,ENSCAFG00000027987,MYL10,RABL5,FI…
chr8:36047946-74330416	CN Gain	38282471	8.98445e-09	426	TMEM30B,ENSCAFG00000015709,U6,WDR89,ENSCAFG00000015856,AKAP5,ZBTB25,SNORD2,ENSCAFG00000030632,HSPA2,ENSCAFG00000016040,GPX2,ENSCAFG00000016170,ENSCAFG00000026702,ENSCAFG00000016250,ENSCAFG00000016729,ENSCAFG00000016254,ENSCAFG00000016266,ENSCAFG00000016319,U4,ENSCAFG00000016335,ENSCAFG00000032467,PLEK2,ENSCAFG00000027473,TMEM229B,PIGH,RDH12,7SK,ENSCAFG00000016495,ZFP36L1,ENSCAFG00000016579,ENSCAF…
chr9:21027508-21797838	CN Loss	770331	3.21323e-07	29	GAST,SUI1ISO1,KRT17,KRT14,KRT19,KRT13,KRT36,KRT35,ENSCAFG00000015956,ENSCAFG00000024998,ENSCAFG00000031826,KRTAP16-1,U6,ENSCAFG00000023561,KRTAP3-1,ENSCAFG00000030805,KRT40,JUP,HAP1,ENSCAFG00000015944,KRT15,ENSCAFG00000015969,ENSCAFG00000023708,KRTAP4-3,5S_rRNA,KRT39,KRT9,KRT32,KRT23
chr9:24982847-29593831	High Copy Gain	4610985	2.55148e-179	64	ATP5G1,UBE2Z,SNF8,GIP,U6,ENSCAFG00000031212,SERF2,PHB,GNGT2,PHOSPHO1,NXPH3,ENSCAFG00000029161,PDK2,ENSCAFG00000017016,snoU2_19,snoU2-30,TMEM92,ENSCAFG00000017025,MRPL27,WFIKKN2,ENSCAFG00000031279,5S_rRNA,U4,SNORA31,ENSCAFG00000029259,CALCOCO2,IGF2BP1,B4GALNT2,ABI3,ZNF652,NGFR,SLC35B1,KAT7,DLX4,DLX3,ENSCAFG00000028938,SAMD14,PPP1R9B,SGCA,COL1A1,XYLT2,LRRC59,ACSF2,CHAD,MYCBPAP,EPN3,CACNA1G,ABCC3,LU…
chr9:29747472-32444141	High Copy Gain	2696670	7.91659e-76	19	7SK,COX11,ENSCAFG00000017359,TMEM100,ENSCAFG00000024313,NOG,ENSCAFG00000029375,TOM1L1,HLF,MMD,C17orf67,DGKE,COIL,SCPEP1,AKAP1,STXBP4,PCTP,ANKFN1,TRIM25
chr9:32444141-37626636	CN Gain	5182496	7.77604e-17	78	CCDC182,MRPS23,SRSF1,cfa-mir-1844,DYNLL2,OR4D1,MKS1,cfa-mir-142,SUPT4H1,U3,U1,ENSCAFG00000017563,cfa-mir-454,cfa-mir-301a,ENSCAFG00000017590,5S_rRNA,PTRH2,cfa-mir-21,U6,ENSCAFG00000017738,ENSCAFG00000017742,7SK,ENSCAFG00000017770,ENSCAFG00000023331,U4,CA4,ENSCAFG00000024561,ZNHIT3,PIGW,MRM1,U2,DUSP14,ENSCAFG00000032259,CUEDC1,VEZF1,LPO,MPO,BZRAP1,HSF5,MTMR4,C17orf47,TEX14,SKA2,PRR11,YPEL2,CLTC,VM…
chr9:43389381-48984996	CN Loss	5595616	2.84461e-62	162	U6,TP53I13,snoU2-30,snoU2_19,ENSCAFG00000018974,cfa-mir-423a,TMIGD1,BHLHA9,ENSCAFG00000030581,ENSCAFG00000019127,GEMIN4,C17orf97,7SK,SCARF1,ENSCAFG00000019200,RILP,TLCD2,ENSCAFG00000031224,cfa-mir-22,WDR81,SERPINF2,DPH1,cfa-mir-132,cfa-mir-212,HIC1,LSM5,ENSCAFG00000019273,SNORD91,ENSCAFG00000023030,ENSCAFG00000019307,ENSCAFG00000019310,OR1A2,OR1P2,OR3A1,ENSCAFG00000032680,ENSCAFG00000019324,ENSCA…
chr9:57240607-58261430	CN Loss	1020824	3.70297e-15	18	U4,SNORA72,ENSCAFG00000020192,ENSCAFG00000004922,7SK,RPL35,U6,HSPA5,RABEPK,ENSCAFG00000032009,GOLGA1,ARPC5L,WDR38,PBX3,GAPVD1,SCAI,OLFML2A,MAPKAP1
chr9:58761199-60032275	CN Loss	1271077	1.5431e-06	15	ENSCAFG00000030642,7SK,U6,ZBTB6,SNORD90,OR1K1,OR5C1,ENSCAFG00000020257,LHX2,ENSCAFG00000020250,PDCL,DENND1A,STRBP,ENSCAFG00000032522,RABGAP1
chr11:46709282-48290743	CN Loss	1581462	3.29688e-08	7	cfa-mir-876,ENSCAFG00000026571,ENSCAFG00000001731,ENSCAFG00000001734,5S_rRNA,U6,ENSCAFG00000001737
chr12:28241603-35222483	CN Loss	6980881	3.60551e-66	26	U2,U6,SNORA62,ENSCAFG00000023540,ENSCAFG00000002522,ENSCAFG00000028656,ENSCAFG00000002548,ENSCAFG00000002604,ENSCAFG00000002606,ENSCAFG00000024966,ENSCAFG00000002619,cfa-mir-30c-2,ENSCAFG00000026626,cfa-mir-30a,C6ORF57,B3GAT2,ENSCAFG00000023580,BAI3,LMBRD1,COL9A1,FAM135A,SMAP1,OGFRL1,KCNQ5,COL19A1,RIMS1
chr12:37003219-38193062	CN Loss	1189844	1.19094e-16	8	ENSCAFG00000032639,U6,U1,ENSCAFG00000002777,IMPG1,FILIP1,SENP6,MYO6
chr12:52733708-54574449	CN Loss	1840742	9.68032e-23	5	ENSCAFG00000017465,U6,Y_RNA,ENSCAFG00000003417,MANEA
chr12:55547138-56524578	CN Loss	977441	0.00295525	5	U6,ENSCAFG00000028270,7SK,MMS22L,KLHL32
chr13:8954205-9506572	CN Loss	552368	0.00104036	2	TMEM74,ENSCAFG00000000713
chr13:10704435-13440997	CN Loss	2736563	1.72648e-26	8	U6,ENSCAFG00000020173,ENSCAFG00000000747,ENSCAFG00000000749,ENSCAFG00000028960,ENSCAFG00000028131,ENSCAFG00000002560,CSMD3
chr13:50243295-63054201	CN Loss	12810907	2.92264e-80	75	ENSCAFG00000002337,U6,SNORA62,ENSCAFG00000032523,5S_rRNA,ENSCAFG00000030070,ENSCAFG00000032555,ENSCAFG00000002388,ENSCAFG00000030367,ENSCAFG00000002828,SULT1B1,ENSCAFG00000002875,C4orf40,ODAM,ENSCAFG00000028973,ENSCAFG00000002890,CABS1,AMTN,AMBN,ENAM,UTP3,ENSCAFG00000002934,ENSCAFG00000002956,ENSCAFG00000002959,IL8,ENSCAFG00000025016,PPBP,ENSCAFG00000031464,EPGN,ENSCAFG00000003071,EREG,STAP1,GNRH…
chr14:9091536-43163868	CN Loss	34072333	0	227	ENSCAFG00000028676,cfa-mir-592,U6,ENSCAFG00000001744,SNORD19,ENSCAFG00000001747,ENSCAFG00000001759,ENSCAFG00000032124,LSM3,TMEM229A,HYAL4,U3,LMOD2,ENSCAFG00000025112,ENSCAFG00000001783,TMEM243,U12,ZCCHC17,C7orf62,ENSCAFG00000001866,ENSCAFG00000031442,CLDN12,FZD1,MTERF,Y_RNA,ENSCAFG00000008303,ENSCAFG00000030717,ENSCAFG00000028641,5S_rRNA,cfa-mir-653,cfa-mir-489,ENSCAFG00000030122,ENSCAFG000000020…
chr14:43838038-46279320	CN Loss	2441283	2.08295e-26	20	NEUROD6,ENSCAFG00000003140,ENSCAFG00000030781,ENSCAFG00000031313,ENSCAFG00000031062,U6,ENSCAFG00000003157,ENSCAFG00000003159,U2,7SK,CCDC129,PPP1R17,AVL9,FKBP9,PDE1C,KBTBD2,BBS9,RP9,NT5C3A,BMPER
chr14:49232359-50319133	CN Loss	1086775	4.82345e-13	0	none
chr14:52354515-54064208	CN Loss	1709694	8.11352e-13	12	GPR85,ENSCAFG00000030523,LINC00998,7SK,5S_rRNA,ENSCAFG00000003343,U4,ENSCAFG00000032055,PPP1R3A,MDFIC,C7orf60,FOXP2
chr15:28497333-29979376	CN Loss	1482044	6.02321e-16	8	ENSCAFG00000005989,7SK,C12orf29,ENSCAFG00000029427,C12orf50,TMTC3,CEP290,KITLG
chr15:31024001-44931652	CN Loss	13907652	1.57902e-162	117	U6,ENSCAFG00000029995,LUM,ENSCAFG00000006147,ENSCAFG00000006152,BTG1,ENSCAFG00000006166,MRPL42,ENSCAFG00000026509,cfa-mir-331,SNRPF,ENSCAFG00000006403,ENSCAFG00000032240,ENSCAFG00000006472,ENSCAFG00000006482,7SK,RMST_1,U2,ENSCAFG00000026763,RMST_2,RMST_3,RMST_4,RMST_5,RMST_6,RMST_7,RMST_8,cfa-mir-135a-2,RMST_10,5S_rRNA,SNORA18,SNORA53,IKBIP,SNORA70,ENSCAFG00000006667,ENSCAFG00000023676,ENSCAFG000…
chr15:58368832-59174193	CN Loss	805362	0.00390091	3	ENSCAFG00000002517,ENSCAFG00000022880,FSTL5
chr16:49550634-51412183	CN Loss	1861550	4.3044e-14	2	SNORD22,ENSCAFG00000031456
chr17:1-3129833	CN Loss	3129834	7.95927e-24	19	7SK,FAM110C,ENSCAFG00000003206,U6,ENSCAFG00000003259,RPS7,U1,SH3YL1,ACP1,SNTG2,PXDN,TRAPPC12,ENSCAFG00000031218,COLEC11,ALLC,TPO,TSSC1,DCDC2C,MYT1L
chr17:3393240-4577015	CN Loss	1183776	5.70327e-24	6	SNORA70,U6,CMPK2,RSAD2,ENSCAFG00000028777,RNF144A
chr17:21318615-22827484	CN Loss	1508870	1.87506e-13	28	EIF2B4,SNX17,ZNF513,KRTCAP3,ENSCAFG00000030379,ENSCAFG00000031883,ENSCAFG00000029636,ENSCAFG00000026520,SNORD53_SNORD92,PPM1G,NRBP1,IFT172,FNDC4,GCKR,ENSCAFG00000014496,ENSCAFG00000024084,GPN1,ENSCAFG00000029520,RBKS,FOSL2,PPP1CB,SPDYA,TRMT61B,cfa-mir-1837-2,ENSCAFG00000005180,PLB1,WDR43,BRE
chr17:25203505-34263717	CN Loss	9060213	2.17706e-155	56	DPY30,COX7B2,TTC27,ENSCAFG00000005880,U4,ENSCAFG00000013592,GPATCH11,CDC42EP3,U6,snoR442,SRSF7,ENSCAFG00000006297,GEMIN6,MORN2,ENSCAFG00000031920,ENSCAFG00000006360,SNORD59,BTF3,ENSCAFG00000006477,PKDCC,SLC30A6,FAM98A,FEZ2,HEATR5B,EIF2AK2,SULT6B1,CEBPZ,NDUFAF7,QPCT,RMDN2,ATL2,DHX57,ARHGEF33,CDKL4,TMEM178A,COX7A2L,MEMO1,SPAST,YIPF4,BIRC6,RASGRP3,CRIM1,VIT,PRKD3,CYP1B1,HNRNPLL,GALM,SOS1,MAP4K3,THUM…
chr17:34644007-50570524	CN Loss	15926518	4.8195e-201	175	GPAT2,ENSCAFG00000032034,ENSCAFG00000030667,ZNF2,U6,SNORA29,ENSCAFG00000008332,ENSCAFG00000001564,ENSCAFG00000007091,ENSCAFG00000023277,CHCHD5,ENSCAFG00000007239,IL1B,IL36G,IL36B,IL36RN,IL1F10,SNORA72,ENSCAFG00000015557,ENSCAFG00000029356,ENSCAFG00000023369,ENSCAFG00000031795,IGKV4-1,ENSCAFG00000029479,ENSCAFG00000031853,ENSCAFG00000032169,ENSCAFG00000007370,ENSCAFG00000029676,ENSCAFG00000015584,…
chr17:50980508-58652359	CN Loss	7671852	2.21274e-54	98	U6,ENSCAFG00000029533,NAGK,BCL2L15,DCLRE1B,OLFML3,ENSCAFG00000023223,ENSCAFG00000009465,CDK2AP1,ENSCAFG00000031790,ENSCAFG00000032348,N-RAS,SIKE1,ENSCAFG00000029945,NHLH2,ENSCAFG00000009787,TRIM45,ENSCAFG00000009852,ENSCAFG00000031677,snoU2-30,snoU2_19,ZNF697,ENSCAFG00000010105,U1,ENSCAFG00000010847,ENSCAFG00000028699,ENSCAFG00000028820,ENSCAFG00000030251,ENSCAFG00000011035,OR12C10,U4,SNORD22,ENS…
chr18:19837654-55844845	CN Gain	36007192	0.00100732	682	U6,7SK,ENSCAFG00000026608,ENSCAFG00000030026,SCGB1C1,ODF3,BET1L,RIC8A,ENSCAFG00000032118,NLRP6,ENSCAFG00000006485,ENSCAFG00000030793,SIGIRR,K-RAS,C11orf35,ENSCAFG00000028503,cfa-mir-210,IRF7,TMEM80,CEND1,cfa-mir-129-2,U1,LRRC4C,ENSCAFG00000006775,ENSCAFG00000006791,RAG2,RAG1,ENSCAFG00000027795,ENSCAFG00000022909,ENSCAFG00000031707,C11orf91,ENSCAFG00000027120,ENSCAFG00000026663,ENSCAFG00000007530,…
chr19:3955395-5415356	CN Loss	1459962	5.37967e-12	5	Y_RNA,ENSCAFG00000003755,ENSCAFG00000003756,SLC7A11,PCDH18
chr19:6656414-10683613	CN Loss	4027200	4.01787e-39	9	U4,ENSCAFG00000028734,U6,ENO1,ENSCAFG00000003779,ENSCAFG00000003796,ENSCAFG00000003797,7SK,ENSCAFG00000003785
chr19:11565404-12187551	CN Loss	622148	7.51666e-06	3	U6,C4orf33,SCLT1
chr20:15583431-17441544	CN Loss	1858114	9.54767e-15	7	U6,ENSCAFG00000024304,ENSCAFG00000012476,SNORA67,ENSCAFG00000006312,CNTN6,CHL1
chr21:13230668-14876855	CN Loss	1646188	2.40547e-09	11	CCDC89,TMEM126A,ENSCAFG00000029914,TMEM126B,U6,EED,CCDC83,SYTL2,CREBZF,C11orf73,PICALM
chr21:25032481-25424100	CN Loss	391620	2.34464e-11	4	U6,ENSCAFG00000005646,ATG16L2,FCHSD2
chr21:44649637-46470488	CN Loss	1820852	3.33628e-14	6	UBE2D3,ENSCAFG00000022870,SNORA9,ENSCAFG00000001197,U6,LUZP2
chr22:1780037-1890579	Homozygous Copy Loss	110543	1.46165e-11	5	U6,cfa-mir-15a,cfa-mir-16-1,KCNRG,TRIM13
chr22:1890579-2501248	CN Loss	610670	3.41401e-43	12	ENSCAFG00000031710,ENSCAFG00000010362,7SK,ENSCAFG00000028516,SPRYD7,EBPL,PHF11,SETDB2,CDADC1,RCBTB1,CAB39L,KPNA3
chr22:2501248-2726515	Homozygous Copy Loss	225268	6.51117e-28	3	.,MTLR,FNDC3A
chr22:2726515-55210825	CN Loss	52484311	0	206	LPAR6,U6,NDUFB6,ENSCAFG00000020219,U1,ENSCAFG00000031601,U2,ENSCAFG00000004463,ENSCAFG00000028871,ENSCAFG00000029204,ENSCAFG00000029502,SPERT,ENSCAFG00000030061,TPT1,SNORA31,SNORA46,KCTD4,ENSCAFG00000004550,ENSCAFG00000004552,ENSCAFG00000028598,ENSCAFG00000031446,ENSCAFG00000030665,RGCC,ENSCAFG00000024949,7SK,KBTBD6,cfa-mir-759,ENSCAFG00000024875,ENSCAFG00000024745,5S_rRNA,ENSCAFG00000024478,ENSC…
chr22:55845754-61439934	CN Loss	5594181	1.74811e-31	50	ENSCAFG00000029765,ENSCAFG00000005316,LIG4,ABHD13,U4,U6,ENSCAFG00000006088,ENSCAFG00000030414,SOX1,ENSCAFG00000028863,ENSCAFG00000031472,F7,ENSCAFG00000006449,ENSCAFG00000030915,CHAMP1,TNFSF13B,IRS2,COL4A1,CARKD,CARS2,ANKRD10,C13ORF16,ENSCAFG00000031412,TUBGCP3,F10,PCID2,CUL4A,GRTP1,ADPRHL1,DCUN1D2,ENSCAFG00000029554,ENSCAFG00000006384,ATP4B,GRK1,GAS6,RASA3,ENSCAFG00000030364,ENSCAFG00000029057,C…
chr23:12663836-25804538	CN Loss	13140703	1.28146e-88	48	ENSCAFG00000029094,U6,SNORA73,5S_rRNA,FTL,EOMES,ENSCAFG00000005672,ENSCAFG00000032549,ENSCAFG00000026600,RPL15,ENSCAFG00000005780,ENSCAFG00000032531,ENSCAFG00000030688,ENSCAFG00000005822,U4,ENSCAFG00000028144,ENSCAFG00000005831,ENSCAFG00000027514,ENSCAFG00000031643,AZI2,OXSM,TOP2B,THRB,NR1D2,NKIRAS1,SGOL1,PP2D1,EFHB,OSBPL10,STT3B,GADL1,TGFBR2,ZCWPW2,CMC1,NEK10,LRRC3B,NGLY1,RARB,ENSCAFG00000031320…
chr23:27780413-30399505	CN Loss	2619093	6.35352e-21	18	ENSCAFG00000006066,U6,NUDT16,ACKR4,ASTE1,ACPP,UBA5,NPHP3,BFSP2,COL6A6,PIK3R4,ATP2C1,MRPL3,CPNE4,DNAJC13,ACAD11,TMEM108,NEK11
chr23:32341795-35558802	CN Loss	3217008	2.42314e-27	39	SNORD112,U7,U6,SLC35G2,SNORA62,UBE2N,ENSCAFG00000030002,ENSCAFG00000007480,ENSCAFG00000024361,DBR1,U6atac,ENSCAFG00000007544,Y_RNA,7SK,ENSCAFG00000026774,ENSCAFG00000031665,ENSCAFG00000007572,FOXL2,ENSCAFG00000007587,ENSCAFG00000030488,ENSCAFG00000031477,ENSCAFG00000007610,NCK1,IL20RB,CLDN18,DZIP1L,NME9,ESYT3,FAIM,COPB2,MSL2,PCCB,STAG1,A4GNT,ARMC8,CEP70,PIK3CB,PPP2R3A,MRAS
chr23:38845522-46623269	CN Loss	7777748	3.74041e-82	53	ENSCAFG00000008008,ENSCAFG00000029285,U6,ENSCAFG00000029025,ENSCAFG00000008047,ENSCAFG00000026692,7SK,ENSCAFG00000032541,AGTR1,ENSCAFG00000025031,ENSCAFG00000008329,5S_rRNA,COMMD2,PFN2,U4,ENSCAFG00000028582,GPR171,P2RY14,P2RY13,P2RY12,SUCNR1,ENSCAFG00000008574,C3orf58,PLOD2,ENSCAFG00000030484,ENSCAFG00000008181,PLSCR5,ENSCAFG00000008189,ZIC4,CPA3,GYG1,HPS3,CP,TM4SF18,TM4SF1,TM4SF4,SELT,FAM188B2,E…
chr23:47560163-48753855	CN Loss	1193693	3.99501e-09	5	7SK,U6,DHX36,ARHGEF26,GPR149
chr25:16732262-18236573	CN Loss	1504312	3.66595e-08	19	U6,ENSCAFG00000029758,SAP18,IL17D,ENSCAFG00000007305,GJB6,GJA3,SKA3,LATS2,N6AMT2,ZDHHC20,XPO4,IFT88,CRYL1,GJB2,ZMYM2,ENSCAFG00000030042,PSPC1,MICU2
chr25:25041040-25843789	CN Loss	802750	5.45902e-08	7	ENSCAFG00000007918,ADAM29,U6,ENSCAFG00000007921,U6atac,ENSCAFG00000030391,GLRA3
chr25:26523453-29083437	CN Loss	2559985	1.25218e-15	24	ENSCAFG00000030648,5S_rRNA,7SK,ENSCAFG00000008104,RPL32,ENSCAFG00000008129,ENSCAFG00000008133,cfa-mir-124-1,ENSCAFG00000031122,SNORA42,ENSCAFG00000008018,RP1L1,PRSS55,EXTL3,FZD3,MTMR9,XKR6,PINX1,MSRA,HMBOX1,INTS9,ENSCAFG00000008297,C8orf74,KIF13B
chr25:34525440-39524574	CN Loss	4999135	1.5242e-24	49	EGR3,ENSCAFG00000009307,PDLIM2,cfa-mir-320,PHYHIP,ENSCAFG00000030517,SP-C,LGI3,NUDT18,FAM160B2,FGF17,NPM2,5S_rRNA,DOK2,SNORD112,ENSCAFG00000022876,U6,ENSCAFG00000010158,U12,ENSCAFG00000010326,ENSCAFG00000010373,BIN3,CCAR2,SORBS3,PPP3CC,PIWIL2,POLR3D,BMP1,REEP4,DMTN,LZTS1,SLC18A1,ENSCAFG00000030052,ENSCAFG00000024454,ZNF596,ENSCAFG00000032308,FBXO25,FAM124B,PEBP4,SLC39A14,HR,XPO7,GFRA2,ATP6V1B2,LP…
chr25:39894306-42231458	CN Loss	2337153	3.06619e-21	17	ENSCAFG00000031071,CCL20,7SK,ENSCAFG00000010553,ENSCAFG00000010555,COL4A4,TM4SF20,SLC19A3,DAW1,PID1,FBXO36,COL4A3,AGFG1,ENSCAFG00000031160,SPHKAP,TRIP12,DNER
chr27:15180773-17901331	CN Loss	2720559	2.17571e-23	20	ENSCAFG00000009899,ENSCAFG00000030681,U6,5S_rRNA,U4,ENSCAFG00000010789,ENSCAFG00000010802,PKP2,YARS2,DNM1L,FGD4,KIAA1551,AMN1,METTL20,FAM60A,CAPRIN2,IPO8,SYT10,BICD1,DENND5B
chr27:18472121-20172927	CN Loss	1700807	2.45955e-15	12	U6,C12orf71,OVCH1,ERGIC2,FAR2,KLHL42,MANSC4,MRPS35,TMTC1,CCDC91,PTHLH,PPFIBP1
chr27:27681369-27994730	CN Loss	313362	0.00033505	3	U2,AEBP2,PLEKHA5
chr27:28836603-32378176	CN Loss	3541574	1.47617e-18	29	ENSCAFG00000012592,ENSCAFG00000029345,ENSCAFG00000012600,ENSCAFG00000028537,U6,7SK,ENSCAFG00000012705,C12orf60,SMCO3,H2AFJ,HIST1H4I,RERGL,LMO3,MGST1,SLC15A5,DERA,PDE6H,ARHGDIB,ERP27,ENSCAFG00000012963,ART4,WBP11,PLBD1,STRAP,EPS8,PTPRO,GUCY2C,ATF7IP,RERG
chr27:33644961-36991721	CN Loss	3346761	1.51175e-26	56	GPR19,MANSC1,ENSCAFG00000031448,SNORA22,ENSCAFG00000028515,TAS2R42,CAFA-T2R67,ENSCAFG00000013377,CAFA-T2R43,ENSCAFG00000025058,CAFA-T2R12,U6,TAS2R10,TAS2R7,MAGOHB,LY49,7SK,5S_rRNA,ENSCAFG00000014042,GABARAPL3,TMEM52B,CLEC12B,KLRF1,CD69,U2,M6PR,SNORA76,CREBL2,LOH12CR1,BCL2L14,CSDA,STYK1,ENSCAFG00000030923,ENSCAFG00000013453,ENSCAFG00000028587,KLRD1,OLR1,CLEC7A,CLEC9A,CLEC1B,ENSCAFG00000029262,CLEC…
chr28:13978282-23148937	CN Loss	9170656	9.51768e-74	81	POLL,FGF8,NPM3,U6,5S_rRNA,ENSCAFG00000009988,ENSCAFG00000026503,HPS6,PSD,FBXL15,CUEDC2,cfa-mir-146b,TRIM8,SNORD20,CYP17A1,ENSCAFG00000030051,ENSCAFG00000004339,TAF5,cfa-mir-1307,CALHM2,CALHM1,CALHM3,U4,ENSCAFG00000010495,SFR1,GSTO2,U1,U6atac,ENSCAFG00000024653,SMNDC1,ENSCAFG00000010782,SNORA65,ENSCAFG00000031206,ENSCAFG00000030782,ADRA2A,7SK,ENSCAFG00000010844,DPCD,MGEA5,LDB1,NOLC1,ELOVL3,PITX3,N…
chr28:25551970-26670582	CN Loss	1118613	7.19786e-16	3	FAM160B1,TRUB1,ATRNL1
chr28:27601843-28627491	CN Loss	1025649	8.02562e-10	9	VAX1,ENSCAFG00000029991,U6,7SK,KCNK18,SLC18A2,PDZD8,EMX2,RAB11FIP2
chr28:40297221-41182112	CN Loss	884892	4.71613e-08	32	ENSCAFG00000031796,ENSCAFG00000026611,ENSCAFG00000031138,NKX6-2,ENSCAFG00000029894,GPR123,VENTX,cfa-mir-202,TUBGCP2,5S_rRNA,CALY,ENSCAFG00000029433,PRAP1,FUOM,ENSCAFG00000029309,ENSCAFG00000013342,SPRN,ENSCAFG00000030639,ENSCAFG00000030983,CYP2E1,LRRC27,KNDC1,ADAM8,ECHS1,ENSCAFG00000025388,ENSCAFG00000013311,ENSCAFG00000031105,ENSCAFG00000031153,INPP5A,TTC40,SYCE1,ZNF511
chr29:29293167-29930618	CN Loss	637452	8.77521e-07	1	U4
chr30:1-934227	CN Loss	934228	0.0003248	20	ENSCAFG00000014097,OR4K2,ENSCAFG00000028886,ENSCAFG00000007710,ENSCAFG00000007725,ENSCAFG00000024251,ENSCAFG00000032352,OR4K1,ENSCAFG00000007733,ENSCAFG00000007739,OR4N5,ENSCAFG00000007769,ENSCAFG00000025228,NUTM1,NOP10,EMC4,ENSCAFG00000025244,LPCAT4,SLC12A6,KATNBL1
chr30:2472232-25159950	CN Loss	22687719	4.87139e-232	224	CX36,ACTC,ENSCAFG00000008260,ZNF770,ENSCAFG00000008403,ENSCAFG00000004067,ENSCAFG00000008619,ENSCAFG00000008655,U6,ENSCAFG00000032478,ENSCAFG00000008751,ANKRD63,CHST14,C15orf57,RPUSD2,GCHFR,C15orf62,RHOV,CHAC1,ENSCAFG00000009542,ENSCAFG00000028488,ENSCAFG00000030477,PLA2G4B,ENSCAFG00000027946,LRRC57,ENSCAFG00000031515,MAP1A,ENSCAFG00000029277,ELL3,SERF2,ENSCAFG00000026726,SERINC4,ENSCAFG000000134…
chr30:27710330-32310811	CN Loss	4600482	2.61542e-40	69	FBXL22,SNORD112,U6,ENSCAFG00000017032,SNX22,OAZ2,SLC51B,ENSCAFG00000017125,CILP,ENSCAFG00000009225,U5,SCARNA14,SNAPC5,SNORD18,SNORD16,ENSCAFG00000017316,7SK,C15orf61,SKOR1,CALML4,LACTB,APH1B,DAPK2,FAM96A,SNX1,TRIP4,RBPMS2,PLEKHO2,ANKDD1A,MTFMT,RASL12,UBAP1L,PDCD7,CLPX,PARP16,IGDCC3,DPP8,VWA9,SLC24A1,RAB11A,DIS3L,TIPIN,MAP2K1,RPL4,LCTL,SMAD6,AAGAB,PIAS1,CLN6,ENSCAFG00000032649,FEM1B,RAB8B,CA12,USP…
chr30:32846331-40214260	CN Loss	7367930	1.53413e-57	98	SPESP1,U6,U2,ENSCAFG00000017518,ENSCAFG00000029487,ENSCAFG00000026625,ENSCAFG00000026756,ENSCAFG00000032640,THAP10,SNORA62,SENP8,ENSCAFG00000032178,ENSCAFG00000028783,ENSCAFG00000032277,ISLR,ENSCAFG00000017927,ENSCAFG00000030852,7SK,LYL1,CYP1A2,CPLX3,ULK3,MPI,5S_rRNA,NEIL1,cfa-mir-631,IMP3,SNX33,ENSCAFG00000018047,ODF3L1,LINGO1,ENSCAFG00000030434,ENSCAFG00000029390,ISL2,ENSCAFG00000032514,NOX5,KI…
chr31:1-4895054	CN Loss	4895055	3.116e-23	18	ENSCAFG00000000045,ENSCAFG00000030140,CGGBP1,ENSCAFG00000001606,HTR1F,ENSCAFG00000007794,U6,ENSCAFG00000032237,ENSCAFG00000026645,ENSCAFG00000007816,ENSCAFG00000029014,ENSCAFG00000031268,CHMP2B,VGLL3,ENSCAFG00000032194,ENSCAFG00000024833,POU1F1,CADM2
chr31:9965558-14520252	CN Loss	4554695	9.95278e-41	24	ENSCAFG00000007984,ENSCAFG00000007994,ENSCAFG00000007999,NRIP1,U6,SNORA62,7SK,ENSCAFG00000001764,cfa-mir-99a-1,cfa-let-7c,cfa-mir-125b-2,ENSCAFG00000031557,snoU13,ENSCAFG00000008309,RBM11,ENSCAFG00000008026,HSPA13,SAMSN1,CXADR,BTG3,C21orf91,LIPI,ENSCAFG00000008271,USP25
chr32:569435-38810281	CN Loss	38240847	0	252	CXCL10,ENSCAFG00000032575,U6,ENSCAFG00000024041,SNORA3,ENSCAFG00000008660,ENSCAFG00000008662,ENSCAFG00000028818,ENSCAFG00000008666,CCNI,ENSCAFG00000031064,ENSCAFG00000008682,ENSCAFG00000008809,ENSCAFG00000008818,ENSCAFG00000023995,NAA11,GK2,7SK,ENSCAFG00000027703,ENSCAFG00000031151,ENSCAFG00000005599,PRDM8,ENSCAFG00000008928,ENSCAFG00000022865,U4,ENSCAFG00000008931,ENSCAFG00000030598,ENSCAFG00000…
chr33:227749-1070146	CN Loss	842398	6.59934e-05	3	ENSCAFG00000025407,7SK,ENSCAFG00000008741
chr33:9201281-10848674	CN Loss	1647394	1.05309e-15	4	ENSCAFG00000009697,ENSCAFG00000009706,ENSCAFG00000025525,ENSCAFG00000009682
chr34:29164526-32252347	CN Loss	3087822	9.35893e-28	10	U1,ENSCAFG00000014365,U6,SLITRK3,ENSCAFG00000014450,ENSCAFG00000029564,SI,ENSCAFG00000014497,BCHE,ZBBX
chr36:1-2233900	CN Loss	2233901	1.69351e-12	10	ENSCAFG00000029958,MINOS1,U1,HSPD1,5S_rRNA,ENSCAFG00000009188,U6,ENSCAFG00000029956,KCNJ3,GALNT13
chr36:7099165-8799954	CN Loss	1700790	1.35438e-16	9	ENSCAFG00000010515,ENSCAFG00000010520,GLP-1,IFIH1,GCA,DPP4,FAP,KCNH7,SLC4A10
chr36:10167916-16392191	CN Loss	6224276	2.10434e-45	51	U6,ENSCAFG00000011673,ENSCAFG00000011707,B3GALT1,SPC25,ENSCAFG00000031746,ENSCAFG00000012275,KLHL23,ENSCAFG00000029231,ENSCAFG00000012501,SP5,ENSCAFG00000032252,ENSCAFG00000026775,ENSCAFG00000012900,SLC38A11,SCN2A,GALNT3,SCN9A,G6PC2,DHRS9,KLHL41,PPIG,CCDC173,PHOSPHO2,SSB,METTL5,ERICH2,GAD1,DCAF17,HAT1,METAP1D,SCN3A,CSRNP3,TTC21B,SCN1A,XIRP2,STK39,CERS6,ABCB11,LRP2,FASTKD1,MYO3B,GORASP2,TLK1,METTL…
chr36:17971852-19134955	CN Loss	1163104	3.66128e-12	11	SP9,U6,ENSCAFG00000013366,SP3,SCRN3,CHRNA1,CHN1,ATF2,OLA1,GPR155,WIPF1
chr36:22616992-24716397	CN Loss	2099406	3.54095e-14	8	U6,CWC22,ITGA4,CCDC141,SESTD1,UBE2E3,CERKL,ZNF385B
chr36:27348309-28287134	CN Loss	938826	1.27486e-05	3	U6,FSIP2,ZNF804A
chr37:3026656-5062714	CN Loss	2036059	2.07887e-27	2	PCGEM1,U6
chr37:10522610-12811760	CN Loss	2289151	4.8476e-22	35	ENSCAFG00000030780,ENSCAFG00000024455,U6,SNORD70,SNORD11,SNORD11B,ENSCAFG00000031112,U6atac,EIF4E2,ENSCAFG00000012801,ENSCAFG00000029495,U2,ENSCAFG00000028149,STRADB,ENSCAFG00000032606,TMEM237,ALS2,FZD7,SUMO1,FAM117B,ICA1L,WDR12,CYP20A1,CD28,CD152,MPP4,CDK15,ENSCAFG00000012422,NOP58,BMPR2,CARF,NBEAL1,ABI2,RAPH1,ICOS
chr37:16337927-22970360	CN Loss	6632434	1.11268e-85	36	CRYGD,U6,CRYGB,CRYGA,ENSCAFG00000013705,ENSCAFG00000028926,ENSCAFG00000023462,ENSCAFG00000014087,ENSCAFG00000032119,ENSCAFG00000029239,ENSCAFG00000031792,CRYGC,C2orf80,PIKFYVE,PTH2R,ENSCAFG00000013811,ACADL,MYL1,BARD1,ATIC,FN1,MREG,PLEKHM3,IDH1,MAP2,KANSL1L,LANCL1,CPS1,ERBB4,IKZF2,ENSCAFG00000014259,ENSCAFG00000032634,VWC2L,ABCA12,UNC80,ENSCAFG00000014255
chr37:25830417-30610233	CN Loss	4779817	3.17705e-27	31	DNAJB2,ENSCAFG00000027435,ENSCAFG00000032436,ENSCAFG00000015617,ENSCAFG00000011952,U6,KCNE4,SCG2,U12,PTPRN,DNPEP,DES,GMPPA,ASIC4,OBSL1,STK11IP,SLC4A3,SGPP2,MOGAT1,ACSL3,AP1S3,MRPL44,SERPINE2,ERICH1,GLB1L,SPEG,INHA,EPHA4,PAX3,ENSCAFG00000016094,WDFY1
chr38:1-8658015	CN Loss	8658016	1.40354e-29	68	BTG2,FMOD,OPTC,LAX1,ZBED6,ENSCAFG00000028492,GOLT1A,ENSCAFG00000028371,PPP1R15B,LRRN2,5S_rRNA,TMEM81,U6,ENSCAFG00000010051,cfa-mir-135b,ENSCAFG00000010109,ENSCAFG00000032599,RAB7L1,ENSCAFG00000029415,7SK,ENSCAFG00000010472,Y_RNA,B3GALT2,GLRX2,TROVE2,RGS2,PRELP,ZC3H11A,SOX13,ETNK2,REN,PLEKHA6,PIK3C2B,MDM4,CNTN2,RBBP5,TMCC2,NUAK2,LEMD1,CDK18,MFSD4,ELK4,SLC45A3,NUCKS1,PM20D1,SLC26A9,ENSCAFG000000101…

## Sheet: ND10-252
Supplementary Table 7. Copy number variations identified by SNP Array in canine melanoma by sample
Chromosome Region	Event	Length	Call PValue	Count of Gene Symbols	ENSEMBL Gene Names
chr1:781355-1171553	CN Loss	390199	0.045992	6	KCNG2,ENSCAFG00000028976,PQLC1,CTDP1,ATP9B,NFATC1
chr1:28720773-29065236	CN Loss	344464	2.24e-16	5	7SK,BCLAF1,PDE7B,MTFR2,MAP7
chr2:2622487-4327628	CN Loss	1705142	4.04e-08	9	ENSCAFG00000003753,U6,ENSCAFG00000028464,ITGB1,CCDC7,ENSCAFG00000007550,PARD3,NRP1,ENSCAFG00000003847
chr2:6431097-11115142	CN Gain	4684046	8.31e-27	38	7SK,ENSCAFG00000030789,U6,ENSCAFG00000004370,ENSCAFG00000031840,5S_rRNA,ENSCAFG00000025641,ENSCAFG00000029546,ENSCAFG00000030489,PRINS,OTUD1,PTF1A,ENSCAFG00000030710,ENSCAFG00000004200,ENSCAFG00000004198,BMI1,ENSCAFG00000023313,MASTL,ACBD5,GAD2,THNSL1,PRTFDC1,ENSCAFG00000030930,MSRB2,COMMD3,YME1L1,ABI1,PDSS1,APBB1IP,MYO3A,GPR158,ENKUR,ARHGAP21,KIAA1217,C10orf67,ARMC3,SPAG6,ENSCAFG00000004186
chr2:11115142-76836251	CN Loss	65721110	0	609	ENSCAFG00000030502,U6,7SK,5S_rRNA,ENSCAFG00000031717,ENSCAFG00000004113,ENSCAFG00000004111,ENSCAFG00000027122,SLC25A3,ENSCAFG00000030045,ENSCAFG00000028702,BAMBI,RPL22,ENSCAFG00000029675,ENSCAFG00000004591,ENSCAFG00000030261,SNORA31,RPP38,ENSCAFG00000031069,ENSCAFG00000004716,ENSCAFG00000031604,UCMA,U6atac,NUDT5,U2,ENSCAFG00000005024,U4,CALML3,CALML5,TUBAL3,UCN3,ENSCAFG00000005346,KLF6,ENSCAFG000…
chr2:76836251-77837845	CN Gain	1001595	1.84e-17	13	ENSCAFG00000028613,ENSCAFG00000014733,ENSCAFG00000031688,LDLRAD2,U6,RAP1GAP,ENSCAFG00000026665,WNT4,CDC42,HSPG2,USP48,ECE1,ALP
chr2:77837845-78161114	High Copy Gain	323270	2.7e-17	3	ENSCAFG00000014958,U6,EIF4G3
chr2:78161114-78946806	CN Gain	785693	1.03e-23	18	DDOST,ENSCAFG00000030911,UBXN10,PLA2G2F,PLA2G5,PLA2G2E,RNF186,HP1BP3,SH2D5,PINK1,CDA,MUL1,ENSCAFG00000015069,PLA2G2C,PLA2G2D,OTUD3,TMCO4,KIF17
chr2:78946806-83916281	CN Loss	4969476	8.96e-80	76	HTR6,ENSCAFG00000015137,U6,ENSCAFG00000015166,PQLC2,AKR7L,ENSCAFG00000015394,KLHDC7A,ENSCAFG00000015774,SNORA72,ENSCAFG00000027826,MFAP2,RSG1,HSPB7,C1orf64,ZBTB17,ENSCAFG00000029341,SNORA70,TMEM82,SLC25A34,ENSCAFG00000016203,RSC1A1,CTRC,EFHD2,ENSCAFG00000026815,TMEM51,ENSCAFG00000016352,ENSCAFG00000030621,ENSCAFG00000031227,5S_rRNA,TMCO4,ENSCAFG00000015189,EMC1,PADI6,PADI4,PADI3,SDHB,ATP13A2,CROC…
chr2:84124532-85426708	CN Loss	1302177	1.82e-24	33	MIIP,KIAA2013,U5,NPPB,NPPA,MTHFR,ENSCAFG00000030956,MAD2L2,FBXO6,FBXO2,U6,ANGPTL7,SRM,TARDBP,ENSCAFG00000030888,TNFRSF8,MFN2,PLOD1,C1orf167,AGTRAP,DRAXIN,EXOSC10,MASP2,DFFA,PGD,VPS13D,TNFRSF1B,CLCN6,PTCHD2,UBIAD1,CASZ1,APITD1,MTOR
chr3:26653529-27178654	CN Loss	525126	0.029714	6	SPZ1,ZFYVE16,ENSCAFG00000008941,THBS4,MTX3,SERINC5
chr3:62072098-62570021	CN Loss	497924	0.006545	14	C4orf48,SCARNA23,ENSCAFG00000017475,FGFR3,U2,TMEM129,NAT8L,NELFA,WHSC1,LETM1,TACC3,FAM53A,POLN,SLBP
chr4:9376077-17603143	CN Gain	8227067	1.07e-09	42	ENSCAFG00000024420,U6,ENSCAFG00000012252,5S_rRNA,TFAM,ENSCAFG00000027921,ENSCAFG00000032217,ENSCAFG00000012382,ENSCAFG00000012458,U2,GAPDH,ENSCAFG00000012971,ADO,ENSCAFG00000026634,7SK,URB2,TAF5L,ABCB10,NUP133,ACTA1,CCSAP,RHOU,UBE2D1,SLC16A9,CDK1,RTKN2,ZNF365,EGR2,NRBF2,REEP3,RAB4A,BICC1,PHYHIPL,CCDC6,ANK3,RHOBTB1,TMEM26,C10orf107,ARID5B,JMJD1C,FAM13C,CTNNA3
chr4:17603143-18076788	CN Loss	473646	1e-06	1	CTNNA3
chr4:29962708-57037962	CN Gain	27075255	2.25e-36	186	5S_rRNA,DNAJB6,ENSCAFG00000015886,7SK,LRIT2,LRIT1,ENSCAFG00000015927,RGR,ENSCAFG00000032581,U6,ENSCAFG00000031941,cfa-mir-346,ENSCAFG00000024229,SNCG,ENSCAFG00000016093,ENSCAFG00000032460,NPY4R,ZNF488,GDF2,DDX41,DBN1,F12,PFN3,MXD3,PRELID1,RAB24,ENSCAFG00000016545,ENSCAFG00000026478,U4,TSPAN17,EIF4E1B,GPRIN1,NOP16,ARL10,cfa-mir-1271,SUB1,MSX2,C5orf47,ENSCAFG00000016775,BOD1,NKX2.5,ENSCAFG000000167…
chr4:59731963-66315252	CN Gain	6583290	3.86e-10	36	U6,SPINK9,GZMK,ESM1,ENSCAFG00000008488,HSPB3,ENSCAFG00000002726,LITAF,ENSCAFG00000018410,ENSCAFG00000026642,ENSCAFG00000018414,ENSCAFG00000031509,ENSCAFG00000018434,U2,ISL1,ENSCAFG00000018512,SNORA54,FBXO38,SPINK7,ENSCAFG00000031454,SNX18,FST,MOCS2,EMB,SH3TC2,ADRB2,HTR4,ENSCAFG00000018385,ARL15,ITGA2,ITGA1,PARP8,MRPS30,FGF10,ABLIM3,HCN1
chr4:67319566-74796807	CN Gain	7477242	1.86e-10	60	ENSCAFG00000023056,FBXO4,EEF1A1,SNORD72,ENSCAFG00000001877,ENSCAFG00000018652,U2,ENSCAFG00000018671,U6,ENSCAFG00000018679,SNORA67,SNORD22,SNORA30,7SK,ENSCAFG00000031830,CAPSL,RAD1,RXFP3,C5orf51,C7,CARD6,PRKAA1,TTC33,PTGER4,DAB2,C9,OSMR,LIFR,GDNF,NUP155,RANBP3L,SKP2,LMBRD2,ENSCAFG00000023144,IL7R,AGXT2,DNAJC21,BRIX1,AMACR,SLC45A2,TARS,OXCT1,C6,MROH2B,FYB,RICTOR,EGFLAM,C5orf42,NIPBL,GLAST,ENSCAFG00…
chr4:76002604-88134434	CN Gain	12131831	3.29e-19	22	U6,ENSCAFG00000018980,7SK,ENSCAFG00000017424,ENSCAFG00000019017,ENSCAFG00000019023,SNORA62,U2,RNF167,BASP1,ENSCAFG00000019108,ENSCAFG00000018956,ENSCAFG00000031957,ZNF622,CDH9,CDH10,CDH18,FAM134B,MYO10,MARCH11,FBXL7,CDH12
chr5:1-5433524	CN Gain	5433525	4.49e-97	32	ENSCAFG00000030199,B3GAT1,ENSCAFG00000031837,ENSCAFG00000009746,ENSCAFG00000030298,7SK,U6atac,U6,ENSCAFG00000010143,GLB1L3,ACAD8,THYN1,VPS26B,JAM3,SPATA19,ADAMTS15,ADAMTS8,ZBTB44,ST14,PRDM10,TMEM45B,GLB1L2,ENSCAFG00000023788,IGSF9B,OPCML,NTM,SNX19,APLP2,NFRKB,ARHGAP32,NCAPD3,BARX2
chr5:5433524-5688671	High Copy Gain	255148	1.97e-05	1	ARHGAP32
chr5:5688671-62058076	CN Gain	56369406	0	759	KCNJ1,U6,PUS3,HYLS1,PATE3,PATE2,ENSCAFG00000023639,NEAT1_1,NEAT1_2,NEAT1_3,ENSCAFG00000010638,TMEM218,HEPACAM,VSIG2,NRGN,SPA17,PANX3,OR8A1,OR8B12,ENSCAFG00000011242,OR8B8,OR16D09,ENSCAFG00000011258,ENSCAFG00000011262,ENSCAFG00000029521,ENSCAFG00000032150,OR8D2,OR8D1,ENSCAFG00000011300,ENSCAFG00000023482,TPCR79,U4,ENSCAFG00000031352,ENSCAFG00000031453,OR10D3,OR08E10,OR08H04,ENSCAFG00000032687,ENSC…
chr5:62058076-62285634	High Copy Gain	227559	2.67e-08	3	ENSCAFG00000019690,ENSCAFG00000019691,RERE
chr5:62285634-88915250	CN Gain	26629617	0	292	ENSCAFG00000019706,U6,cfa-mir-34a,SNORA40,ENSCAFG00000024062,ENSCAFG00000019801,DBNDD1,ENSCAFG00000023902,SPATA2L,SPATA33,CHMP1A,snoMBII-202,TRAPPC2L,APRT,IL17C,MAP1LC3B2,7SK,FOXL1,FOXC2,FOXF1,COX4I1,TLDC1,ENSCAFG00000026749,ADAD2,TAF1C,HSBP1,ENSCAFG00000019976,SDR42E1,C16orf46,ENSCAFG00000026786,ENSCAFG00000026658,ENSCAFG00000020027,CLEC3A,SNORA15,NUDT7,MON1B,ENSCAFG00000029744,ENSCAFG0000002004…
chr6:3131257-5895376	CN Gain	2764120	0.001246	12	ENSCAFG00000011312,SNORD14,ENSCAFG00000023175,U6,ENSCAFG00000024307,C11ORF10,ENSCAFG00000011354,WBSCR16,ENSCAFG00000011367,NCF1,GTF2I,GTF2IRD1
chr6:35300548-35475624	CN Loss	175077	1.71e-05	0	none
chr6:39487399-40275039	CN Loss	787641	2.96e-08	44	ENSCAFG00000031939,ENSCAFG00000019597,SSTR5,SOX8,ENSCAFG00000030543,ENSCAFG00000026480,GNG13,RPUSD1,MSLNL,ENSCAFG00000022867,NARFL,HAGHL,CCDC78,METRN,FBXL16,WDR24,RHBDL1,RHOT2,FAM195A,WFIKKN1,NHLRC4,C16orf11,CAPN15,DECR2,ENSCAFG00000019677,ENSCAFG00000032180,MRPL28,PDIA2,RGS11,CACNA1H,MSLN,CHTF18,JMJD8,STUB1,C16orf13,WDR90,RAB11FIP3,TMEM8A,AXIN1,ARHGDIG,LUC7L,LMF1,PIGQ,ENSCAFG00000019687
chr7:1-10584849	CN Gain	10584850	3.31e-09	129	MYBPH,ENSCAFG00000010333,ENSCAFG00000010337,CYB5R1,ADIPOR1,RABIF,ENSCAFG00000010412,ENSCAFG00000030988,ENSCAFG00000029225,ELF3,TIMM17A,ENSCAFG00000029610,LAD1,ENSCAFG00000031285,ENSCAFG00000032627,ENSCAFG00000030657,GPR25,ENSCAFG00000011151,U6,cfa-mir-181a-1,cfa-mir-181b-1,C1orf53,U4,DYRK3,ENSCAFG00000028418,IL10,IL19,IL20,FCAMR,C1orf116,ENSCAFG00000029002,cfa-mir-29c-1,ENSCAFG00000026785,ENSCAFG…
chr7:15897196-21623874	CN Gain	5726679	1.18e-06	55	ENSCAFG00000025269,RGS16,ARPC5,APOBEC4,ENSCAFG00000032574,ENSCAFG00000028631,ENSCAFG00000029604,U6,IVNS1ABP,5S_rRNA,ENSCAFG00000013757,COX-2,ENSCAFG00000013766,ENSCAFG00000013797,ENSCAFG00000013799,TEX35,ENSCAFG00000026805,RGS8,NPL,SHCBP1L,LAMC2,NCF2,TSEN15,RNF2,TRMT1L,PRG4,C1orf27,PDC,ENSCAFG00000013809,FAM163A,NPHS2,ENSCAFG00000013837,SOAT1,TOR3A,FAM20B,ANGPTL1,RNASEL,DHX9,LAMC1,SMG7,RGL1,COLGA…
chr7:24348970-29478333	CN Gain	5129364	0.001034	72	ENSCAFG00000031419,ENSCAFG00000028184,U6,7SK,ZBTB37,SNORD74,SNORD75,SNORD24,SNORD77,SNORD44,SNORD78,SNORD79,SNORD47,SNORD81,ENSCAFG00000032496,SNRPC,ENSCAFG00000011855,ENSCAFG00000029217,FASLG,PIGC,cfa-mir-199-2,cfa-mir-214,SNORA70,ENSCAFG00000015015,5S_rRNA,METTL18,SELE,ENSCAFG00000027460,ENSCAFG00000014370,SERPINC1,DARS2,CENPL,KLHL20,SLC9C2,PRDX6,TNFSF4,SUCO,ENSCAFG00000024583,ENSCAFG0000001469…
chr7:54622914-56991062	CN Gain	2368149	0.006229	17	ZNF24,ZSCAN30,7SK,ENSCAFG00000028406,ENSCAFG00000026834,U6,ENSCAFG00000017993,ENSCAFG00000017999,ZNF396,ENSCAFG00000031019,ZNF397,MAPRE2,DTNA,NOL4,ASXL3,KLHL14,CCDC178
chr7:57908880-65417507	CN Gain	7508628	2.73e-07	44	TTR,ENSCAFG00000031091,5S_rRNA,U6,ENSCAFG00000018097,U6atac,ENSCAFG00000018099,ENSCAFG00000031930,ENSCAFG00000023359,CHST9,ENSCAFG00000023638,ENSCAFG00000018137,ENSCAFG00000026832,ENSCAFG00000028757,ENSCAFG00000018228,ENSCAFG00000018232,B4GALT6,DSG2,DSG4,DSG1,DSC2,DSC3,PSMA8,HRH4,TTC39C,ANKRD29,NPC1,C18orf8,RIOK3,DSG3,DSC1B,KCTD1,TAF4B,SS18,ZNF521,OSBPL1A,CABYR,LAMA3,TMEM241,RBBP8,NCAD,AQP4,IMPAC…
chr7:65475447-70107373	CN Gain	4631927	0.004028	44	ENSCAFG00000018233,5S_rRNA,cfa-mir-1-2,cfa-mir-133a,SNORA62,ENSCAFG00000018258,ENSCAFG00000018265,ENSCAFG00000018296,CETN1,TS,U6,ENSCAFG00000018373,SNORA1,ENSCAFG00000018377,ENSCAFG00000018380,ENSCAFG00000024603,C9orf16,ENSCAFG00000029268,ENSCAFG00000029134,ENSCAFG00000018511,GATA6,ABHD3,SNRPD1,ESCO1,USP14,CLUL1,YES1,METTL4,NDC80,EMILIN2,MYL12B,ENSCAFG00000018235,MIB1,GREB1L,ENSCAFG00000018263,RO…
chr8:20095014-20172536	CN Loss	77523	0.001103	0	none
chr8:71747319-73024152	CN Loss	1276834	6.95e-09	40	cfa-mir-203,ENSCAFG00000030362,U1,ENSCAFG00000029088,ENSCAFG00000029862,ENSCAFG00000031878,ENSCAFG00000028959,ZBTB42,ENSCAFG00000030682,ENSCAFG00000030662,CDCA4,BTBD6,TEX22,ENSCAFG00000018440,ENSCAFG00000031417,TMEM121,ENSCAFG00000032358,ENSCAFG00000029687,IGHE,RPS24,ASPG,C14orf180,TMEM179,INF2,ADSSL1,AKT1,CEP170B,PLD4,C14orf79,JAG2,NUDT14,PACS2,MTA1,CRIP2,C14orf80,KIF26A,GPR132,BRF1,ENSCAFG00000…
chr9:1-2601500	CN Loss	2601501	4.1e-22	77	CD7,SNORA62,DCXR,LRRC45,STRA13,NOTUM,MYADML2,PYCR1,MAFG,SIRT7,NPB,ANAPC11,ALYREF,ARHGDIA,P4HB,FAM195B,ARL16,CCDC137,OXLD1,PDE6G,ENSCAFG00000030278,C17orf70,FSCN2,ACTG1,ENSCAFG00000032216,C17orf89,ENTHD2,AZI1,cfa-mir-338,U4,ENDOV,SGSH,ENSCAFG00000005596,CBX8,ENPP7,Y_RNA,RBFOX3,ENGASE,C1QTNF1,ENSCAFG00000030094,ENSCAFG00000005532,CSNK1D,SLC16A3,CCDC57,FASN,RAC3,ASPSCR1,PPP1R27,GCGR,ENSCAFG000000058…
chr9:3459250-5715324	CN Loss	2256075	4e-12	82	SCARNA16,ENSCAFG00000005147,METTL23,JMJD6,snoR38,ENSCAFG00000030147,PRCD,SPHK1,ENSCAFG00000028615,ENSCAFG00000031566,RNaseP_nuc,FOXJ1,ZACN,GALR2,CDK3,MRPL38,TRIM47,WBP2,U4,H3F3B,GALK1,ENSCAFG00000030695,SLC25A19,ENSCAFG00000004756,MRPS7,NT5C,ENSCAFG00000032582,ENSCAFG00000004703,OTOP3,USH1G,NAT9,SEC14L1,ENSCAFG00000031523,MFSD11,ST6GALNAC1,ST6GALNAC2,RHBDF2,UBE2O,PRPSAP1,QRICH2,EXOC7,ENSCAFG00000…
chr9:47674688-50781067	CN Loss	3106380	2.59e-22	118	MRPL41,ENSCAFG00000019431,ENSCAFG00000029381,ENTPD8,NOXA1,NRARP,TOR4A,C9orf173,SLC34A3,TMEM203,TPRN,SSNA1,LRRC26,ENSCAFG00000019517,DPP7,ENSCAFG00000019511,ENSCAFG00000031537,C9ORF140,ENTPD2,NPDC1,FUT7,CLIC3,C9orf142,LCNL1,PTGDS,LCN12,C8G,ENSCAFG00000028964,EDF1,MAMDC4,PHPT1,ENSCAFG00000019559,TMEM141,ENSCAFG00000019563,SNORA17,ENSCAFG00000032329,EGFL7,cfa-mir-126,PMPCA,DNLZ,C9orf69,ENSCAFG000000…
chr10:11264845-11903878	CN Loss	639034	4.03e-05	9	LYZ,LRRC10,YEATS4,FRS2,CCT2,BEST3,ENSCAFG00000000436,CPSF6,MYRFL
chr10:16952065-17394588	CN Loss	442524	0.000383	18	HDAC10,ENSCAFG00000000692,ENSCAFG00000000697,TRABD,IL17REL,ENSCAFG00000028945,PLXNB2,MAPK12,TUBGCP6,PANX2,MOV10L1,MLC1,ENSCAFG00000028547,ZBED4,BRD1,CRELD2,TTLL8,ALG12
chr11:878711-7856989	CN Loss	6978279	6.03e-36	69	ENSCAFG00000000494,ENSCAFG00000000491,ENSCAFG00000018149,ENSCAFG00000030378,U6,cfa-mir-340,LTC4S,HNRNPH1,SNORA54,ENSCAFG00000032181,ZNF879,ZFP2,ENSCAFG00000000271,PROP1,ENSCAFG00000000262,RPA3,7SK,RMND5B,N4BP3,B4GALT7,TMED9,ENSCAFG00000029550,AK3,ENSCAFG00000015306,U2,IFGGD3,ENSCAFG00000030653,CNOT6,GFPT2,MAPK9,TBC1D9B,SQSTM1,MGAT4B,CANX,CBY3,ZNF354C,GRM6,ZNF354B,ENSCAFG00000031000,CLK4,PHYKPL,HN…
chr11:15275876-16565053	CN Loss	1289178	0.041005	11	ENSCAFG00000000576,ENSCAFG00000000578,U6,C5orf48,PHAX,LMNB1,MARCH3,ALDH7A1,C5orf63,MEGF10,GRAMD3
chr11:16878553-17875674	CN Loss	997122	0.000163	3	ENSCAFG00000000625,SLC12A2,FBN2
chr11:19170269-29450978	CN Loss	10280710	4.6e-46	116	ENSCAFG00000000733,SNORD107,U6,7SK,ENSCAFG00000031481,CSF2,ENSCAFG00000030656,IL5,ENSCAFG00000000877,IL13,IL4,ENSCAFG00000029113,SOWAHA,GDF9,UQCRQ,LEAP2,U4,ENSCAFG00000000971,ENSCAFG00000000976,ENSCAFG00000030722,CDKN2AIPNL,ENSCAFG00000029659,C5orf24,PITX1,TIFAB,NEUROG1,CXCL14,ENSCAFG00000031144,Vault,cfa-mir-874,ENSCAFG00000001129,ENSCAFG00000022881,HNRNPA0,ENSCAFG00000001135,WNT8A,ENSCAFG000000…
chr11:31037449-33332076	CN Loss	2294628	9.75e-23	7	ENSCAFG00000026727,U6,ENSCAFG00000001473,7SK,ENSCAFG00000001476,ENSCAFG00000013626,TYRP1
chr12:59163945-59710865	CN Loss	546921	1.94e-10	1	GRIK2
chr13:50208673-56265551	CN Gain	6056879	0.053396	11	ENSCAFG00000002337,U6,SNORA62,ENSCAFG00000032523,5S_rRNA,ENSCAFG00000030070,ENSCAFG00000032555,ENSCAFG00000002388,TECRL,EPHA5,LPHN3
chr14:6015943-7033205	CN Loss	1017263	3.63e-15	20	cfa-mir-29b-1,cfa-mir-29a,KLF14,ENSCAFG00000024768,U6,cfa-mir-335,ENSCAFG00000025725,CPA1,SSMEM1,MEST,ENSCAFG00000032717,CEP41,CPA5,CPA4,TMEM209,KLHDC10,ENSCAFG00000001499,COPG2,ENSCAFG00000031473,UBE2H
chr14:7290030-48213726	CN Loss	40923697	0	294	ENSCAFG00000001530,ENSCAFG00000029750,ENSCAFG00000030107,ATP6V1F,OPN1SW,ENSCAFG00000032016,PRRT4,cfa-mir-129-1,LRRC4,FSCN3,GCC1,ENSCAFG00000028676,cfa-mir-592,U6,ENSCAFG00000001744,SNORD19,ENSCAFG00000001747,ENSCAFG00000001759,ENSCAFG00000032124,LSM3,TMEM229A,HYAL4,U3,LMOD2,ENSCAFG00000025112,ENSCAFG00000001783,TMEM243,U12,ZCCHC17,C7orf62,ENSCAFG00000001866,ENSCAFG00000031442,CLDN12,FZD1,MTERF,Y_…
chr14:49258812-50141472	High Copy Gain	882661	2.33e-37	0	none
chr14:50141472-52174005	CN Gain	2032534	2.01e-12	9	ENSCAFG00000003294,7SK,LRRN3,ENSCAFG00000003316,C7ORF53,IFRD1,IMMP2L,DOCK4,ZNF277
chr14:52174005-55928777	CN Loss	3754773	6.81e-58	22	GPR85,ENSCAFG00000030523,LINC00998,7SK,5S_rRNA,ENSCAFG00000003343,U4,ENSCAFG00000032055,ENSCAFG00000030167,SNORA62,TMEM168,TES,CAV1,CAPZA2,PPP1R3A,MDFIC,TFEC,CAV2,MET,ST7,C7orf60,FOXP2
chr14:55928777-58359769	CN Gain	2430993	5.14e-29	10	U6,ENSCAFG00000003437,ANKRD7,U2,WNT2,ENSCAFG00000029126,ST7,ASZ1,CFTR,CORTBP2
chr14:58359769-59694213	CN Loss	1334445	5.48e-22	10	ENSCAFG00000023485,U4,7SK,ENSCAFG00000003457,ING3,WNT16,FAM3C,ENSCAFG00000024216,TSPAN12,CPED1
chr14:60145947-60966679	CN Loss	820733	7.61e-09	4	SCARNA20,CADPS2,SLC13A1,IQUB
chr15:1-64190966	CN Loss	64190967	0	574	ENSCAFG00000002484,OR18D12,ENSCAFG00000002488,ENSCAFG00000002491,5S_rRNA,ZNF691,ERMAP,C1orf50,CLDN19,PPCS,GUCA2A,GUCA2B,EDN2,U4,7SK,CITED4,cfa-mir-30c-1,cfa-mir-30e,ZNF684,EXO5,TMCO2,U6,CAP1,MFSD2A,ENSCAFG00000028698,HPCAL4,SNORA55,GJA9,ENSCAFG00000024708,POU3F1,C1orf122,YRDC,DNALI1,MRPS15,LSM10,EVA1B,ENSCAFG00000029196,ENSCAFG00000031975,ADPRHL2,C1orf216,NCDN,ENSCAFG00000030029,ENSCAFG0000003069…
chr16:5404352-11079922	CN Loss	5675571	1.18e-51	117	ENSCAFG00000030577,7SK,ENSCAFG00000030963,OR08A11,ENSCAFG00000030583,OR2A2,OR2A14,OR2A12,OR2A25,OR2A5,OR6B1,ENSCAFG00000029411,cOR13M4,ENSCAFG00000003534,ENSCAFG00000003537,TAS2R41,TAS2R16,TMEM139,ENSCAFG00000029004,TAS2R40,TAS2R39,PIP,ENSCAFG00000003650,OR6V1,C7orf34,EPHB6,TRBV30,ENSCAFG00000014481,TRBV27,TRBV25-1,ENSCAFG00000029714,ENSCAFG00000029651,ENSCAFG00000024810,ENSCAFG00000003811,ENSCAF…
chr16:11529381-26076348	CN Loss	14546968	1.16e-178	166	cfa-mir-490,ENSCAFG00000030652,U6,ENSCAFG00000031012,ENSCAFG00000012678,ENSCAFG00000003207,TMEM140,ETF1,ENSCAFG00000003164,LYPD8,ZNF672,ZNF692,ENSCAFG00000030348,ENSCAFG00000024994,ENSCAFG00000004348,ENSCAFG00000004353,ZNF425,ZNF783,7SK,ENSCAFG00000030393,ENSCAFG00000004548,ENSCAFG00000004551,RARRES2,REPIN1,GIMAP7,GIMAP4,GIMAP6,GIMAP2,ENSCAFG00000004582,TMEM176B,TMEM176A,AOC1,ASIC3,FASTK,TMUB1,AB…
chr16:26076348-28204750	CN Gain	2128403	2.62e-24	29	ENSCAFG00000005837,TM2D2,ENSCAFG00000025419,ENSCAFG00000029127,U6,5S_rRNA,ADRB3,BRF2,ERLIN2,HTRA4,FGFR1,LETM2,WHSC1L1,PPAPDC1B,DDHD2,BAG4,LSM1,STAR,ASH2L,GPR124,ENSCAFG00000006193,ZNF703,ENSCAFG00000005832,ADAM32,ADAM9,PLEKHA2,TACC1,EIF4EBP1,GOT1L1
chr16:28204750-30086380	High Copy Gain	1881631	5.82e-85	4	ENSCAFG00000023937,U6,KCNU1,UNC5D
chr16:38467672-39109472	CN Loss	641801	0.000294	2	5S_rRNA,TUSC3
chr16:39109472-42251739	CN Gain	3142268	1.03e-24	21	7SK,U6,ENSCAFG00000031006,ENSCAFG00000007015,ENSCAFG00000030807,ENSCAFG00000028501,FGF20,CNOT7,VPS37A,MTMR7,SLC7A2,FGL1,ASAH1,ENSCAFG00000007135,ENSCAFG00000028470,MSR1,MICU3,ENSCAFG00000006873,MTUS1,PCM1,PDGFRL
chr16:42251739-43476580	CN Loss	1224842	5.79e-10	6	U6,5S_rRNA,ZFP42,U6atac,TRIML1,ENSCAFG00000007236
chr16:51784013-51952301	CN Loss	168289	0.035166	0	none
chr16:51952301-58824587	CN Gain	6872287	1.85e-09	29	AGA,U6,5S_rRNA,ENSCAFG00000005921,ENSCAFG00000031474,ENSCAFG00000008479,ENSCAFG00000030817,ENSCAFG00000031506,ENSCAFG00000008535,ENSCAFG00000025286,ENSCAFG00000030266,ENSCAFG00000014646,ENSCAFG00000025123,ENSCAFG00000028590,U1,ENSCAFG00000008648,SPCS3,SPATA4,WDR17,ENSCAFG00000031866,ARHGEF10,ANGPT2,AGPAT5,VEGFC,ASB5,GPM6A,MCPH1,NEIL3,CSMD1
chr17:5935948-7946370	CN Gain	2010423	4.13e-05	23	ITGB1BP1,SNORA42,U12,KCNF1,C2orf50,PQLC3,IAH1,ADAM17,TAF1B,GRHL1,KLF11,RRM2,ODC1,NOL10,ENSCAFG00000003477,KIDINS220,MBOAT2,ASAP2,CPSF3,ENSCAFG00000003386,ATP6V1C2,ROCK2,HPCAL1
chr17:8480395-9876254	CN Gain	1395860	0.000205	5	5S_rRNA,U6,LPIN1,ENSCAFG00000029963,TRIB2
chr17:9876254-10209453	High Copy Gain	333200	1.57e-27	3	ENSCAFG00000003639,ENSCAFG00000003645,ENSCAFG00000003635
chr17:10209453-11113810	CN Gain	904358	1.12e-23	3	FAM84A,ENSCAFG00000028075,NBAS
chr17:11113810-11313184	High Copy Gain	199375	3.09e-13	1	NBAS
chr17:11313184-12574717	CN Gain	1261534	1.95e-09	7	ENSCAFG00000003712,ENSCAFG00000003714,MYCN,U6,DDX1,FAM49A,NBAS
chr17:12574717-13341606	High Copy Gain	766890	2.34e-33	7	U4,ENSCAFG00000003742,MSGN1,RAD51AP2,SMC6,GEN1,KCNS3
chr17:13341606-13915271	CN Gain	573666	1.11e-13	4	SNORD52,U6,RDH14,ENSCAFG00000003760
chr17:13915271-14161635	High Copy Gain	246365	2.12e-07	0	none
chr17:14161635-22666887	CN Gain	8505253	1.74e-52	103	OSR1,ENSCAFG00000031510,TTC32,ENSCAFG00000027012,U6,ENSCAFG00000031171,ENSCAFG00000028245,RHOB,U4,GDF7,MFSD2B,ENSCAFG00000003950,FKBP1B,ENSCAFG00000003957,ENSCAFG00000031274,PTRHD1,POMC,ENSCAFG00000026752,ENSCAFG00000004240,GPR113,CENPA,EMILIN1,ABHD1,TCF23,ATRAID,DNAJC5G,UCN,EIF2B4,SNX17,ZNF513,KRTCAP3,ENSCAFG00000030379,ENSCAFG00000031883,ENSCAFG00000029636,ENSCAFG00000026520,WDR35,MATN3,SDC1,PU…
chr17:22666887-22816140	High Copy Gain	149254	2.46e-08	5	SNORD53_SNORD92,PPP1CB,SPDYA,TRMT61B,WDR43
chr17:26517039-48307315	CN Gain	21790277	3.25e-195	184	ENSCAFG00000005880,U4,ENSCAFG00000013592,GPATCH11,CDC42EP3,U6,snoR442,SRSF7,ENSCAFG00000006297,GEMIN6,MORN2,ENSCAFG00000031920,ENSCAFG00000006360,SNORD59,BTF3,ENSCAFG00000006477,PKDCC,U5,ITPRIPL1,CIAO1,DUSP2,ADRAB2,GPAT2,ENSCAFG00000032034,ENSCAFG00000030667,ZNF2,SNORA29,ENSCAFG00000008332,ENSCAFG00000001564,ENSCAFG00000007091,ENSCAFG00000023277,CHCHD5,ENSCAFG00000007239,IL1B,IL36G,IL36B,IL36RN,I…
chr18:1-55844845	CN Loss	55844846	0	799	C7orf57,ENSCAFG00000031496,ENSCAFG00000024474,ENSCAFG00000030239,ENSCAFG00000003358,SNORA7,5S_rRNA,FIGNL1,ENSCAFG00000030774,7SK,U1,ENSCAFG00000003455,U6,U4,MRPL32,ENSCAFG00000026807,ENSCAFG00000029811,ENSCAFG00000003551,ENSCAFG00000027789,snoU13,ENSCAFG00000031550,ENSCAFG00000003565,Y_RNA,YAE1D1,U2,TRGV11,ENSCAFG00000032048,EPDR1,ENSCAFG00000003656,ENSCAFG00000026680,ENSCAFG00000032061,ENSCAFG00…
chr19:20069159-20428500	CN Loss	359342	0.025473	2	5S_rRNA,ENSCAFG00000024065
chr21:1-50858623	CN Loss	50858624	0	551	5S_rRNA,HIGD1A,U6,ENSCAFG00000030067,ENSCAFG00000013779,7SK,ENSCAFG00000004073,ENSCAFG00000004078,JRKL,ENSCAFG00000032674,SNORA11,ENSCAFG00000004124,ENDOD1,ENSCAFG00000004131,ENSCAFG00000032622,ANKRD49,FOLR4,ENSCAFG00000004233,SNORA40,SNORA18,SNORD5,SNORA8,SNORA1,snoZ40,SNORA32,SNORA25,snoU2-30,snoU2_19,ENSCAFG00000028567,U4,MTNR1B,RPS24,ENSCAFG00000004270,ENSCAFG00000025134,SNORA72,ENSCAFG000000…
chr22:12154644-14979775	CN Gain	2825132	0.058252	3	U6,ENSCAFG00000024478,PCDH17
chr22:23630369-42458421	CN Gain	18828053	1.48e-25	55	ENSCAFG00000004962,ENSCAFG00000004963,U6,ENSCAFG00000004977,SNORA42,ENSCAFG00000026806,ENSCAFG00000032131,ENSCAFG00000028446,U1,5S_rRNA,KCTD12,IRG1,ENSCAFG00000030343,ENSCAFG00000005195,ENSCAFG00000025639,ENSCAFG00000005208,Y_RNA,SPRY2,ENSCAFG00000029805,ENSCAFG00000029587,ENSCAFG00000028934,ENSCAFG00000005268,ENSCAFG00000005271,ENSCAFG00000005282,SLITRK1,SNORA62,SLITRK6,ENSCAFG00000005290,ENSCAF…
chr23:20501658-30030861	CN Gain	9529204	0.001028	54	U6,5S_rRNA,ENSCAFG00000030688,ENSCAFG00000005822,U4,ENSCAFG00000028144,ENSCAFG00000005831,ENSCAFG00000027514,ENSCAFG00000031643,ENSCAFG00000026863,SNORA70,ENSCAFG00000031263,ENSCAFG00000023825,ENSCAFG00000027842,ENSCAFG00000006066,NUDT16,ACKR4,SGOL1,PP2D1,EFHB,ENSCAFG00000005867,OXNAD1,DPH3,GALNT15,BTD,EAF1,ENSCAFG00000006021,CAPN7,ENSCAFG00000024369,ASTE1,ACPP,UBA5,NPHP3,KAT2B,RAB5A,KCNH8,SATB1,…
chr23:40969678-41387265	CN Loss	417588	2.96e-05	1	PLOD2
chr23:41387265-51889283	CN Gain	10502019	0.042065	71	U6,ENSCAFG00000026692,7SK,ENSCAFG00000032541,AGTR1,ENSCAFG00000025031,ENSCAFG00000008329,5S_rRNA,COMMD2,PFN2,U4,ENSCAFG00000028582,GPR171,P2RY14,P2RY13,P2RY12,SUCNR1,ENSCAFG00000008574,ENSCAFG00000028903,P2RY1,RAP2B,ENSCAFG00000008758,ENSCAFG00000029908,ENSCAFG00000032528,SHOX2,ENSCAFG00000031342,ENSCAFG00000030484,ENSCAFG00000008181,PLSCR5,ENSCAFG00000008189,ZIC4,CPA3,GYG1,HPS3,CP,TM4SF18,TM4SF1…
chr25:1-7409053	CN Gain	7409054	1.05e-26	50	ENSCAFG00000005912,ENSCAFG00000005953,U6,ENSCAFG00000005968,ENSCAFG00000030736,SNORA1,STOML3,SNORA52,ENSCAFG00000032066,ENSCAFG00000029678,C13ORF36,SNORA31,MAB21L1,U4,ENSCAFG00000006265,ENSCAFG00000006268,ENSCAFG00000026688,ENSCAFG00000006280,ACA64,ENSCAFG00000003970,CKAP2,VPS36,THSD1,ENSCAFG00000005942,SLC25A15,NHLRC3,PROSER1,UFM1,POSTN,EXOSC8,ALG5,RFXAP,SPG20,ENSCAFG00000006206,ENSCAFG000000062…
chr25:7409053-7837874	High Copy Gain	428822	3.53e-14	8	ENSCAFG00000006373,SNORA16,N4BP2L1,ENSCAFG00000006376,BRCA2,PDS5B,ZAR1L,FRY
chr25:7837874-17162577	CN Gain	9324704	4.86e-165	72	ENSCAFG00000006486,ENSCAFG00000006508,ENSCAFG00000006513,snoU13,U4,U6,7SK,ENSCAFG00000024996,ENSCAFG00000006705,U2,URAD,CDX2,PDX1,GSX1,U3,POLR1D,MTIF3,RASL11A,RPL21,SNORA27,SNORD102,GPR12,ENSCAFG00000006939,SHISA2,ENSCAFG00000024806,ENSCAFG00000007094,AMER2,ENSCAFG00000007106,ENSCAFG00000031332,ENSCAFG00000007171,ENSCAFG00000029758,SAP18,RXFP2,HSPH1,MEDAG,USPL1,KATNAL1,UBL3,SLC46A3,GTF3A,RNF6,MTM…
chr25:17162577-39991534	CN Loss	22828958	4.07e-279	184	IL17D,U6,ENSCAFG00000007305,GJB6,GJA3,ENSCAFG00000030929,ENSCAFG00000030580,CCDC115,ENSCAFG00000025233,5S_rRNA,ENSCAFG00000029275,ENSCAFG00000007743,ENSCAFG00000007763,ENSCAFG00000007820,HMGB2,SAP30,SCRG1,HAND2,ENSCAFG00000007864,ENSCAFG00000007918,ADAM29,ENSCAFG00000007921,U6atac,ENSCAFG00000030391,DEFB131,SNORA72,CBD136,ENSCAFG00000030648,7SK,ENSCAFG00000008104,RPL32,ENSCAFG00000008129,ENSCAFG0…
chr25:41558977-42794252	CN Gain	1235276	0.000462	14	ENSCAFG00000010553,ENSCAFG00000010555,7SK,ENSCAFG00000029276,ENSCAFG00000030283,FBXO36,SP110,SP140,ENSCAFG00000031923,CAB39,TRIP12,SLC16A14,ENSCAFG00000010717,DNER
chr25:46883822-49701496	CN Gain	2817675	1.14e-27	28	ENSCAFG00000029258,CXCR7,PRLH,ENSCAFG00000023798,ENSCAFG00000012362,ENSCAFG00000031087,HES6,TWIST2,GBX2,ENSCAFG00000030168,MLPH,RAB17,RBM44,RAMP1,ENSCAFG00000012363,SCLY,KLHL30,FAM132B,ILKAP,PER2,TRAF3IP1,ASB1,AGAP1,ASB18,COL6A3,LRRFIP1,HDAC4,IQCA1
chr25:50324920-51095607	CN Loss	770688	0.003721	17	ENSCAFG00000026735,cfa-mir-149,GPC1,ENSCAFG00000029035,ENSCAFG00000030158,GPR35,ENSCAFG00000032707,ANKMY1,RNPEPL1,CAPN10,KIF1A,ENSCAFG00000029684,ENSCAFG00000031521,ENSCAFG00000023751,ENSCAFG00000012744,ENSCAFG00000012788,SNED1
chr26:1-10046743	CN Loss	10046744	1.77e-132	141	ENSCAFG00000024332,SNORA70,SNORA71,P2X2,ENSCAFG00000023461,ENSCAFG00000032366,U6,NOC4L,SNORA49,PUS1,RAN,ENSCAFG00000006677,ENSCAFG00000006700,FZD10,ENSCAFG00000006853,ENSCAFG00000030419,ENSCAFG00000018018,ENSCAFG00000030081,FAM101A,SNRNP35,ENSCAFG00000015533,ARL6IP4,OGFOD2,5S_rRNA,GPR81,ENSCAFG00000007830,SNORA9,B3GNT4,IL-31,FAM216A,VPS29,7SK,MYL2,snoU13,ENSCAFG00000008590,FAM109A,ENSCAFG00000008…
chr26:10756471-15675191	CN Loss	4918721	1.07e-66	29	SDSL,ENSCAFG00000030864,U6,ENSCAFG00000030516,HRK,5S_rRNA,ENSCAFG00000026630,LHX5,TBX5,TBX3,ENSCAFG00000009288,RNFT2,TESC,RFC5,WSB2,VSIG10,PEBP1,SUDS3,HSPB8,TMEM233,RBM19,MED13L,FBXO21,NOS1,KSR2,SRRM4,CCDC60,FBXW8,TAOK3
chr26:19452009-38964690	CN Loss	19512682	8.23e-211	278	TPST2,CRYBA4,ENSCAFG00000030795,MIAT_exon5_1,MIAT_exon5_2,MIAT_exon5_3,ENSCAFG00000026840,ENSCAFG00000032421,SNORD112,7SK,U6,C22orf31,RHBDD3,GAS2L1,RASL10A,SNORD125,RPS27L,ENSCAFG00000029476,NEFH,5S_rRNA,LIF,OSM,GATSL3,MTFP1,SEC14L3,SLC35E4,DUSP18,TUG1_1,TUG1_2,TUG1_3,TUG1_4,INPP5J,PLA2G3,SNORA70,ENSCAFG00000013310,ENSCAFG00000031415,ENSCAFG00000029323,ENSCAFG00000023843,ENSCAFG00000029878,ENSCAF…
chr27:1-12656741	CN Gain	12656742	2.78e-248	238	ENSCAFG00000006260,OR6C6,ENSCAFG00000006298,OR6C74,ENSCAFG00000025348,ENSCAFG00000006304,OR26G07,ENSCAFG00000029448,ENSCAFG00000029802,ENSCAFG00000031102,ENSCAFG00000030476,ENSCAFG00000031702,NEUROD4,ENSCAFG00000006463,ENSCAFG00000030313,GPR84,cfa-mir-148b,NFE2,ENSCAFG00000006580,ENSCAFG00000032115,HOXC4,cfa-mir-615,HOXC6,ENSCAFG00000028801,cfa-mir-196a-2,HOXC10,HOXC11,HOTAIR_5,HOTAIR_4,HOTAIR_3,…
chr27:12656741-12994989	High Copy Gain	338249	3.93e-15	1	CNTN1
chr27:12994989-14128413	CN Gain	1133425	2.41e-33	14	U3,ENSCAFG00000009888,ENSCAFG00000028522,SNORA67,7SK,U6,ENSCAFG00000010036,ENSCAFG00000028502,MUC19,C12orf40,CNTN1,LRRK2,ABCD2,SLC2A13
chr27:14128413-14402043	High Copy Gain	273631	2.01e-11	2	ENSCAFG00000028784,KIF21A
chr27:14402043-15111414	CN Gain	709372	1.85e-13	4	ENSCAFG00000028822,ENSCAFG00000010463,U6atac,CPNE8
chr27:15111414-15678671	High Copy Gain	567258	8.76e-19	5	ENSCAFG00000009899,ENSCAFG00000030681,ENSCAFG00000010466,ENSCAFG00000025522,SYT10
chr27:15678671-19247734	CN Gain	3569064	1.03e-78	22	U6,5S_rRNA,U4,ENSCAFG00000010789,ENSCAFG00000010802,7SK,PKP2,YARS2,DNM1L,FGD4,KIAA1551,AMN1,METTL20,FAM60A,CAPRIN2,IPO8,OVCH1,ERGIC2,FAR2,BICD1,DENND5B,TMTC1
chr27:19247734-19611559	High Copy Gain	363826	7.74e-32	2	U6,CCDC91
chr27:19611559-25723473	CN Gain	6111915	5.12e-182	45	C12orf71,ENSCAFG00000011190,BHLHE41,ENSCAFG00000014182,U6,ENSCAFG00000030557,ENSCAFG00000011465,ENSCAFG00000011505,ENSCAFG00000029741,KCNJ8,C12ORF39,GOLT1B,ENSCAFG00000025589,KLHL42,MANSC4,MRPS35,SMCO2,MED21,TM7SF3,FGFR1OP2,RASSF8,RPL4,IFLTD1,LYRM5,CASC1,LRMP,BCAT1,ETNK1,ENSCAFG00000011854,CMAS,LDHB,RECQL,PTHLH,PPFIBP1,ARNTL2,STK38L,ASUN,SSPN,K-RAS,SOX5,C2CD5,ST8SIA1,ABCC9,GYS2,ITPR2
chr27:25908950-26241445	CN Gain	332496	0.032804	8	ENSCAFG00000025568,U6,ENSCAFG00000024414,ENSCAFG00000012292,ENSCAFG00000029531,ENSCAFG00000012267,ENSCAFG00000025484,PYROXD1
chr27:26241445-26757584	High Copy Gain	516140	3.76e-19	7	ENSCAFG00000013746,PYROXD1,IAPP,OATPA,OATPC,SLCO1C1,PDE3A
chr27:26757584-27177129	CN Gain	419546	2.82e-08	4	ENSCAFG00000025219,SCARNA11,U6,PDE3A
chr27:27177129-30609183	High Copy Gain	3432055	4.03e-115	18	ENSCAFG00000030449,U2,CAPZA3,ENSCAFG00000028059,ENSCAFG00000012592,ENSCAFG00000029345,ENSCAFG00000012600,ENSCAFG00000028537,U6,7SK,PLCZ1,RERGL,LMO3,MGST1,SLC15A5,AEBP2,PLEKHA5,PIK3C2G
chr27:30609183-32078470	CN Gain	1469288	8.56e-38	18	ENSCAFG00000012705,C12orf60,SMCO3,H2AFJ,HIST1H4I,DERA,PDE6H,ARHGDIB,ERP27,ENSCAFG00000012963,ART4,WBP11,PLBD1,STRAP,EPS8,PTPRO,GUCY2C,RERG
chr27:32078470-32378176	High Copy Gain	299707	0.03163	2	PLBD1,ATF7IP
chr27:32378176-36092550	CN Gain	3714375	5.37e-77	52	ENSCAFG00000028407,EMP1,5S_rRNA,APOLD1,CDKN1B,GPR19,MANSC1,ENSCAFG00000031448,SNORA22,ENSCAFG00000028515,TAS2R42,CAFA-T2R67,ENSCAFG00000013377,CAFA-T2R43,ENSCAFG00000025058,CAFA-T2R12,U6,TAS2R10,TAS2R7,MAGOHB,LY49,7SK,ENSCAFG00000014042,GABARAPL3,TMEM52B,CLEC12B,KIAA1467,HEBP1,GPRC5A,DDX47,CREBL2,LOH12CR1,BCL2L14,CSDA,STYK1,ENSCAFG00000030923,ENSCAFG00000013453,ENSCAFG00000028587,KLRD1,OLR1,CLEC7…
chr27:36092550-36557259	High Copy Gain	464710	1.56e-20	7	KLRF1,CD69,CLEC2B,KLRB1,CLEC2D,ENSCAFG00000013748,ENSCAFG00000024781
chr27:36557259-42960677	CN Gain	6403419	1.74e-134	132	U2,M6PR,SNORA76,U6,MFAP5,AICDA,NANOGNB,ENSCAFG00000013914,C3AR1,CLEC4E,SNORA70,ENSCAFG00000028640,ENSCAFG00000025274,ENSCAFG00000032658,RBP5,C1R,EMG1,snoU89,cfa-mir-141,cfa-mir-200c,C12orf57,U7,LRRC23,SPSB2,TPI1,USP5,GNB3,LEPREL2,LAG3,PTMS,ENSCAFG00000030030,ENSCAFG00000028994,MLF2,PIANP,ENSCAFG00000014771,LPAR5,SCARNA11,IFFO1,snoU85,MRPL51,ENSCAFG00000000465,VAMP1,KCNA1,KCNA6,FGF23,TMA7,ENSCAFG0…
chr27:42960677-43504353	High Copy Gain	543677	4.22e-24	4	U6,7SK,ENSCAFG00000025295,ERC1
chr27:43504353-45876710	CN Gain	2372358	5.84e-62	33	FBXL14,ENSCAFG00000031884,LRTM2,ENSCAFG00000015987,ENSCAFG00000016001,ENSCAFG00000031581,RPLP1,ENSCAFG00000031431,CECR6,CECR5,Y_RNA,ENSCAFG00000016084,U2,ENSCAFG00000016131,7SK,U6,TUBA8,FYTTD1,WNT5B,IL17RA,CECR1,CECR2,ENSCAFG00000016151,BCL2L13,PEX26,ENSCAFG00000016252,ERC1,ADIPOR2,CACNA1C,SLC25A18,BID,MICAL3,DCP1B
chr29:6326922-17320174	CN Gain	10993253	3.29e-10	70	SNORD115,ENSCAFG00000017753,ENSCAFG00000007002,RAB28,NRG4,snoU54,MOS,CHCHD7,PENK,7SK,ENSCAFG00000007066,ENSCAFG00000007078,5S_rRNA,ENSCAFG00000001121,FAM110B,ENSCAFG00000007159,ENSCAFG00000032699,ENSCAFG00000017363,cfa-mir-124-2,ENSCAFG00000007228,ENSCAFG00000031470,CRH,RRS1,ENSCAFG00000007333,U6,SNORD87,SNORA51,SNORA31,ENSCAFG00000007577,TGS1,LYN,ENSCAFG00000029884,SDR16C5,IMPAD1,UBXN2B,ENSCAFG0…
chr29:19131629-37519666	CN Gain	18388038	1.04e-23	100	VTI1B,SNORA72,MSC,SNORA63,KCNB2,ENSCAFG00000007939,ENSCAFG00000007942,U6,ENSCAFG00000008012,RPL7,ENSCAFG00000008135,TMEM70,ENSCAFG00000031592,7SK,PEX2,ENSCAFG00000003489,PKIA,HEY1,ENSCAFG00000032349,ENSCAFG00000030776,U2,ENSCAFG00000008451,FABP12,ENSCAFG00000008532,ENSCAFG00000002182,U4,ENSCAFG00000008551,ENSCAFG00000008555,ENSCAFG00000025329,ENSCAFG00000008579,CA3,ENSCAFG00000030436,ENSCAFG00000…
chr30:1-15768022	CN Loss	15768023	6.21e-167	182	ENSCAFG00000014097,OR4K2,ENSCAFG00000028886,ENSCAFG00000007710,ENSCAFG00000007725,ENSCAFG00000024251,ENSCAFG00000032352,OR4K1,ENSCAFG00000007733,ENSCAFG00000007739,OR4N5,ENSCAFG00000007769,ENSCAFG00000025228,NUTM1,NOP10,EMC4,CHRM5,ENSCAFG00000008172,GREM1,CX36,ACTC,ENSCAFG00000008260,ZNF770,ENSCAFG00000008403,ENSCAFG00000004067,ENSCAFG00000008619,ENSCAFG00000008655,U6,ENSCAFG00000032478,ENSCAFG00…
chr30:16017963-16604618	High Copy Gain	586656	1.7e-20	10	U6,SLC27A2,HDC,ENSCAFG00000024904,USP50,ATP8B4,GABPB1,USP8,TRPM7,SPPL2A
chr30:16604618-19631190	CN Loss	3026573	1.2e-72	25	TNFAIP8L3,ENSCAFG00000015600,ENSCAFG00000031567,ENSCAFG00000002760,GSR,U6,CYP19A1,GLDN,SCG3,LYSMD2,TMOD2,LEO1,MAPK6,GNB5,ARPP19,FAM214A,ONECUT1,SPPL2A,DMXL2,TMOD3,MYO5C,MYO5A,WDR72,UNC13C,AP4E1
chr30:21266197-23146866	CN Loss	1880670	4.68e-13	13	ENSCAFG00000016036,U6,ENSCAFG00000016247,ENSCAFG00000016268,MNS1,POLR2M,ALDH1A2,RFX7,TEX9,ZNF280D,TCF12,CGNL1,MYZAP
chr30:23869572-25182813	CN Loss	1313242	2.72e-05	11	ENSCAFG00000016650,GCNT3,GTF2A2,FOXB1,SLTM,ENSCAFG00000016600,BNIP2,ANXA2,RNF111,FAM81A,MYO1E
chr30:26886876-29763709	CN Loss	2876834	4.36e-22	43	U6,ENSCAFG00000024545,cfa-mir-190a,ENSCAFG00000030471,FBXL22,SNORD112,ENSCAFG00000017032,SNX22,OAZ2,SLC51B,ENSCAFG00000017125,CILP,ENSCAFG00000009225,U5,LACTB,APH1B,DAPK2,FAM96A,SNX1,TRIP4,RBPMS2,PLEKHO2,ANKDD1A,MTFMT,RASL12,UBAP1L,PDCD7,CLPX,PARP16,IGDCC3,TPM1,RAB8B,CA12,USP3,PPIB,ENSCAFG00000017079,KIAA0101,ZNF609,PIF1,IGDCC4,TLN2,HERC1,SPG21
chr30:35062520-40214260	CN Loss	5151741	7.59e-116	81	U6,SENP8,ENSCAFG00000032178,ENSCAFG00000028783,ENSCAFG00000032277,ISLR,ENSCAFG00000017927,ENSCAFG00000030852,7SK,LYL1,CYP1A2,CPLX3,ULK3,MPI,5S_rRNA,NEIL1,cfa-mir-631,IMP3,SNX33,ENSCAFG00000018047,ODF3L1,LINGO1,ENSCAFG00000030434,ENSCAFG00000029390,ISL2,ENSCAFG00000032514,GRAMD2,ENSCAFG00000017655,PARP6,ENSCAFG00000017695,HEXA,TMEM202,ARIH1,BBS4,ADPGK,HCN4,NPTN,CD276,C15orf59,TBC1D21,LOXL1,ISLR2,C…
chr31:1-29968136	CN Loss	29968137	0	147	ENSCAFG00000000045,ENSCAFG00000030140,CGGBP1,ENSCAFG00000001606,HTR1F,ENSCAFG00000007794,U6,ENSCAFG00000032237,ENSCAFG00000026645,ENSCAFG00000007816,ENSCAFG00000029014,ENSCAFG00000031268,7SK,U1,ATP5A1,ENSCAFG00000007974,ENSCAFG00000007980,ENSCAFG00000007984,ENSCAFG00000007994,ENSCAFG00000007999,NRIP1,SNORA62,ENSCAFG00000001764,cfa-mir-99a-1,cfa-let-7c,cfa-mir-125b-2,ENSCAFG00000031557,snoU13,ENSC…
chr31:30144812-30404618	High Copy Gain	259807	3.16e-07	1	RUNX1
chr31:30404618-30690417	CN Gain	285800	2.31e-05	2	U6,RUNX1
chr31:30690417-34956890	CN Loss	4266474	7.55e-49	35	ENSCAFG00000026649,cfa-mir-802,ENSCAFG00000031486,ENSCAFG00000023660,CBR3,CLDN14,U6,U2,ENSCAFG00000004266,7SK,SNORA19,KCNJ15,HMGN1,WRB,SETD4,CHAF1B,SIM2,ENSCAFG00000009702,TTC3,DSCR3,ETS2,PSMG1,B3GALT5,PCP4,ENSCAFG00000014444,MORC3,HLCS,RIPPLY3,DYRK1A,KCNJ6,BRWD1,IGSF5,DSCAM,DOPEY2,ERG
chr31:34956890-35499833	CN Gain	542944	3.5e-13	2	Y_RNA,DSCAM
chr31:35499833-36177559	CN Loss	677727	0.000242	11	U8,U6,ENSCAFG00000032158,ENSCAFG00000024902,ENSCAFG00000030700,BACE2,FAM3B,MX2,TMPRSS2,MX1,RIPK4
chr32:1045817-18546584	CN Loss	17500768	7.16e-303	122	ENSCAFG00000024041,SNORA3,ENSCAFG00000008660,ENSCAFG00000008662,ENSCAFG00000028818,ENSCAFG00000008666,CCNI,ENSCAFG00000031064,U6,ENSCAFG00000008682,ENSCAFG00000008809,ENSCAFG00000008818,ENSCAFG00000023995,NAA11,GK2,7SK,ENSCAFG00000027703,ENSCAFG00000031151,ENSCAFG00000005599,PRDM8,ENSCAFG00000008928,ENSCAFG00000022865,U4,ENSCAFG00000008931,ENSCAFG00000030598,ENSCAFG00000027969,ENSCAFG00000008988,…
chr32:18546584-19445772	CN Gain	899189	6.09e-07	0	none
chr32:19445772-27138337	CN Loss	7692566	2.08e-91	57	U6,ENSCAFG00000010248,ENSCAFG00000010301,ENSCAFG00000028159,ADH6,ENSCAFG00000030753,ENSCAFG00000010615,ENSCAFG00000010622,DDIT4L,ENSCAFG00000031054,5_8S_rRNA,ENSCAFG00000010648,ENSCAFG00000010663,ENSCAFG00000010666,7SK,ENSCAFG00000010697,ENSCAFG00000010854,ENSCAFG00000027216,ENSCAFG00000026674,EIF4E,ENSCAFG00000013007,ADH4,ENSCAFG00000010410,C4orf17,TRMT10A,DAPP1,LAMTOR3,ENSCAFG00000029413,SLC39A…
chr32:27138337-28573859	CN Gain	1435523	0.000585	6	DKK2,SGMS2,HADH,PAPSS1,CYP2U1,LEF1
chr32:28573859-32329236	High Copy Gain	3755378	8.67e-165	32	ENSCAFG00000011263,OSTC,U4,RPL31,ENSCAFG00000024694,U6,ENSCAFG00000011561,ENSCAFG00000028484,PITX2,ENSCAFG00000030091,7SK,ENSCAFG00000011634,ENSCAFG00000031989,ENSCAFG00000023617,NEUROG2,CASP6,CFI,GAR1,LRIT3,ENPEP,C4orf32,TIFA,LEF1,ETNPPL,COL25A1,SEC24B,CCDC109B,RRH,EGF,ELOVL6,AP1AR,ALPK1
chr32:32329236-32662979	CN Gain	333744	0.007217	7	cfa-mir-367,cfa-mir-302d,cfa-mir-302a,cfa-mir-302c,cfa-mir-302b,LARP7,C4orf21
chr32:32662979-32756812	High Copy Gain	93834	0.054031	0	none
chr32:32756812-37187617	CN Loss	4430806	2e-65	14	U6,ENSCAFG00000011847,ENSCAFG00000030808,ENSCAFG00000032678,ENSCAFG00000029954,5S_rRNA,ENSCAFG00000031103,TRAM1L1,PSMC6,ANK2,CAMK2D,ARSJ,UGT8,NDST4
chr32:37187617-37531508	High Copy Gain	343892	1.36e-08	4	U6,SNORA24,PRSS12,NDST3
chr32:37531508-38810281	CN Gain	1278774	4.89e-28	13	ENSCAFG00000011182,ENSCAFG00000012393,C4orf3,FABP2,ENSCAFG00000012479,PRSS12,METTL14,MYOZ2,USP53,ENSCAFG00000012482,SYNPO2,PDE5A,SEC24D
chr33:1323175-3686659	CN Loss	2363485	3.34e-32	13	ENSCAFG00000008934,STX19,ENSCAFG00000028580,5S_rRNA,snoU2-30,snoU2_19,U6,ENSCAFG00000009038,U1,ENSCAFG00000009054,PROS1,NSUN3,ARL13B
chr33:3865126-6597225	CN Loss	2732100	4.2e-25	32	U2,ENSCAFG00000031709,ENSCAFG00000029253,ENSCAFG00000029843,ENSCAFG00000030989,ENSCAFG00000028928,ENSCAFG00000024166,7SK,OR5K4,ENSCAFG00000031947,ENSCAFG00000032143,ENSCAFG00000028836,ENSCAFG00000031167,ENSCAFG00000009164,CLDND1,GPR15,ENSCAFG00000026791,ENSCAFG00000028564,SNORA31,SNORA20,ENSCAFG00000030014,ARL6,ENSCAFG00000009117,GABRR3,CPOX,ST3GAL6,ENSCAFG00000023663,EPHA6,MINA,DCBLD2,FILIP1L,CO…
chr33:8288863-13011942	CN Loss	4723080	7.62e-47	16	ENSCAFG00000009657,SNORA18,7SK,ENSCAFG00000009697,ENSCAFG00000009706,ENSCAFG00000025525,ENSCAFG00000026602,ENSCAFG00000030582,ENSCAFG00000027807,ENSCAFG00000009806,CCDC54,ENSCAFG00000009682,BBX,ZPLD1,ALCAM,CBLB
chr33:15588228-22556308	CN Loss	6968081	1.55e-126	48	ZBED2,ENSCAFG00000032420,ENSCAFG00000010477,ENSCAFG00000010546,ENSCAFG00000028163,NAA50,SNORD16,ENSCAFG00000003955,cfa-mir-568,SNORD112,5S_rRNA,ENSCAFG00000032624,BC040587,PVRL3,ABHD10,TMPRSS7,C3orf52,GCSAM,ENSCAFG00000029117,CD200,BTLA,ENSCAFG00000010493,SLC35A5,CCDC80,ENSCAFG00000025131,GTPBP8,C3orf17,SPICE1,SIDT1,GRAMD1C,KIAA1407,QTRTD1,DRD3,TIGIT,ZBTB20,ENSCAFG00000032153,GAP43,CD96,PLCXD2,PH…
chr33:23663395-31377067	CN Loss	7713673	2.71e-89	104	ENSCAFG00000011141,5S_rRNA,NDUFB4,ENSCAFG00000031618,U6,ENSCAFG00000026617,CSTA,WDR5B,DTX3L,ENSCAFG00000031416,ENSCAFG00000012607,ENSCAFG00000012631,ENSCAFG00000012670,ENSCAFG00000012721,SNORD48,ENSCAFG00000012725,7SK,ENSCAFG00000030227,ZDHHC19,ENSCAFG00000012982,SMCO1,WDR53,ENSCAFG00000031170,NRROS,ENSCAFG00000013041,NCBP2,PIGZ,U1,FAM43A,LRRC15,FSTL1,HGD,GTF2E1,ENSCAFG00000032154,FBXO40,GOLGB1,I…
chr34:12548904-16936288	CN Gain	4387385	9.59e-08	42	ZNF639,ENSCAFG00000011389,SNORA81,ENSCAFG00000026758,U6,DNAJC19,ENSCAFG00000031115,ENSCAFG00000028317,SOX2OT_exon1,SOX2OT_exon2,SOX2OT_exon3,SOX2,SOX2OT_exon4,SNORA72,ENSCAFG00000026605,B3GNT5,SNORA63,SNORA4,ENSCAFG00000011837,MAP6D1,ZMAT3,PIK3CA,KCNMB3,MFN1,MRPL47,NDUFB5,TTC14,CCDC39,MCCC1,KLHL6,KLHL24,YEATS2,PARL,GNB4,ACTL6A,USP13,PEX5L,FXR1,ATP11B,DCUN1D1,MCF2L2,ABCC5
chr34:17498735-38404905	CN Gain	20906171	7.05e-28	146	MAGEF1,RPL27,TMEM41A,U6,ENSCAFG00000032221,CRYGS,AHSG,ENSCAFG00000029054,EIF4A2,SNORD2,SNORA81,SNORA63,SNORA4,RTP4,SST,ENSCAFG00000013927,ENSCAFG00000031657,ENSCAFG00000014063,SNORA73,ENSCAFG00000014186,ENSCAFG00000029841,ENSCAFG00000029447,C3orf80,cfa-mir-15b,cfa-mir-16-2,TRIM59,SCARNA7,ARL14,ENSCAFG00000014321,SNORD112,ENSCAFG00000030715,SPTSSB,OTOL1,ENSCAFG00000029938,ENSCAFG00000030237,U1,ENS…
chr35:8905188-26524999	CN Gain	17619812	0.001107	202	ENSCAFG00000009631,C6orf52,ENSCAFG00000009692,ENSCAFG00000028991,U6,GFOD1,NOL7,MCUR1,ENSCAFG00000009866,ENSCAFG00000031905,ENSCAFG00000009876,ENSCAFG00000009878,ENSCAFG00000026618,U2,ENSCAFG00000009936,RBM24,ENSCAFG00000010021,ENSCAFG00000031372,7SK,NHLRC1,SNORA1,ENSCAFG00000010202,SNORA25,ENSCAFG00000029629,ID4,ENSCAFG00000031539,ENSCAFG00000008890,5S_rRNA,ACOT13,C6orf62,GMNN,C6orf229,SNORD22,HI…
chr36:1-1726601	CN Loss	1726602	1.53e-80	8	ENSCAFG00000029958,MINOS1,U1,HSPD1,5S_rRNA,ENSCAFG00000009188,KCNJ3,GALNT13
chr36:7839962-12122314	CN Loss	4282353	1.88e-106	19	ENSCAFG00000010515,ENSCAFG00000010520,U6,SNORA25,ENSCAFG00000031461,ENSCAFG00000011673,GRB14,SLC38A11,SCN2A,GALNT3,SCN9A,KCNH7,FIGN,COBLL1,SCN3A,CSRNP3,TTC21B,SCN1A,SCN7A
chr36:12122314-12754132	High Copy Gain	631819	6.82e-31	2	ENSCAFG00000011707,XIRP2
chr36:16331425-21800830	CN Loss	5469406	2.37e-279	49	ENSCAFG00000012900,U6,DLX1,DLX2,SCARNA17,SCARNA18,7SK,SP9,ENSCAFG00000013366,ENSCAFG00000013374,U1,ENSCAFG00000030714,ENSCAFG00000013399,HOXD12,HOXD11,HOXD10,cfa-mir-10b,HOXD4,HOXD3,HOXD1,TUG1_1,ENSCAFG00000030684,ENSCAFG00000032718,HNRNPA3,ENSCAFG00000013536,ENSCAFG00000029150,HAT1,METAP1D,ENSCAFG00000013060,ENSCAFG00000013158,SP3,SCRN3,CHRNA1,CHN1,ATF2,EVX2,HOXD8,MTX2,NFE2L2,RAPGEF4,ENSCAFG0000…
chr36:22389883-24561086	CN Loss	2171204	1.56e-17	8	ENSCAFG00000028776,U6,CWC22,TTN,CCDC141,SESTD1,UBE2E3,ZNF385B
chr36:24561086-25718814	CN Gain	1157729	0.022774	9	ENSCAFG00000014194,SNORD22,ENSCAFG00000030296,Y_RNA,ITGA4,SSFA2,CERKL,PDE1A,PPP1R1C
chr37:3701623-6391785	CN Gain	2690163	2.14e-08	9	ENSCAFG00000029887,SNORD56,ENSCAFG00000028697,STK17B,GTF3C3,SLC39A10,DNAH7,HECW2,CCDC150
chr37:6391785-24326532	CN Loss	17934748	8.14e-194	145	ENSCAFG00000031340,UBE2NL,SNORA2,MARS2,SNORD70,ENSCAFG00000026829,ENSCAFG00000026668,U6,ENSCAFG00000011003,ENSCAFG00000030427,ENSCAFG00000011902,NDUFB3,ENSCAFG00000012185,CASP8,ENSCAFG00000030780,ENSCAFG00000024455,SNORD11,SNORD11B,ENSCAFG00000031112,U6atac,EIF4E2,ENSCAFG00000012801,ENSCAFG00000029495,U2,ENSCAFG00000028149,5S_rRNA,ENSCAFG00000012907,SNORA62,ENSCAFG00000029635,snoMe28S-Am982,SNORA…
chr38:1-264635	Homozygous Copy Loss	264636	5.22e-80	4	BTG2,FMOD,OPTC,PRELP
chr38:264635-2906700	CN Gain	2642066	3.13e-05	49	LAX1,ZBED6,ENSCAFG00000028492,GOLT1A,ENSCAFG00000028371,PPP1R15B,LRRN2,5S_rRNA,TMEM81,U6,ENSCAFG00000010051,cfa-mir-135b,ENSCAFG00000010109,ENSCAFG00000032599,RAB7L1,ENSCAFG00000029415,ZC3H11A,SOX13,ETNK2,REN,PLEKHA6,PIK3C2B,MDM4,CNTN2,RBBP5,TMCC2,NUAK2,LEMD1,CDK18,MFSD4,ELK4,SLC45A3,NUCKS1,PM20D1,SLC26A9,ENSCAFG00000010198,CTSE,C1orf186,AVPR1B,RASSF5,EIF2D,ATP2B4,NFASC,DSTYK,KLHDC8A,SLC41A1,SRGA…
chr38:2906700-5201131	High Copy Gain	2294432	1.11e-116	6	U6,7SK,ENSCAFG00000010472,Y_RNA,KCNT2,ENSCAFG00000010290
chr38:5326088-10003931	High Copy Gain	4677844	6.34e-188	17	B3GALT2,GLRX2,TROVE2,RGS2,U6,7SK,ENSCAFG00000010653,TSNAX,ENSCAFG00000002103,ENSCAFG00000029859,RGS1,RGS21,RGS18,HRPT2,UCHL5,RGS13,BRINP3
chr38:10003931-23914537	CN Gain	13910607	7.37e-78	168	U6,ENSCAFG00000029551,ENSCAFG00000026633,cfa-mir-215,cfa-mir-194,ENSCAFG00000011161,SNORA36,ENSCAFG00000011166,C1orf115,ENSCAFG00000011325,ENSCAFG00000030483,U6atac,HLX,ENSCAFG00000013637,FAM177B,SNORD112,MGST3,7SK,C1orf110,C1orf111,DUSP12,FCRLB,ENSCAFG00000013015,C1orf192,MPZ,CAR,TOMM40L,APOA2,FCER1G,NDUFS2,ADAMTS4,B4GALT3,UFC1,NIT1,KLHDC9,USF1,TSTD1,F11R,NHLH1,PEX19,ENSCAFG00000029536,IGSF8,ENS…

[truncated: 27 more sheets: ND10-314, ND10-365, ND10-402, ND10-443, ND10-457, ND10-564, ND10-581, ND10-631, ND10-653, ND10-657, ND10-688, ND10-748, ND10-750, ND11-086, ND11-194, ND11-201, ND11-227, Parks, 17CM98, Jones …]
