# Supplementary material for: Somatic inactivating PTPRJ mutations and dysregulated pathways identified in canine malignant melanoma by integrated comparative genomic analysis
Source: PLoS Genet. 2018 Sep 6;14(9):e1007589. doi: 10.1371/journal.pgen.1007589 (PMC6126841; doi:10.1371/journal.pgen.1007589)
Supplement: S8 Table — (XLSX) [file pgen.1007589.s018.xlsx]

## Sheet: ND09-345
Supplementary Table 8. Somatic structural variants identified in canine melanoma discovery cohort
Sample ID	Genomic Coordinates Region 1	Genomic Coordinates Region 2	Rearrangement Type	Gene(s) Affected
ND09-345	10:1641785	10:1652627	DELETION	KIF5A
ND09-345	10:2104450	10:2171950	DELETION	XRCC6BP1-LRIG3
ND09-345	10:2306990	10:7335250	DELETION	XRCC6BP1-LRIG3
ND09-345	10:2488188	10:43184341	DELETION	XRCC6BP1-LRIG3
ND09-345	10:9206647	10:9324871	DELETION	GRIP1-ENSCAFG00000000389
ND09-345	10:10073641	10:41102208	DELETION	DYRK2-IFN-GAMMA
ND09-345	10:10973750	10:10975316	DELETION	MDM2
ND09-345	10:11521679	10:41060068	DELETION	YEATS4-FRS2
ND09-345	11:26945185	11:27010720	DELETION	KIAA2026
ND09-345	11:36616599	11:36838992	DELETION	BNC2
ND09-345	34:6282328	34:22323227	DELETION	ADCY2
ND09-345	34:11551288	34:13926527	DELETION	BRD9
ND09-345	34:16342894	34:17064322	DELETION	MCF2L2
ND09-345	34:16428509	34:16456793	DELETION	SNORA4-KLHL6
ND09-345	34:16532027	34:29214179	DELETION	ENSCAFG00000011837
ND09-345	34:16882345	34:19599120	DELETION	ABCC5
ND09-345	34:27204570	34:27242660	DELETION	NMD3
ND09-345	10:1469285	10:41981207	DUPLICATION	SHMT2-INHBC
ND09-345	10:2089276	10:44547739	DUPLICATION	XRCC6BP1-LRIG3
ND09-345	10:2305536	10:2582725	DUPLICATION	XRCC6BP1-LRIG3
ND09-345	10:9226674	10:9309503	DUPLICATION	GRIP1-ENSCAFG00000000389
ND09-345	10:41230961	10:42619505	DUPLICATION	MAP4K4
ND09-345	34:6175614	34:22323182	DUPLICATION	ADCY2
ND09-345	34:16348588	34:27254817	DUPLICATION	MCF2L2
ND09-345	10:172626	10:43336838	INVERSION	SARNP
ND09-345	10:1394362	10:10875365	INVERSION	SHMT2
ND09-345	10:1597001	10:42170718	INVERSION	DDIT3
ND09-345	10:2315353	10:7428533	INVERSION	XRCC6BP1-LRIG3
ND09-345	10:2680114	10:42163171	INVERSION	XRCC6BP1-LRIG3
ND09-345	10:7335736	10:7428532	INVERSION	ENSCAFG00000000357-RASSF3
ND09-345	10:9348938	10:9414035	INVERSION	ENSCAFG00000000389-CAND1
ND09-345	10:9792262	10:10355352	INVERSION	CAND1-DYRK2
ND09-345	10:9943231	10:42157553	INVERSION	CAND1-DYRK2
ND09-345	10:10286819	10:42386615	INVERSION	DYRK2-IFN-GAMMA
ND09-345	10:41217037	10:43156595	INVERSION	MAP4K4
ND09-345	10:41427753	10:42760958	INVERSION	ENSCAFG00000017823-RFX8
ND09-345	34:13558031	34:21735765	INVERSION	PEX5L-TTC14
ND09-345	34:14995801	34:14998346	INVERSION	SOX2OT_exon4-SNORA72
ND09-345	34:14997275	34:27015686	INVERSION	SOX2OT_exon4-SNORA72
ND09-345	34:15067078	34:29268799	INVERSION	SOX2OT_exon4-SNORA72
ND09-345	34:18600200	34:22788515	INVERSION	IGF2BP2-TRA2B
ND09-345	34:11286439	10:41230943	TRANSLOCATION	CLPTM1L-TERT
ND09-345	34:14033926	10:9860987	TRANSLOCATION	CCDC39-U6
ND09-345	34:14091621	10:5505105	TRANSLOCATION	U6-FXR1
ND09-345	34:14332522	10:9807229	TRANSLOCATION	DNAJC19-ENSCAFG00000031115
ND09-345	34:15103608	10:9227413	TRANSLOCATION	SOX2OT_exon4-SNORA72
ND09-345	34:16341753	10:9377882	TRANSLOCATION	MCF2L2
ND09-345	34:17204794	10:9539040	TRANSLOCATION	SNORD66
ND09-345	34:22056165	10:41233523	TRANSLOCATION	LEPREL1
ND09-345	34:24563762	10:8701829	TRANSLOCATION	MB21D2-HRASLS
ND09-345	34:26123342	10:9862267	TRANSLOCATION	IL12A
ND09-345	34:26125268	10:8701187	TRANSLOCATION	IL12A
ND09-345	34:26278110	10:1576766	TRANSLOCATION	ENSCAFG00000029841-ENSCAFG00000029447
ND09-345	34:27547374	10:9245716	TRANSLOCATION	OTOL1-ENSCAFG00000029938
ND09-345	34:29246815	10:9491087	TRANSLOCATION	ENSCAFG00000030237-U1
ND09-345	34:29383320	10:9788082	TRANSLOCATION	U1-ENSCAFG00000014365

## Sheet: ND10-370
Supplementary Table 8. Somatic Structural Variants Identified in Canine Melanoma Discovery Cohort
Sample ID	Genomic Coordinates Region 1	Genomic Coordinates Region 2	Rearrangement Type	Gene(s) Affected
ND10-370	1:13248357	1:13259640	DELETION	ENSCAFG00000027739
ND10-370	4:9250972	4:11462840	DELETION	GALNT2-ENSCAFG00000024420
ND10-370	5:32657062	5:32877170	DELETION	DNAH2
ND10-370	6:19239889	6:19240759	DELETION	IL21R-IL4R
ND10-370	8:3265877	8:3266827	DELETION	PRMT5-AJUBA
ND10-370	10:9373298	10:11370896	DELETION	ENSCAFG00000000389-CAND1
ND10-370	10:9874854	10:11903773	DELETION	CAND1-DYRK2
ND10-370	10:10278263	10:11932262	DELETION	DYRK2-IFN-GAMMA
ND10-370	10:17282430	10:19533543	DELETION	ENSCAFG00000028547
ND10-370	10:17806119	10:18094120	DELETION	ENSCAFG00000000727-FAM19A5
ND10-370	10:18017313	10:28514173	DELETION	ENSCAFG00000000727-FAM19A5
ND10-370	10:18833231	10:25821334	DELETION	FAM19A5-ENSCAFG00000000734
ND10-370	10:19896213	10:28545875	DELETION	TTC38
ND10-370	10:25930458	10:28393990	DELETION	ENSCAFG00000023589-U6
ND10-370	11:11436752	11:11447533	DELETION	ENSCAFG00000032519-ENSCAFG00000032444
ND10-370	13:42254174	13:42256348	DELETION	GABRG1
ND10-370	18:6735298	18:8443707	DELETION	HECW1
ND10-370	23:17086647	23:17098264	DELETION	NEK10-LRRC3B
ND10-370	30:5555896	30:5686246	DELETION	TMCO5A-SPRED1
ND10-370	30:34868268	30:36088803	DELETION	SNORA62-THSD4
ND10-370	36:5725498	36:5743261	DELETION	PLA2R1
ND10-370	1:18560402	1:18895764	DUPLICATION	ST8SIA3
ND10-370	3:25381395	3:31281696	DUPLICATION	ATG10
ND10-370	6:7920794	6:12786495	DUPLICATION	CUX1
ND10-370	10:6900165	10:11827953	DUPLICATION	SRGAP1
ND10-370	10:9381255	10:17862876	DUPLICATION	ENSCAFG00000000389-CAND1
ND10-370	10:9978731	10:12884939	DUPLICATION	DYRK2
ND10-370	10:10296079	10:28567051	DUPLICATION	DYRK2-IFN-GAMMA
ND10-370	10:11823173	10:30378300	DUPLICATION	MYRFL
ND10-370	11:11660552	11:16489837	DUPLICATION	ENSCAFG00000032444-ENSCAFG00000030009
ND10-370	11:49112974	11:57084018	DUPLICATION	U6-ENSCAFG00000001742
ND10-370	11:51579124	11:52236685	DUPLICATION	KIAA1045
ND10-370	17:15256459	17:15257709	DUPLICATION	PUM2
ND10-370	29:51393	29:52560	DUPLICATION	PRKDC
ND10-370	3:31731837	3:32520871	INVERSION	HERC2
ND10-370	9:12548607	9:12992609	INVERSION	KPNA2
ND10-370	10:8715756	10:35054817	INVERSION	IRAK3
ND10-370	10:9375990	10:10198025	INVERSION	ENSCAFG00000000389-CAND1
ND10-370	10:9386517	10:17851639	INVERSION	ENSCAFG00000000389-CAND1
ND10-370	10:9391029	10:12309804	INVERSION	ENSCAFG00000000389-CAND1
ND10-370	10:10245295	10:18449971	INVERSION	DYRK2-IFN-GAMMA
ND10-370	10:11243444	10:18324009	INVERSION	CPM-CPSF6
ND10-370	10:11349041	10:12330841	INVERSION	LYZ
ND10-370	10:11474376	10:57238881	INVERSION	YEATS4-FRS2
ND10-370	10:11829460	10:17470208	INVERSION	MYRFL
ND10-370	10:18593090	10:30177570	INVERSION	FAM19A5-ENSCAFG00000000734
ND10-370	10:19398450	10:29675337	INVERSION	TBC1D22A
ND10-370	10:28504052	10:32748922	INVERSION	APOL5
ND10-370	10:28644600	10:28809539	INVERSION	RASD2-MCM5
ND10-370	10:30169758	10:30179819	INVERSION	LARGE
ND10-370	10:30173759	10:30178896	INVERSION	LARGE
ND10-370	10:33262868	10:35545857	INVERSION	KIAA1033
ND10-370	11:73774205	11:73789346	INVERSION	FBXW2
ND10-370	27:39766821	27:41484375	INVERSION	NTF3-KCNA5
ND10-370	30:14189305	30:15665098	INVERSION	SEMA6D-SLC24A5
ND10-370	30:25487038	30:26421021	INVERSION	RORA-ENSCAFG00000030175
ND10-370	5:58584888	3:32320083	TRANSLOCATION	C1orf174-AJAP1
ND10-370	13:31977557	11:12112260	TRANSLOCATION	SNORD74-ENSCAFG00000001168
ND10-370	15:39893709	3:32538129	TRANSLOCATION	ANO4
ND10-370	15:39897361	3:31769353	TRANSLOCATION	ANO4
ND10-370	15:39914366	3:31770184	TRANSLOCATION	ANO4
ND10-370	18:7022146	3:31819053	TRANSLOCATION	HECW1
ND10-370	18:8488659	6:11414958	TRANSLOCATION	INHBA-ENSCAFG00000026807
ND10-370	28:26287268	10:10588913	TRANSLOCATION	ATRNL1
ND10-370	30:18014762	5:30650725	TRANSLOCATION	MYO5A

## Sheet: ND10-376
Supplementary Table 8. Somatic Structural Variants Identified in Canine Melanoma Discovery Cohort
Sample ID	Genomic Coordinates Region 1	Genomic Coordinates Region 2	Rearrangement Type	Gene(s) Affected
ND10-376	7:49677169	7:52415488	DELETION	U6-ENSCAFG00000017750
ND10-376	9:31719729	9:34004265	DELETION	TRIM25
ND10-376	10:6689489	10:13554161	DELETION	SRGAP1
ND10-376	10:13957749	10:14399320	DELETION	TRHDE
ND10-376	20:39624298	20:39625340	DELETION	BSN
ND10-376	7:34538821	7:41870149	DUPLICATION	SDCCAG8
ND10-376	9:3174244	9:6304770	DUPLICATION	ENSCAFG00000030116-SEPT9
ND10-376	9:21754534	9:35930416	DUPLICATION	KRT23
ND10-376	9:22222928	9:22233654	DUPLICATION	TOP2A
ND10-376	9:31680252	9:31784639	DUPLICATION	DGKE
ND10-376	9:33979908	9:35628498	DUPLICATION	YPEL2-DHX40
ND10-376	10:6689766	10:13669340	DUPLICATION	SRGAP1
ND10-376	10:11875532	10:14402331	DUPLICATION	MYRFL-ENSCAFG00000030169
ND10-376	2:17579432	2:48231097	INVERSION	ENSCAFG00000003936
ND10-376	2:44374372	2:48892892	INVERSION	ENSCAFG00000006956-SNORA42
ND10-376	2:48683815	2:48693386	INVERSION	KIF2A
ND10-376	7:49912810	7:54590458	INVERSION	U6-ENSCAFG00000017750
ND10-376	9:550301	9:6289745	INVERSION	ENSCAFG00000030278
ND10-376	9:554567	9:3037278	INVERSION	ENSCAFG00000030278
ND10-376	9:554657	9:4365296	INVERSION	ENSCAFG00000030278
ND10-376	9:3308192	9:4561142	INVERSION	ENSCAFG00000030116-SEPT9
ND10-376	9:28618344	9:35608904	INVERSION	U6-U4
ND10-376	9:32668387	9:35659259	INVERSION	VEZF1
ND10-376	9:22312401	7:48443354	TRANSLOCATION	U6
ND10-376	10:66183284	7:40050216	TRANSLOCATION	ENSCAFG00000030635-ENSCAFG00000027971

## Sheet: ND10-166
Supplementary Table 8. Somatic Structural Variants Identified in Canine Melanoma Discovery Cohort
Sample ID	Genomic Coordinates Region 1	Genomic Coordinates Region 2	Rearrangement Type	Gene(s) Affected
ND10-166	12:4012178	12:4013630	DELETION	ENSCAFG00000001231
ND10-166	30:16327799	30:16392589	DELETION	ENSCAFG00000024904-USP8
ND10-166	30:16698164	30:16698899	DELETION	SPPL2A-AP4E1
ND10-166	30:17134518	30:27348846	DELETION	GLDN
ND10-166	30:17651698	30:27978879	DELETION	LEO1
ND10-166	30:18231714	30:19075184	DELETION	FAM214A
ND10-166	30:18233022	30:19070512	DELETION	FAM214A
ND10-166	30:18749672	30:27271359	DELETION	U6-WDR72
ND10-166	30:19035549	30:26907908	DELETION	U6-WDR72
ND10-166	30:19339113	30:21551814	DELETION	WDR72
ND10-166	30:19641232	30:23907771	DELETION	UNC13C
ND10-166	30:24036083	30:24050306	DELETION	ENSCAFG00000016600
ND10-166	30:15139417	30:25204760	DUPLICATION	SHC4
ND10-166	30:15600937	30:28324086	DUPLICATION	FAM227B
ND10-166	30:16924352	30:27229039	DUPLICATION	TNFAIP8L3-CYP19A1
ND10-166	30:18229284	30:19072183	DUPLICATION	FAM214A
ND10-166	30:18368528	30:21803058	DUPLICATION	FAM214A-ONECUT1
ND10-166	30:19035240	30:24288533	DUPLICATION	U6-WDR72
ND10-166	30:21667584	30:27510170	DUPLICATION	MNS1
ND10-166	30:23603280	30:24344115	DUPLICATION	ADAM10
ND10-166	30:24907989	30:28002616	DUPLICATION	FOXB1-ANXA2
ND10-166	30:15620157	30:24421832	INVERSION	FAM227B
ND10-166	30:15777658	30:28135179	INVERSION	DTWD1-ATP8B4
ND10-166	30:16372472	30:24909132	INVERSION	USP8
ND10-166	30:18286505	30:26899417	INVERSION	FAM214A
ND10-166	30:19641645	30:23908984	INVERSION	UNC13C
ND10-166	30:22447344	30:23997717	INVERSION	TCF12
ND10-166	30:22492581	30:28633850	INVERSION	TCF12-CGNL1
ND10-166	30:22531382	30:23909624	INVERSION	CGNL1
ND10-166	30:23410795	30:24649103	INVERSION	AQP9-U6
ND10-166	30:23608679	30:24414948	INVERSION	ADAM10
ND10-166	30:23908745	30:23960460	INVERSION	SLTM-RNF111
ND10-166	11:21270226	4:7737965	TRANSLOCATION	ZCCHC10
ND10-166	28:22244046	21:3881290	TRANSLOCATION	ENSCAFG00000030782-SHOC2

## Sheet: ND10-361
Supplementary Table 8. Somatic Structural Variants Identified in Canine Melanoma Discovery Cohort
Sample ID	Genomic Coordinates Region 1	Genomic Coordinates Region 2	Rearrangement Type	Gene(s) Affected
ND10-361	5:5438909	5:52460313	DELETION	ARHGAP32
ND10-361	5:11015488	5:11267992	DELETION	ENSCAFG00000028455-CLMP
ND10-361	5:17935057	5:18067998	DELETION	CADM1
ND10-361	5:11014149	5:48500972	DUPLICATION	ENSCAFG00000028455-CLMP
ND10-361	5:29609955	5:48728422	DUPLICATION	KIAA1377
ND10-361	5:29610103	5:29611739	DUPLICATION	KIAA1377
ND10-361	5:49106499	5:49110296	DUPLICATION	NFIA-C1ORF87
ND10-361	38:13478451	38:13502232	DUPLICATION	TGFBETA2
ND10-361	5:7573362	5:48765321	INVERSION	U6-KIRREL3
ND10-361	5:10019799	5:10469665	INVERSION	ENSCAFG00000029521-ENSCAFG00000032150
ND10-361	5:13515048	5:30945526	INVERSION	U6-ARHGEF12
ND10-361	5:29327614	5:35142325	INVERSION	BIRC3
ND10-361	38:9441456	38:9873222	INVERSION	U6-TSNAX
ND10-361	38:9616652	38:9626151	INVERSION	U6-TSNAX
ND10-361	38:10041810	38:10054406	INVERSION	ENSCAFG00000029859-KCTD3
ND10-361	38:12386104	38:19073084	INVERSION	U6-GPATCH2
ND10-361	38:12481395	38:12486504	INVERSION	U6-GPATCH2
ND10-361	38:13487020	38:13498219	INVERSION	TGFBETA2
ND10-361	5:10620425	1:63577713	TRANSLOCATION	ENSCAFG00000029317-ENSCAFG00000023526
ND10-361	5:29851038	2:6934769	TRANSLOCATION	ANGPTL5-TRPC6
ND10-361	24:10515985	5:14491813	TRANSLOCATION	BTBD3
ND10-361	38:1963212	5:13588347	TRANSLOCATION	cfa-mir-135b-CDK18
ND10-361	38:10910131	5:10115846	TRANSLOCATION	ENSCAFG00000029859-KCTD3
ND10-361	38:13488196	27:10336204	TRANSLOCATION	TGFBETA2

## Sheet: ND10-363
Supplementary Table 8. Somatic Structural Variants Identified in Canine Melanoma Discovery Cohort
Sample ID	Genomic Coordinates Region 1	Genomic Coordinates Region 2	Rearrangement Type	Gene(s) Affected
ND10-363	10:3899883	10:3901435	DELETION	SLC16A7-SNORA31
ND10-363	30:3176840	30:12299361	DELETION	ENSCAFG00000008403-C15orf41
ND10-363	30:14222475	30:15582006	DELETION	SEMA6D-SLC24A5
ND10-363	30:15581953	30:15607049	DELETION	FAM227B
ND10-363	30:21928641	30:22738088	DELETION	ZNF280D
ND10-363	30:12182424	30:23783769	DUPLICATION	SQRDL-7SK
ND10-363	30:15579615	30:23175033	DUPLICATION	FAM227B
ND10-363	30:15060828	30:15607811	INVERSION	SHC4
ND10-363	30:20882843	30:22561457	INVERSION	DYX1C1-PYGO1

## Sheet: ND10-441
Supplementary Table 8. Somatic Structural Variants Identified in Canine Melanoma Discovery Cohort
Sample ID	Genomic Coordinates Region 1	Genomic Coordinates Region 2	Rearrangement Type	Gene(s) Affected
ND10-441	10:3939331	10:10584581	DELETION	SLC16A7-SNORA31
ND10-441	10:41648330	10:58569528	DELETION	SNORD89, RNF149
ND10-441	10:48848646	10:55043815	DELETION	CRIPT
ND10-441	10:55134592	10:59905904	DELETION	ACYP2
ND10-441	14:8556800	14:13003884	DELETION	SND1
ND10-441	15:43643754	15:43655069	DELETION	HHIP-ANAPC10
ND10-441	16:36084348	16:36102394	DELETION	ENSCAFG00000006745
ND10-441	16:38429151	16:48085768	DELETION	cfa-mir-383-TUSC3
ND10-441	18:55715013	18:55715576	DELETION	MAD2L1-NAA38
ND10-441	20:17219966	20:17221394	DELETION	ENSCAFG00000006312-PGK1
ND10-441	21:2558450	21:19216762	DELETION	ENSCAFG00000030067-ENSCAFG00000013779
ND10-441	37:2976116	37:19347267	DELETION	ENSCAFG00000010125-PCGEM1
ND10-441	10:3939577	10:10589382	DUPLICATION	SLC16A7-SNORA31
ND10-441	10:49028619	10:63492181	DUPLICATION	SOCS5-U6
ND10-441	10:49816503	10:53208377	DUPLICATION	U4-MSH6
ND10-441	10:55977973	10:60531942	DUPLICATION	ENSCAFG00000002811-U4
ND10-441	14:4941520	14:6384069	DUPLICATION	PLXNA4
ND10-441	16:35980545	16:41068224	DUPLICATION	ENSCAFG00000025394-ENSCAFG00000006745
ND10-441	16:46655783	16:56530123	DUPLICATION	STOX2-TRAPPC11
ND10-441	10:3658316	10:3660438	INVERSION	SLC16A7-SNORA31
ND10-441	10:10813410	10:10814241	INVERSION	RAP1B
ND10-441	10:10816981	10:10817965	INVERSION	RAP1B
ND10-441	10:41830619	10:58588338	INVERSION	RPL31, TBC1D8
ND10-441	10:48769472	10:52633890	INVERSION	RHOQ
ND10-441	10:52614873	10:63572545	INVERSION	ENSCAFG00000002716
ND10-441	10:57109559	10:60522725	INVERSION	CCDC85A
ND10-441	10:58599712	10:59939014	INVERSION	FANCL
ND10-441	10:60490240	10:63501149	INVERSION	FANCL-BCL11A
ND10-441	16:8833552	16:47072871	INVERSION	PARP12
ND10-441	16:46924991	16:49442022	INVERSION	ENSCAFG00000031482-SNORA70
ND10-441	16:49434464	16:49443420	INVERSION	7SK-SNORD22
ND10-441	14:6441886	10:57118562	TRANSLOCATION	COPG2, cfa-mir-335
ND10-441	14:6623322	10:51476318	TRANSLOCATION	CPA4
ND10-441	14:49159979	13:56773685	TRANSLOCATION	DNAJB9-SNORD116
ND10-441	16:22315921	10:34453938	TRANSLOCATION	CSGALNACT1-ENSCAFG00000005342
ND10-441	16:36112108	10:12765711	TRANSLOCATION	ENSCAFG00000006745-LONRF1
ND10-441	16:48730032	10:61037053	TRANSLOCATION	7SK-SNORD22
ND10-441	16:48791202	10:55097943	TRANSLOCATION	7SK-SNORD22
ND10-441	16:56528530	14:14818391	TRANSLOCATION	U1-ENSCAFG00000008648
