# Supplementary material for: Somatic inactivating PTPRJ mutations and dysregulated pathways identified in canine malignant melanoma by integrated comparative genomic analysis
Source: PLoS Genet. 2018 Sep 6;14(9):e1007589. doi: 10.1371/journal.pgen.1007589 (PMC6126841; doi:10.1371/journal.pgen.1007589)
Supplement: S9 Table — (XLSX) [file pgen.1007589.s019.xlsx]

## Sheet: ND09-337
Supplementary Table 9. Loss of heterozygosity identified by SNP Array in canine melanoma by sample
Chromosome Region	Event	Length	Probe Median	% Heterozygous	Probes	Count of Gene Symbols	Gene Symbols
chr10:36285367-39249826	LOH	2964460	0.758118	2.27273	44	22	FAM32A,U2,ENSCAFG00000002071,ENSCAFG00000026796,ENSCAFG00000002074,5S_rRNA,ENSCAFG00000028056,ENSCAFG00000002082,U6,ENSCAFG00000029668,U4,C2orf40,C2orf49,GPR45,ENSCAFG00000005307,FHL2,MRPS9,ST6GAL2,UXS1,NCK2,TGFBRAP1,POU3F3

## Sheet: ND10-034
Supplementary Table 9. Loss of heterozygosity identified by SNP Array in canine melanoma by sample
Chromosome Region	Event	Length	% of CNV Overlap	Probe Median	% Heterozygous	Probes	Count of Gene Symbols	Gene Symbols
NONE

## Sheet: ND10-042
Supplementary Table 9. Loss of heterozygosity identified by SNP Array in canine melanoma by sample
Chromosome Region	Event	Length	Probe Median	% Heterozygous	Probes	Count of Gene Symbols	Gene Symbols
chr1:1-53422419	LOH	53422420	0	0.364609	4114	317	ENSCAFG00000030108,ENSCAFG00000000002,ENSCAFG00000000006,TXNL4A,HSBP1L1,KCNG2,ENSCAFG00000028976,ENSCAFG00000000014,SNORA70,U6,ENSCAFG00000030462,RPL34,ENSCAFG00000000030,CBLN2,ENSCAFG00000008376,ENSCAFG00000000034,ENSCAFG00000000036,ENSCAFG00000000041,ENSCAFG00000000042,7SK,ENSCAFG00000000044,DSEL,ENSCAFG00000000048,ENSCAFG00000026536,5S_rRNA,ENSCAFG00000029206,ENSCAFG00000027739,ENSCAFG00000031…
chr1:53526339-63961830	LOH	10435492	0	0.125471	797	69	ENSCAFG00000023764,T,ENSCAFG00000008616,U1,ENSCAFG00000000849,7SK,GPR31,ENSCAFG00000000857,TTLL2,ENSCAFG00000032080,DACT2,ENSCAFG00000029591,APEX1,ENSCAFG00000029273,FAM26F,ENSCAFG00000000894,VGLL2,ENSCAFG00000000929,PLN,U4,ASF1A,SNORA72,U6,GJA1,ENSCAFG00000000960,FABP7,SFT2D1,ENSCAFG00000000842,FGFR1OP,CCR6,ENSCAFG00000000854,UNC93A,ENSCAFG00000000864,THBS2,DSE,TRAPPC3L,FAM26E,FAM26D,RWDD1,RSPH4…
chr1:76465998-81406672	LOH	4940675	0	0.283286	353	21	ENSCAFG00000030287,ENSCAFG00000001469,ENSCAFG00000014649,ENSCAFG00000001475,ENSCAFG00000023307,ENSCAFG00000001479,ENSCAFG00000030968,ENSCAFG00000032082,7SK,U7,ENSCAFG00000001634,PSAT1,CEP78,RASEF,ENSCAFG00000001457,TLE4,ENSCAFG00000030357,GNA14,VPS13A,TLE1,GNAQ
chr1:98635979-99292617	LOH	656639	0	0	42	15	ENSCAFG00000002285,U6,SNORA84,FGD3,IPPK,ECM2,ASPN,OMD,OGN,NOL8,ENSCAFG00000029327,BICD2,CENPP,IARS,ENSCAFG00000002346
chr1:99571859-101574817	LOH	2002959	0	1.6129	124	59	ZNF837,ENSCAFG00000023509,A1BG,ZNF329,U4,ENSCAFG00000002375,ENSCAFG00000029097,C19orf18,ENSCAFG00000032749,ENSCAFG00000002408,ENSCAFG00000032172,ZNF211,ENSCAFG00000014217,5S_rRNA,ENSCAFG00000029649,ENSCAFG00000032730,ZNF154,ENSCAFG00000002419,ZNF772,ENSCAFG00000031400,ENSCAFG00000030603,ZNF548,STK13,ENSCAFG00000002441,ENSCAFG00000023244,ZIM2,ENSCAFG00000024642,ENSCAFG00000028949,ENSCAFG0000002976…
chr1:115696588-119711222	LOH	4014635	0	0.706714	283	116	ENSCAFG00000028805,ZNF260,U6,ZNF146,COX7A1,TBCB,POLR2I,CLIP3,ALKBH6,SYNE4,ENSCAFG00000006683,ENSCAFG00000031401,ENSCAFG00000032345,LRFN3,TYROBP,HCST,ENSCAFG00000031223,APLP1,ENSCAFG00000030207,ENSCAFG00000023888,C19orf55,HSPB6,PSENEN,ENSCAFG00000006856,IGFLR1,UPK1A,ETV2,ENSCAFG00000031076,ENSCAFG00000006940,TMEM147,GAPDHS,SBSN,KRTDAP,FFAR2,ENSCAFG00000007029,FFAR1,CD22,HAMP,FXYD5,LGI4,FXYD3,ZNF79…
chr1:120404326-122678785	LOH	2274460	0	1.21212	165	13	CCNE1,PLEKHF1,ENSCAFG00000030264,ENSCAFG00000028924,UQCRFS1,ENSCAFG00000007639,cfa-mir-578,NNX3,POP4,VSTM2B,TSHZ3,ZNF536,C19orf12
chr2:3098402-4327628	LOH	1229227	0	4.28571	70	6	ENSCAFG00000028464,ITGB1,CCDC7,ENSCAFG00000007550,NRP1,ENSCAFG00000003847
chr2:15890748-45387163	LOH	29496416	0	0.526316	2090	225	U6,ENSCAFG00000028702,7SK,BAMBI,RPL22,ENSCAFG00000029675,ENSCAFG00000004591,ENSCAFG00000030261,SNORA31,RPP38,ENSCAFG00000031069,ENSCAFG00000004716,ENSCAFG00000031604,UCMA,U6atac,NUDT5,U2,ENSCAFG00000005024,U4,CALML3,CALML5,TUBAL3,UCN3,ENSCAFG00000005346,KLF6,ENSCAFG00000016282,ENSCAFG00000029140,IDI1,ENSCAFG00000032466,PAIP2,MZB1,SPATA24,CXXC5,APBB3,SLC35A4,ENSCAFG00000005852,NDUFA2,DND1,ZMAT2,EN…
chr2:60438018-83168571	LOH	22730554	0	0.394144	1776	327	IRX6,ENSCAFG00000026661,IRX3,ENSCAFG00000009452,ENSCAFG00000009673,U4,EEF1A1,Y_RNA,ENSCAFG00000009731,ENSCAFG00000007265,ENSCAFG00000009226,U6,A3GALT2,U1,TMEM54,FNDC5,ENSCAFG00000031440,TSSK3,MARCKSL1,FAM167B,ENSCAFG00000023364,EIF3I,TMEM234,IQCC,CCDC28B,PTP4A2,SPOCD1,HCRTR1,TINAGL1,FABP3,SNORD103,COPZ1,MATN1,SRSF4,ENSCAFG00000032586,TMEM200B,ENSCAFG00000029383,ENSCAFG00000029653,U11,ENSCAFG00000…
chr3:10384682-11445219	LOH	1060538	0	0	89	5	ENSCAFG00000007628,U6,CHD1,RGMB,ENSCAFG00000031674
chr3:15162428-15700150	LOH	537723	0	0	46	3	7SK,KIAA0825,FAM172A
chr3:23518856-41196493	LOH	17677638	0	0.245902	1220	143	snoU109,U6,ATP6AP1L,RPS23,7SK,ZCCHC9,ENSCAFG00000004717,ANKRD34B,SPZ1,ENSCAFG00000027363,ENSCAFG00000030369,SNORA47,F2R,F2RL2,ENSCAFG00000027608,U2,GCNT4,ENSCAFG00000028828,OR6C76,ENSCAFG00000028911,ENSCAFG00000032021,ENSCAFG00000030837,ENSCAFG00000029244,ENSCAFG00000023611,ENSCAFG00000031362,ENSCAFG00000009769,ENSCAFG00000009927,ENSCAFG00000009932,SNORD29,ENSCAFG00000009974,ENSCAFG00000010050,EN…
chr3:45158854-46441952	LOH	1283099	0	0	80	3	ENSCAFG00000029940,U6,MCTP2
chr3:52819255-57834394	LOH	5015140	0	0.773196	388	78	ZNF710,IDH2,ENSCAFG00000012062,CIB1,GDPGP1,NGRN,RCCD1,HDDC3,U6,ENSCAFG00000031258,NMB,ENSCAFG00000022842,ENSCAFG00000027545,RPS17,SCARNA15,7SK,ENSCAFG00000013145,FAM103A1,ENSCAFG00000013185,SNORD45,ENSCAFG00000013213,SNORD49,MEX3B,ENSCAFG00000027425,STARD5,ENSCAFG00000024399,MESDC1,ENSCAFG00000030460,SNORD112,ENSCAFG00000029201,KIAA1024,C3H15orf38,SEMA4B,ENSCAFG00000012035,VPS33B,PRC1,UNC45A,MAN2…
chr3:60186767-62280076	LOH	2093310	0	0.598802	167	40	U6,ENSCAFG00000030442,ADRA2C,7SK,EEF1A1,HGFAC,MSANTD1,ENSCAFG00000030418,MFSD10,ENSCAFG00000014824,ENSCAFG00000032647,ENSCAFG00000031287,5S_rRNA,C4orf48,SCARNA23,ENSCAFG00000017475,TRMT44,ENSCAFG00000014560,HMX1,LRPAP1,DOK7,GRK4,ADD1,SH3BP2,TNIP2,MXD4,HAUS3,NAT8L,NELFA,WHSC1,LETM1,ACOX3,CPZ,RGS12,HD,NOP14,FAM193A,RNF4,POLN,ZFYVE28
chr3:71780289-77642394	LOH	5862106	0	0.21097	474	38	CHRNA9,RHOH,ACYP1,CISD1,U4,cfa-mir-574,TLR6,TLR1,TLR10,ENSCAFG00000023576,C4orf19,SNORD33,ENSCAFG00000024681,7SK,NSUN7,ENSCAFG00000032383,SMIM14,UGDH,LIAS,RPL9,RFC1,FAM114A1,PGM2,RELL1,DTHD1,APBB2,RBM47,PDS5A,UBE2K,KLB,WDR19,KLHL5,KLF3,TBC1D1,KIAA1239,ARAP2,N4BP2,TMEM156
chr3:81261566-85873795	LOH	4612230	0	0.529101	378	26	U6,ENSCAFG00000029510,5S_rRNA,SNORA62,7SK,ENSCAFG00000016350,ENSCAFG00000016367,ENSCAFG00000028679,ENSCAFG00000016393,ENSCAFG00000028657,ENSCAFG00000016420,SOD3,RBPJ,SMIM20,SEL1L3,SLC34A2,ANAPC4,PI4K2B,SEPSECS,STIM2,CCKAR,LGI2,CCDC149,DHX15,ZCCHC4,TBC1D19
chr3:90541481-91889043	LOH	1347563	0	1.75439	114	25	ENSCAFG00000030802,ENSCAFG00000016664,ANAPC13,SPON2,IDUA,SLC26A1,DGKQ,TMEM175,5S_rRNA,MFSD7,MYL5,ENSCAFG00000023527,NCAPG,ENSCAFG00000031625,CTBP1,TMED11,RNF212,FGFRL1,ENSCAFG00000031765,CPLX1,PCGF3,PIGG,GAK,PDE6B,LCORL
chr4:2601905-4926577	LOH	2324673	0	0	172	26	ENSCAFG00000008063,SNORA25,U6,SNORA2,ENSCAFG00000010041,ENSCAFG00000030994,GGPS1,SNORA14,ENSCAFG00000032166,LGALS8,EDARADD,GPR137B,NID1,ENSCAFG00000031911,GNG4,TBCE,RBM34,TOMM20,RYR2,MTR,ACTN2,HEATR1,ERO1LB,B3GALNT2,ARID4B,LYST
chr4:8028477-72527840	LOH	64499364	0	0.347506	4892	500	SNORD35,EXOC8,cfa-mir-1841,U6,ENSCAFG00000024420,ENSCAFG00000012252,5S_rRNA,TFAM,ENSCAFG00000027921,ENSCAFG00000032217,ENSCAFG00000012382,ENSCAFG00000012458,U2,GAPDH,ENSCAFG00000012971,ADO,ENSCAFG00000026634,7SK,ENSCAFG00000013264,ENSCAFG00000024412,ENSCAFG00000006036,ENSCAFG00000028988,HNRNPA1L2,ENSCAFG00000013319,ATOH7,HNRNPH3,SCARNA18,SCARNA17,U4,NEUROG3,C10orf35,NODAL,PRF1,ENSCAFG00000014078,…
chr4:75436818-76870594	LOH	1433777	0	0	114	6	ENSCAFG00000031829,CDH6,ENSCAFG00000018956,C5orf22,ENSCAFG00000018939,PDZD2
chr4:77866713-81963338	LOH	4096626	0	0.298507	335	8	U6,ENSCAFG00000018980,7SK,ENSCAFG00000017424,ENSCAFG00000019017,ENSCAFG00000019023,CDH9,CDH10
chr5:1-9785056	LOH	9785057	0	0.801068	749	75	ENSCAFG00000030199,B3GAT1,ENSCAFG00000031837,ENSCAFG00000009746,ENSCAFG00000030298,7SK,U6atac,U6,ENSCAFG00000010143,KCNJ1,PUS3,HYLS1,PATE3,PATE2,ENSCAFG00000023639,NEAT1_1,NEAT1_2,NEAT1_3,ENSCAFG00000010638,TMEM218,HEPACAM,VSIG2,NRGN,SPA17,GLB1L3,ACAD8,THYN1,VPS26B,JAM3,SPATA19,ADAMTS15,ADAMTS8,ZBTB44,ST14,PRDM10,TMEM45B,KCNJ5,KIRREL3,ST3GAL4,DCPS,TIRAP,SRPR,FOXRED1,RPUSD4,DDX25,ENSCAFG0000001058…
chr5:11598937-12233711	LOH	634775	0	0	42	3	cfa-mir-99a-2,cfa-let-7a-2,cfa-mir-125b-1
chr5:15207759-18760799	LOH	3553041	0	0	283	40	TTC36,CD3D,CD3E,FXYD2,ENSCAFG00000027627,BACE1,TAGLN,U6,APOA4,APOA5,ZNF259,7SK,ENSCAFG00000026790,ENSCAFG00000003188,KMT2A,UBE4A,CD3G,MPZL2,AMICA1,SCN2B,SCN4B,TMPRSS4,IL10RA,FXYD6,RNF214,SIDT2,PAFAH1B2,APOC3,BUD13,NXPE4,TMEM25,MPZL3,ENSCAFG00000029861,DSCAML1,CEP164,PCSK7,SIK3,CADM1,TMPRSS13,APOA1
chr5:19131141-20470081	LOH	1338941	0	0.952381	105	13	ENSCAFG00000029497,U6,CLDN25,TMPRSS5,HTR3A,HTR3B,USP28,ZW10,ANKK1,TTC12,ZBTB16,DRD2,NCAM1
chr5:33885942-46813238	LOH	12927297	0	0.816327	980	147	SNORA25,ENSCAFG00000024581,ENSCAFG00000027855,TMEM220,PIRT,ENSCAFG00000017848,ENSCAFG00000022895,U6,ENSCAFG00000017857,5S_rRNA,ENSCAFG00000029784,ENSCAFG00000017909,ENSCAFG00000029293,ENSCAFG00000024089,SNORD65,SNORD49,UBB,CENPV,SNORA18,MAPK7,ENSCAFG00000028391,MIEF2,ENSCAFG00000017459,cfa-mir-33b,ENSCAFG00000026606,RASD1,ENSCAFG00000001949,PLD6,SNORA74,C17orf103,ENSCAFG00000018533,ENSCAFG0000002…
chr5:48437179-50616026	LOH	2178848	0	1.19761	167	8	ENSCAFG00000018860,U6atac,ENSCAFG00000023809,C1ORF87,CYP2J2,HOOK1,NFIA,FGGY
chr5:60364846-67250954	LOH	6886109	0	0.398406	502	99	TAS1R1,THAP3,U6,SCAMPER,ERRFI1,ENSCAFG00000019690,ENSCAFG00000019691,ENSCAFG00000019706,cfa-mir-34a,SNORA40,ENSCAFG00000024062,ENSCAFG00000019801,DBNDD1,ENSCAFG00000023902,SPATA2L,SPATA33,CHMP1A,snoMBII-202,TRAPPC2L,APRT,IL17C,MAP1LC3B2,7SK,FOXL1,FOXC2,FOXF1,COX4I1,NOL9,ZBTB48,ENSCAFG00000028782,DNAJC11,VAMP3,TNFRSF9,PARK7,SLC45A1,ENSCAFG00000019697,CA6,SLC2A5,GPR157,H6PD,SLC25A33,TMEM201,CLSTN1,…
chr5:68357379-72410392	LOH	4053014	0	0	334	22	HSBP1,ENSCAFG00000019976,SDR42E1,C16orf46,ENSCAFG00000026786,ENSCAFG00000026658,ENSCAFG00000020027,ENSCAFG00000019971,MPHOSPH6,GAN,BCMO1,ENSCAFG00000020012,GCSH,ENSCAFG00000028860,ATMIN,CENPN,CDYL2,HSD17B2,PLCG2,DYNLRB2,CDH13,CMIP
chr5:77512159-78467590	LOH	955432	0	2.12766	47	12	SNORD71,ATXN1L,DHODH,HP,AP1G1,ZNF821,IST1,TXNL4B,DHX38,PKD1L2,PMFBP1,ZFHX3
chr5:86888235-88915250	LOH	2027016	0	0.613497	163	2	ENSCAFG00000028545,U6
chr6:1-1609033	LOH	1609034	0	1.23457	81	25	SNORA51,ENSCAFG00000010098,PSPH,CCT6A,SNORA22,SNORA15,SUMF2,CHCHD2,NUPR1L,ENSCAFG00000016564,U6,ENSCAFG00000010094,GBAS,PHKG1,VKORC1L1,GUSB,NDUFS4,ENSCAFG00000010332,CRCP,TPST1,ENSCAFG00000010773,C7ORF42,SBDS,ENSCAFG00000010867,CALN1
chr6:5022180-5884839	LOH	862660	0	0	74	8	U6,ENSCAFG00000024307,C11ORF10,ENSCAFG00000011354,WBSCR16,ENSCAFG00000011367,NCF1,GTF2I
chr6:14536335-15512843	LOH	976509	0	0	81	16	ENSCAFG00000016403,CHST12,FTSJ2,ENSCAFG00000016475,PSMG3,MAFK,MICALL2,TTYH3,LFNG,EIF3B,SNX8,NUDT1,TMEM184A,IQCE,MAD1L1,INTS1
chr6:22561075-27743884	LOH	5182810	0	1.18343	338	56	IGSF6,RPL35A,ENSCAFG00000029669,ENSCAFG00000029739,ERI2,ENSCAFG00000017995,ENSCAFG00000027918,ITPRIPL2,ENSCAFG00000026579,SCNN1G,HS3ST2,OTOA,ENSCAFG00000017726,CDR2,EEF2K,VWA3A,PDZD9,7SK,UQCRC2,CRYM,ANKS4B,ZP2,TMEM159,LYRM1,DCUN1D3,ACSM3,THUMPD1,ACSM4,ENSCAFG00000024109,ACSM5,PDILT,UMOD,GP2,GPR139,KNOP1,CCP110,ENSCAFG00000018078,TMC7,COQ7,SMG1,RPS15A,USP31,METTL9,POLR3E,C16orf52,ENSCAFG0000001778…
chr6:32862798-34654869	LOH	1792072	0	0	146	9	ENSCAFG00000031272,TMEM114,C16orf72,CARHSP1,PMM2,METTL22,USP7,ABAT,RBFOX1
chr6:36082575-47661046	LOH	11578472	0	1.68269	832	284	ENSCAFG00000019118,ROGDI,ZNF500,NUDT16L1,UBALD1,ENSCAFG00000019198,ENSCAFG00000026475,CDIP1,HMOX2,ENSCAFG00000019210,U6,VASN,GLIS2,U1,DNASE1,C16orf90,ZNF174,OR2C1,ENSCAFG00000019303,TIGD7,ENSCAFG00000024340,ENSCAFG00000019304,CASP16,ZSCAN10,MMP25,THOC6,HCFC1R1,TNFRSF12A,CLDN6,CLDN9,PAQR4,ENSCAFG00000030415,KREMEN2,FLYWCH1,ENSCAFG00000030445,TCEB2,PRSS22,ATP6V0C,ENSCAFG00000019365,NTN3,ENSCAFG0000…
chr6:49192191-58040718	LOH	8848528	0	0.290276	689	71	GPR88,ENSCAFG00000020009,ENSCAFG00000020048,5S_rRNA,U6,ENSCAFG00000023043,cfa-mir-137,ENSCAFG00000024665,ENSCAFG00000020070,ENSCAFG00000029795,ENSCAFG00000029585,ENSCAFG00000029810,CNN3,TF,ENSCAFG00000022891,ENSCAFG00000020129,SNORD58,SNORA66,SNORD21,ENSCAFG00000020157,ENSCAFG00000027142,BARHL2,EXTL2,VCAM1,RTCA,DBT,LRRC39,TRMT13,SASS6,HIAT1,SLC35A3,PALMD,SNX7,PTBP2,RWDD3,ENSCAFG00000020100,SLC44A…
chr6:60801488-63794253	LOH	2992766	0	0.471698	212	32	ENSCAFG00000020238,ENSCAFG00000020265,ENSCAFG00000032398,CYR61,U6,ENSCAFG00000011780,7SK,LMO4,SH3GLB1,ENSCAFG00000020241,CLCA4,CLCA1,CLCA2,BCL10,C1orf52,MCOLN3,SSX2IP,CTBS,ENSCAFG00000020309,RPF1,DNASE2B,UOX,ENSCAFG00000020317,PRKACB,ENSCAFG00000032470,ODF2L,COL24A1,ZNHIT6,DDAH1,SYDE2,LPAR3,WDR63
chr6:66559178-67355120	LOH	795943	0	0	59	1	ENSCAFG00000005648
chr6:73943737-75018909	LOH	1075173	0	1	100	4	cfa-mir-186,ZRANB2,ENSCAFG00000023567,NEGR1
chr7:1-1864982	LOH	1864983	0	0	109	40	MYBPH,ENSCAFG00000010333,ENSCAFG00000010337,CYB5R1,ADIPOR1,RABIF,ENSCAFG00000010412,ENSCAFG00000030988,ENSCAFG00000029225,ELF3,TIMM17A,ENSCAFG00000029610,LAD1,CHI3L1,ADORA1,MYOG,ENSCAFG00000029186,TMEM183A,UBE2T,ENSCAFG00000010570,PTPN7,GPR37L1,RNPEP,IPO9,CSRP1,ENSCAFG00000010829,TNNT2,TNNI1,ENSCAFG00000028771,ENSCAFG00000028678,PPFIA4,ENSCAFG00000029646,KLHL12,KDM5B,PPP1R12B,LGR6,NAV1,ENSCAFG000…
chr7:4480347-9137124	LOH	4656778	0	0.527704	379	57	C1orf53,U4,DYRK3,ENSCAFG00000028418,IL10,U6,IL19,IL20,FCAMR,C1orf116,ENSCAFG00000029002,cfa-mir-29c-1,ENSCAFG00000026785,ENSCAFG00000026765,ENSCAFG00000010678,ENSCAFG00000011883,cfa-mir-205,ENSCAFG00000030095,C1orf74,ENSCAFG00000012004,7SK,U5,LHX9,ENSCAFG00000011342,ZBTB41,F13B,CFHR5,ENSCAFG00000014787,IL24,FAIM3,PIGR,YOD1,PFKFB2,C4BPB,C4BPA,CD55,ENSCAFG00000025063,cfa-mir-29b-2,CD34,LAMB3,TRAF3I…
chr7:10883710-12464508	LOH	1580799	0	0.75188	133	14	ENSCAFG00000016371,ENSCAFG00000012371,ENSCAFG00000029697,7SK,NSL1,TATDN3,ENSCAFG00000029517,VASH2,ANGEL2,PROX1,FLVCR1,RPS6KC1,SMYD2,PTPN14
chr7:23239765-36128050	LOH	12888286	0	0.416667	960	135	ENSCAFG00000023760,U1,ENY2,SCARNA3,ENSCAFG00000014272,U4,KIAA0040,ENSCAFG00000031419,ENSCAFG00000028184,U6,7SK,ZBTB37,SNORD74,SNORD75,SNORD24,SNORD77,SNORD44,SNORD78,SNORD79,SNORD47,SNORD81,ENSCAFG00000032496,SNRPC,ENSCAFG00000011855,ENSCAFG00000029217,FASLG,PIGC,cfa-mir-199-2,cfa-mir-214,SNORA70,ENSCAFG00000015015,5S_rRNA,METTL18,SELE,ENSCAFG00000027460,U2,ENSCAFG00000027887,ENSCAFG00000029542,S…
chr7:37058594-38172323	LOH	1113730	0	0	62	13	ENSCAFG00000024406,U6,ENSCAFG00000028712,TFB2M,ENSCAFG00000015869,ENSCAFG00000032742,ADCK3,PSEN2,ENSCAFG00000015864,CNST,SCCPDH,AHCTF1,CDC42BPA
chr7:41571653-42476988	LOH	905336	0	2.12766	47	49	C1orf85,TMEM79,PAQR6,BGLAP,ENSCAFG00000016847,MEX3A,ENSCAFG00000027020,RAB25,UBQLN4,SCARNA4,SNORA42,RIT1,FDPS,HCN3,U1,MTX1,cfa-mir-92b,MUC1,KRTCAP2,DPM3,RAG1AP1,EFNA1,ENSCAFG00000027326,ENSCAFG00000017072,EFNA4,DCST2,ZBTB7B,CCT3,SMG5,SLC25A44,LMNA,LAMTOR2,SSR2,ARHGEF2,SYT11,KIAA0907,DAP3,RUSC1,PKLR,CLK2,FAM189B,GBA,TRIM46,ADAM15,DCST1,SEMA4A,ASH1L,MSTO1,ENSCAFG00000016929
chr7:42756013-44068040	LOH	1312028	0	0	103	42	ENSCAFG00000017211,SNORA58,C1orf189,cfa-mir-190b,RPS27,CREB3L4,CRTC2,SLC27A3,ILF2,SNAPIN,S100A13,S100A14,S100A2,S100A3,S100A4,S100A6,S100A8,S100A12,S100A9,ADAR,CHRNB2,IL6R,ENSCAFG00000030928,ATP8B2,C1orf43,TPM3,RAB13,SLC39A1,DENND4B,GATAD2B,INTS3,CHTOP,S100A16,ENSCAFG00000017554,ENSCAFG00000029343,SMAD2,UBE2Q1,SHE,NUP210L,S100A5,NPR1,UBAP2L
chr7:45517969-51987796	LOH	6469828	0	0.193798	516	14	7SK,ENSCAFG00000017678,U6,ENSCAFG00000005666,U1,ENSCAFG00000017739,NUDT21,ENSCAFG00000017750,5S_rRNA,SNORD22,SYT4,RIT2,PIK3C3,SETBP1
chr7:58028668-61963588	LOH	3934921	0	0.903614	332	18	ENSCAFG00000031091,5S_rRNA,U6,ENSCAFG00000018097,U6atac,ENSCAFG00000018099,ENSCAFG00000031930,ENSCAFG00000023359,CHST9,DSG2,DSG4,DSG1,DSC2,DSC3,DSG3,DSC1B,NCAD,AQP4
chr7:67477522-69399691	LOH	1922170	0	0	147	15	TS,U6,ENSCAFG00000018373,SNORA1,ENSCAFG00000018377,ENSCAFG00000018380,ENSCAFG00000024603,C9orf16,ENSCAFG00000029268,CLUL1,YES1,METTL4,NDC80,ENOSF1,SMCHD1
chr7:74738128-76002085	LOH	1263958	0	0.961538	104	16	RAB12,ENSCAFG00000018694,ENSCAFG00000023339,ENSCAFG00000018723,ENSCAFG00000031565,ENSCAFG00000012977,ENSCAFG00000018734,NDUFV2,PPP4R1,TXNDC2,VAPA,SOGA2,ANKRD12,TWSG1,RAB31,RALBP1
chr7:80192442-80974532	LOH	782091	0	0	65	9	ZBTB7C,ENSCAFG00000014968,ENSCAFG00000031490,ENSCAFG00000031948,ENSCAFG00000032666,ENSCAFG00000032276,SKA1,ENSCAFG00000029384,MAPK4
chr8:26169828-36128323	LOH	9958496	0	0.998573	701	103	ENSCAFG00000030655,RPL36A,MGAT2,U1,ENSCAFG00000032696,ENSCAFG00000032163,ARF6,VCPKMT,ATP5S,U6,ENSCAFG00000014689,ENSCAFG00000028314,snoU2-30,snoU2_19,ENSCAFG00000002707,ENSCAFG00000014875,5S_rRNA,ENSCAFG00000014892,GMFB,SOCS4,MAPK1IP1L,ENSCAFG00000015010,LGALS3,ENSCAFG00000015062,ENSCAFG00000015193,U7,7SK,OTX2,DACT1,L3HYPDH,ENSCAFG00000015608,SIX6,ENSCAFG00000029406,SIX1,SIX4,TRMT5,LRR1,DNAAF2,KL…
chr8:40354188-49875072	LOH	9520885	0	0.151515	660	120	ENSCAFG00000016319,U4,ENSCAFG00000016335,ENSCAFG00000032467,PLEK2,ENSCAFG00000027473,TMEM229B,PIGH,RDH12,7SK,ENSCAFG00000016495,ZFP36L1,ENSCAFG00000016579,ENSCAFG00000022857,ENSCAFG00000016617,ENSCAFG00000016636,ENSCAFG00000016654,NUDT6,ADAM21,ADAM20,U6,ENSCAFG00000029371,ENSCAFG00000016842,SNORD56,ENSCAFG00000028983,VRTN,SYNDIG1L,ENSCAFG00000016971,EIF2B2,ENSCAFG00000016334,ZC2HC1C,ENSCAFG000000…
chr8:67683440-70424251	LOH	2740812	0	0.529101	189	86	ENSCAFG00000031475,cfa-mir-342,SLC25A29,cfa-mir-345,SLC25A47,7SK,DLK1,Mico1,MEG3_1,MEG3_2,SNORD112,cfa-mir-493,cfa-mir-665,cfa-mir-432,ENSCAFG00000022762,cfa-mir-433,cfa-mir-127,cfa-mir-136,cfa-mir-370,SNORD113,cfa-mir-379,cfa-mir-411,cfa-mir-299,cfa-mir-380,ENSCAFG00000030904,ENSCAFG00000026742,cfa-mir-323,cfa-mir-758,cfa-mir-329b,cfa-mir-329a,cfa-mir-494,ENSCAFG00000026797,cfa-mir-543,cfa-mir-4…
chr9:1-2909161	LOH	2909162	0	2.7027	185	82	CD7,SNORA62,DCXR,LRRC45,STRA13,NOTUM,MYADML2,PYCR1,MAFG,SIRT7,NPB,ANAPC11,ALYREF,ARHGDIA,P4HB,FAM195B,ARL16,CCDC137,OXLD1,PDE6G,ENSCAFG00000030278,C17orf70,FSCN2,ACTG1,ENSCAFG00000032216,C17orf89,ENTHD2,AZI1,cfa-mir-338,U4,ENDOV,SGSH,ENSCAFG00000005596,CBX8,ENPP7,Y_RNA,RBFOX3,ENGASE,C1QTNF1,ENSCAFG00000030094,ENSCAFG00000005532,U6,SOCS3,CSNK1D,SLC16A3,CCDC57,FASN,RAC3,ASPSCR1,PPP1R27,GCGR,ENSCAFG…
chr9:8538035-12587137	LOH	4049103	0	0	247	66	EFCAB13,ENSCAFG00000029324,SPPL2C,WNT3,RPRML,ENSCAFG00000015156,5S_rRNA,ENSCAFG00000013395,ENSCAFG00000030037,U6,ENSCAFG00000025142,CYB561,ENSCAFG00000028824,LIMD2,CCDC47,PSMC5,ENSCAFG00000012690,GH1,CD79B,C17orf72,SNORND104,SNORA76,ENSCAFG00000032629,ENSCAFG00000028483,C17orf58,ENSCAFG00000015160,GPIIIA,MYL4,MAPT,CRHR1,ENSCAFG00000029422,WNT9B,ENSCAFG00000013419,ENSCAFG00000013406,ENSCAFG0000002…
chr9:13468040-16017273	LOH	2549234	0	0	200	22	U6,ENSCAFG00000026895,AMZ2,FAM20A,ENSCAFG00000010967,CACNG5,APOH,AXIN2,SLC16A6,WIPI1,PRKAR1A,PRKCA,ENSCAFG00000025074,ENSCAFG00000029256,RGS9,GNA13,ARSG,ENSCAFG00000010970,ABCA8,ABCA9,MAP2K6,ABCA5
chr9:18216383-23540925	LOH	5324543	0	0.561798	356	201	SPATA32,HEXIM2,HEXIM1,ACBD4,KIF18B,FAM187A,CCDC103,HIGD1B,GJC1,DBF4B,CCDC43,FZD2,GRN,ENSCAFG00000014180,RUNDC3A,ASB16,TMEM101,PYY,PPY,ENSCAFG00000029751,CD300LG,C17orf105,DUSP3,SOST,ENSCAFG00000014466,U6,ARL4D,U2,RND2,VAT1,RPL27,PSME3,CCDC56,ENSCAFG00000014799,ENSCAFG00000031379,CCR10,PLEKHH3,PSMC3IP,MLX,HSD17B1,HCRT,HSPB9,KAT2A,NKIRAS2,ENSCAFG00000031334,KLHL11,NT5C3B,LEPREL4,GAST,SUI1ISO1,KRT17…
chr9:23697132-26963041	LOH	3265910	0	0	225	92	MRPL10,SP6,SP2,PNPO,PRR15L,cfa-mir-152,CBX1,HOXB1,ENSCAFG00000031634,HOXB3,HOXB4,cfa-mir-10a,HOXB6,HOXB8,cfa-mir-196a-1,HOXB13,ATP5G1,UBE2Z,SNF8,GIP,U6,ENSCAFG00000031212,SERF2,PHB,GNGT2,PHOSPHO1,NXPH3,ENSCAFG00000029161,PDK2,ENSCAFG00000017016,snoU2_19,snoU2-30,TMEM92,ENSCAFG00000017025,MRPL27,WFIKKN2,ENSCAFG00000031279,SOCS7,GPR179,ENSCAFG00000016639,ENSCAFG00000016644,KPNB1,TBKBP1,TBX21,OSBPL7…
chr9:29577400-30397779	LOH	820380	0	0	64	6	U6,7SK,COX11,TOM1L1,HLF,STXBP4
chr9:32902902-42789264	LOH	9886363	0	0.146413	683	156	cfa-mir-142,SUPT4H1,U3,U1,ENSCAFG00000017563,cfa-mir-454,cfa-mir-301a,ENSCAFG00000017590,5S_rRNA,PTRH2,cfa-mir-21,U6,ENSCAFG00000017738,ENSCAFG00000017742,7SK,ENSCAFG00000017770,ENSCAFG00000023331,U4,CA4,ENSCAFG00000024561,ZNHIT3,PIGW,MRM1,U2,DUSP14,ENSCAFG00000032259,ENSCAFG00000031782,CCL4,CCL3,ENSCAFG00000023350,ENSCAFG00000032731,CCL14,CCL16,CCL5,GAS2L2,RASL10B,PEX12,snoZ30,ZNF830,ENSCAFG0000…
chr9:47461078-50922324	LOH	3461247	0	0.675676	296	128	TAX1BP3,EMC6,GSG2,U6,MRPL41,ENSCAFG00000019431,ENSCAFG00000029381,ENTPD8,NOXA1,NRARP,TOR4A,C9orf173,SLC34A3,TMEM203,TPRN,SSNA1,LRRC26,ENSCAFG00000019517,DPP7,ENSCAFG00000019511,ENSCAFG00000031537,C9ORF140,ENTPD2,NPDC1,FUT7,CLIC3,C9orf142,LCNL1,PTGDS,LCN12,C8G,ENSCAFG00000028964,EDF1,MAMDC4,PHPT1,ENSCAFG00000019559,TMEM141,ENSCAFG00000019563,SNORA17,ENSCAFG00000032329,EGFL7,cfa-mir-126,PMPCA,DNLZ,…
chr9:51343992-52434939	LOH	1090948	0	0.980392	102	15	CEL,GFI1B,MDH2,SNORA63,GTF3C5,TSC1,C9ORF9,GTF3C4,BARHL1,TTF1,AK8,C9orf171,SETX,NTNG2,MED27
chr9:56011321-60930025	LOH	4918705	0	0.2849	351	61	ENSCAFG00000020145,ENSCAFG00000020169,U6,NRON,U4,SNORA72,ENSCAFG00000020192,ENSCAFG00000004922,7SK,RPL35,cfa-mir-181b-2,cfa-mir-181a-2,GPR144,ENSCAFG00000031433,ENSCAFG00000030642,ZBTB6,SNORD90,OR1K1,OR5C1,ENSCAFG00000020257,ENSCAFG00000023169,ENSCAFG00000020258,OR1L8,ENSCAFG00000020261,ANGPTL2,ZBTB34,ZBTB43,HSPA5,RABEPK,ENSCAFG00000032009,GOLGA1,ARPC5L,WDR38,NR6A1,SF1,NEK6,LHX2,ENSCAFG0000002025…
chr10:1-8754096	LOH	8754097	0	1.53846	455	129	ENSCAFG00000028808,ENSCAFG00000000049,ENSCAFG00000000051,ENSCAFG00000000054,METTL7B,ENSCAFG00000000061,RDH5,CD63,ENSCAFG00000031189,ENSCAFG00000000071,ENSCAFG00000000069,TMEM198,MMP19,CDK2,RAB5B,ENSCAFG00000031955,ERBB3,ENSCAFG00000000102,NABP2,ENSCAFG00000027982,COQ10A,ENSCAFG00000000118,APOF,ARPC3,ATP5B,SNORD59,NACA,PRIM1,U6,SDR9C7,ENSCAFG00000000153,ENSCAFG00000030326,NDUFA4L2,INHBE,ENSCAFG000…
chr10:12198150-12787436	LOH	589287	-0.1	0	50	4	KCNMB4,TSPAN8,PTPRB,PTPRR
chr10:25548010-26397319	LOH	849310	0	0	72	25	SNORD43,RPL3,snoU83B,APOBEC3H,ENSCAFG00000023589,U6,JOSD1,ENSCAFG00000001383,ENSCAFG00000001388,KCNJ4,MGAT3,TAB1,CBX7,NPTXR,DNAL4,SUN2,CBY1,FAM227A,DMC1,DDX17,KDELR3,CSNK1E,SYNGR1,PDGFB,GTPBP1
chr10:34795103-35903739	LOH	1108637	0	0	78	12	U6,SNORA42,ENSCAFG00000002010,EDAR,ENSCAFG00000002015,SULT1C4,SULT1C2,SULT1C3,SLC5A7,CCDC138,RANBP2,GCC2
chr10:37961469-44857343	LOH	6895875	0	0.184502	542	55	U6,C2orf49,GPR45,ENSCAFG00000005307,ENSCAFG00000026741,ENSCAFG00000002132,ENSCAFG00000017823,UBE2N,RNF149,SNORD89,RPL31,ENSCAFG00000031648,ENSCAFG00000003134,LIPT1,7SK,COA5,5S_rRNA,FHL2,MRPS9,MFSD9,IL18RAP,IL1RL1,ENSCAFG00000002145,IL1R1,IL1R2,RFX8,CNOT11,PDCL3,NMS,LONRF2,REV1,TXNDC9,LYG1,LYG2,ENSCAFG00000031628,KIAA1211L,INPP4A,TGFBRAP1,POU3F3,TMEM182,SLC9A2,ENSCAFG00000029466,IL18R1,MAP4K4,CREG…
chr10:47584493-48106637	LOH	522145	0	0	42	2	SRBD1,PRKCE
chr10:60320025-62022864	LOH	1702840	0	0.925926	108	15	PEX13,U6,U2,ENSCAFG00000029900,PAPOLG,REL,KIAA1841,C2orf74,XPO1,FAM161A,BCL11A,PUS10,USP34,COMMD1,CCT4
chr11:7665178-8645281	LOH	980104	0	0	51	4	ENSCAFG00000000177,ENSCAFG00000000176,DMXL1,ENSCAFG00000000175
chr11:20219780-22030890	LOH	1811111	0	3.07692	130	30	CSF2,U6,ENSCAFG00000030656,IL5,ENSCAFG00000000877,IL13,IL4,ENSCAFG00000029113,SOWAHA,GDF9,UQCRQ,LEAP2,U4,ENSCAFG00000000971,ACSL6,IL3,P4HA2,SLC22A4,SLC22A5,IRF1,KIF3A,CCNI2,SEPT8,SHROOM1,AFF4,ZCCHC10,HSPA4,PDLIM4,RAD50,FSTL4
chr11:26857213-39900791	LOH	13043579	0	0.564972	885	52	TPD52L3,ENSCAFG00000028744,ENSCAFG00000001422,TMEM261,U6,7SK,ENSCAFG00000024495,ENSCAFG00000001468,ENSCAFG00000026727,ENSCAFG00000001473,ENSCAFG00000001476,ENSCAFG00000013626,ENSCAFG00000030282,CER1,ENSCAFG00000032301,ENSCAFG00000032537,ENSCAFG00000001592,ENSCAFG00000032347,SCARNA8,FTH1,RPS19,RPS6,SNORA70,ENSCAFG00000026513,MLANA,ENSCAFG00000031402,IL33,UHRF2,TYRP1,SNAPC3,PLIN2,DENND4C,ACER2,KIAA…
chr11:46166089-47053437	LOH	887349	0	0	51	3	5S_rRNA,cfa-mir-876,ENSCAFG00000026571
chr11:53391514-54438366	LOH	1046853	0	3.27869	61	15	U6,ZBTB5,ENSCAFG00000031129,EXOSC3,ENSCAFG00000002395,ENSCAFG00000028716,ENSCAFG00000028415,GRHPR,POLR1E,FBXO10,FRMPD1,TRMT10B,DCAF10,SHB,ZCCHC7
chr11:56242548-62105548	LOH	5863001	0	0.808081	495	49	SEC61B,NAMA_1,NAMA_2,ENSCAFG00000027865,5S_rRNA,ENSCAFG00000002590,BAAT,MRPL50,TMEM246,U6,SNORA57,U2,ENSCAFG00000030806,ENSCAFG00000029709,ENSCAFG00000002674,ENSCAFG00000030606,OR13C4,ENSCAFG00000002677,OR13C8,ENSCAFG00000002680,OR13F1,ENSCAFG00000030353,ENSCAFG00000032686,ENSCAFG00000032550,ENSCAFG00000029270,ENSCAFG00000032327,U4,ALG2,STX17,TEX10,MURC,ZNF189,ALDOB,RNF20,SMC2,ENSCAFG00000032409,…
chr11:64124935-71117838	LOH	6992904	0	0.175747	569	75	cfa-mir-32,U6,C9orf152,OR2K2,ENSCAFG00000030311,ENSCAFG00000030529,ENSCAFG00000032765,ENSCAFG00000032333,ENSCAFG00000003019,ENSCAFG00000003047,ENSCAFG00000003064,ENSCAFG00000028946,ENSCAFG00000029351,ENSCAFG00000003318,ENSCAFG00000023218,SLC31A2,SLC31A1,ENSCAFG00000003234,ENSCAFG00000003238,HDHD3,ALAD,POLE3,C9orf43,7SK,AMBP,KIF12,cfa-mir-455,ENSCAFG00000003331,ENSCAFG00000031478,ENSCAFG0000002977…
chr11:72675522-74214787	LOH	1539266	0	0	138	15	RPL7,ENSCAFG00000003544,ENSCAFG00000031862,ENSCAFG00000003577,U2,ENSCAFG00000003574,PHF19,C5,CNTRL,RAB14,BRINP1,CDK5RAP2,FBXW2,ENSCAFG00000032755,TRAF1
chr12:1-742042	LOH	742043	0	0	56	25	ENSCAFG00000000377,U4,RPP21,ENSCAFG00000026551,MRPS18B,MDC1,TUBB,IER3,SNORA42,GTF2H4,MED23,ARG1,TRIM39,GNL1,ABCF1,PPP1R10,ATAT1,C6orf136,DHX16,NRM,VARS2,ENPP3,FLOT1,DPCR1,DDR1
chr12:1491302-10335423	LOH	8844122	0	0.578871	691	157	ATF6B,PRRT1,EGFL8,AGPAT1,AGER,PBX2,GPSM3,5S_rRNA,ENSCAFG00000029791,C6orf10,U6,ENSCAFG00000023531,DLA-DRA1,DLA-DQA,7SK,DLA-DOB,PSMB8,DLA-DMA,DLA-DOA,SCARNA20,RXRB,SLC39A7,HSD17B8,cfa-mir-219-1,RING1,RPS18,WDR46,PFDN6,ENSCAFG00000031301,TAPBP,ZBTB22,DAXX,PHF1,CUTA,ENSCAFG00000001017,ENSCAFG00000013082,BAK1,GGNBP1,UQCC2,ENSCAFG00000032320,MLN,ENSCAFG00000024506,HMGA1,ENSCAFG00000023394,GNG5P2,FKBP1…
chr12:15511524-18316845	LOH	2805322	0	0	217	21	GPR111,U6,ENSCAFG00000002101,ENSCAFG00000002106,C6orf141,CBD113,CBD111,7SK,ENSCAFG00000002150,GPR115,OPN5,ENSCAFG00000019265,MUT,CENPQ,GLYATL3,ENSCAFG00000002133,RHAG,CRISP1,CD2AP,PTCHD4,CRISP2
chr12:21133130-22033325	LOH	900196	0	0	75	6	ENSCAFG00000030849,7SK,KLHL31,TINAG,LRRC1,MLIP
chr12:23817382-33798571	LOH	9981190	0.1	0.853485	703	41	ENSCAFG00000010364,ENSCAFG00000030049,5S_rRNA,ENSCAFG00000002473,ENSCAFG00000006053,U6,ENSCAFG00000029412,U2,SNORA62,ENSCAFG00000023540,ENSCAFG00000002522,ENSCAFG00000028656,ENSCAFG00000002548,ENSCAFG00000002604,ENSCAFG00000002606,ENSCAFG00000024966,ENSCAFG00000002619,cfa-mir-30c-2,ENSCAFG00000026626,cfa-mir-30a,ZNF451,BAG2,RAB23,PTP4A1,EYS,C6ORF57,B3GAT2,BEND6,PRIM2,KHDRBS2,LGSN,PHF3,ENSCAFG0000…
chr12:34837174-35573074	LOH	735901	0	0	53	10	U6,DPPA5,KHDC3L,OOEP,ENSCAFG00000028901,U4,ENSCAFG00000031623,MTO1,KCNQ5,MB21D1
chr12:41019430-44071258	LOH	3051829	0	0	224	17	ENSCAFG00000032044,U6,SNORD112,TPBG,7SK,ENSCAFG00000002945,5S_rRNA,PRSS35,FAM46A,PGM3,RWDD2A,BCKDHB,IBTK,UBE3D,DOPEY1,ME1,SNAP91
chr12:44881738-48361681	LOH	3479944	0	0.793651	252	31	U6,7SK,ENSCAFG00000029472,SNORD50,ENSCAFG00000003032,ENSCAFG00000032215,U4,ENSCAFG00000003038,HTR1E,ENSCAFG00000002351,ENSCAFG00000029834,ENSCAFG00000030431,U1,CNR1,PNRC1,TBX18,NT5E,SNX14,SYNCRIP,CGA,ZNF292,GJB7,C6ORF163,ENSCAFG00000003061,SLC35A1,RARS2,AKIRIN2,SPACA1,ORC3,SRSF12,RNGTT
chr12:52423638-53710178	LOH	1286541	0	0	101	2	U6,ENSCAFG00000017465
chr12:53866590-58384346	LOH	4517757	0	0.280899	356	28	Y_RNA,ENSCAFG00000003417,ENSCAFG00000029156,ENSCAFG00000003424,5S_rRNA,GPR63,U5,U6,ENSCAFG00000028270,7SK,POU3F2,COQ3,ENSCAFG00000029226,PRDM13,MANEA,FUT9,UFL1,PNISR,ENSCAFG00000030791,CCNC,MCHR2,FHL5,NDUFAF4,MMS22L,FBXL4,FAXC,KLHL32,USP45
chr12:67345066-68162417	LOH	817352	0	1.63934	61	10	U6,AMD1,RPF2,SLC16A10,KIAA1919,TRAF3IP2,CDK19,GTF3C6,REV3L,FYN
chr12:71187843-71728253	LOH	540411	0	0	45	2	ENSCAFG00000028695,FRK
chr13:1-13605199	LOH	13605200	0	0.471254	1061	86	ENSCAFG00000031952,SNORA72,ENSCAFG00000018581,KCNS2,U6,OSR2,cfa-mir-599,cfa-mir-875,ENSCAFG00000000532,5S_rRNA,Y_RNA,ZNF706,ENSCAFG00000030800,ENSCAFG00000025578,ENSCAFG00000000596,ENSCAFG00000000632,ENSCAFG00000030010,SNRPD2,KLF10,ENSCAFG00000000646,ENSCAFG00000000653,CTHRC1,ENSCAFG00000028565,ENSCAFG00000000672,ENSCAFG00000028333,SNORA62,ABRA,ENSCAFG00000000683,ENSCAFG00000000684,ENSCAFG0000000…
chr13:18828713-19952573	LOH	1123861	0	1.06383	94	9	ENSCAFG00000000883,ENSCAFG00000000961,5S_rRNA,DSCC1,MTBP,COL14A1,MRPL13,SNTB1,DEPTOR
chr13:26219861-27088737	LOH	868877	0	1.81818	55	4	5S_rRNA,SNORA73,GSDMC,FAM49B
chr13:35921482-42664188	LOH	6742707	0	0.411523	486	115	ENSCAFG00000028767,PSCA,THEM6,SLURP1,LYPD2,LYNX1,ENSCAFG00000031437,LY6H,GPIHBP1,ENSCAFG00000029869,GLI4,ENSCAFG00000032607,RHPN1,MAFA,NAPRT1,TIGD5,PYCRL,TSTA3,ZNF623,ENSCAFG00000031942,FAM83H,PUF60,NRBP2,ENSCAFG00000029172,ENSCAFG00000030933,ENSCAFG00000030148,GRINA,ENSCAFG00000032288,OPLAH,EXOSC4,GPAA1,CYC1,ENSCAFG00000029569,ENSCAFG00000032656,ENSCAFG00000001541,ENSCAFG00000001542,ENSCAFG00000…
chr13:43375137-49241225	LOH	5866089	0	0.218818	457	62	ENSCAFG00000029469,ENSCAFG00000028493,ENSCAFG00000026538,SLC10A4,U6,U4,SNORA26,5S_rRNA,GSX2,ENSCAFG00000002088,NMU,ENSCAFG00000002200,U2,ENSCAFG00000002228,U5,COMMD8,ATP10D,CNGA1,NIPAL1,TXK,TEC,SLAIN2,OCIAD1,OCIAD2,CWH43,SGCB,SPATA18,USP46,RASL11B,FIP1L1,CHIC2,PDGFRA,TMEM165,ENSCAFG00000031519,EXOC1,KIAA1211,AASDH,PAICS,SRP72,ARL9,HOPX,SPINK2,REST,NOA1,POLR2B,CORIN,NFXL1,ZAR1,FRYL,DCUN1D4,LRRC66,…
chr13:49842019-52769376	LOH	2927358	0	0.956938	209	5	ENSCAFG00000002336,ENSCAFG00000002337,U6,SNORA62,ENSCAFG00000032523
chr14:1-2335132	LOH	2335133	0	4.30107	93	40	ENSCAFG00000009505,ENSCAFG00000006267,ENSCAFG00000024336,ENSCAFG00000024333,HIST3H2A,TRIM11,IBA57,ENSCAFG00000001170,GUK1,ENSCAFG00000030870,MRPL55,C1orf35,WNT9A,JMJD4,OR6F1,OR13G1,OR2AK2,ENSCAFG00000030646,ELOF1,ENSCAFG00000001195,ENSCAFG00000001199,ENSCAFG00000028629,OR11L1,FAM71C,ENSCAFG00000001242,ENSCAFG00000031134,ENSCAFG00000029699,ENSCAFG00000030451,OR2L13,ENSCAFG00000001251,ENSCAFG000000…
chr14:2812830-7605039	LOH	4792210	0	0	319	41	OR2G6,5S_rRNA,ENSCAFG00000001397,cfa-mir-29b-1,cfa-mir-29a,KLF14,ENSCAFG00000024768,U6,cfa-mir-335,ENSCAFG00000025725,CPA1,SSMEM1,cfa-mir-183,cfa-mir-96,cfa-mir-182,ENSCAFG00000001530,AKR1B1,ENSCAFG00000001401,PODXL,MEST,ENSCAFG00000032717,CEP41,CPA5,CPA4,TMEM209,KLHDC10,ENSCAFG00000001499,SMO,TSPAN33,LRGUK,EXOC4,CHCHD3,PLXNA4,MKLN1,COPG2,ENSCAFG00000031473,UBE2H,NRF1,AHCYL2,SLC35B4,STRIP2
chr14:11355126-16449466	LOH	5094341	0	1.03627	386	37	ENSCAFG00000032124,LSM3,TMEM229A,HYAL4,U3,LMOD2,ENSCAFG00000025112,ENSCAFG00000001783,TMEM243,U12,ZCCHC17,C7orf62,U6,ENSCAFG00000001866,ENSCAFG00000031442,CLDN12,SPAM1,ENSCAFG00000024436,WASL,ASB15,GRM3,ABCB4,MDR1,SLC25A40,DBF4,SRI,STEAP4,C7orf63,KIAA1324L,DMTF1,CROT,RUNDC3B,ADAM22,ZNF804B,STEAP2,GTPBP10,CDK14
chr14:24751778-32717740	LOH	7965963	0	0.333333	600	40	5S_rRNA,ENSCAFG00000030958,ENSCAFG00000026713,ENSCAFG00000002290,ENSCAFG00000009915,CAFA-T2R2,U4,ENSCAFG00000002317,ARL4A,ENSCAFG00000029728,7SK,Y_RNA,ENSCAFG00000030809,ENSCAFG00000002409,ENSCAFG00000002410,SNORA57,ENSCAFG00000030559,SOSTDC1,U6,AKR1B1,ENSCAFG00000026558,ENSCAFG00000002452,ENSCAFG00000002455,U6atac,ENSCAFG00000002306,LRRC72,ANKMY2,TSPAN13,AGR2,AHR,PHF14,THSD7A,ETV1,AGMO,MEOX2,ISP…
chr14:44027946-46218108	LOH	2190163	0	1.79641	167	19	ENSCAFG00000003140,ENSCAFG00000030781,ENSCAFG00000031313,ENSCAFG00000031062,U6,ENSCAFG00000003157,ENSCAFG00000003159,U2,7SK,CCDC129,PPP1R17,AVL9,FKBP9,PDE1C,KBTBD2,BBS9,RP9,NT5C3A,BMPER
chr14:51860186-54811595	LOH	2951410	0	0	192	16	C7ORF53,GPR85,ENSCAFG00000030523,LINC00998,7SK,5S_rRNA,ENSCAFG00000003343,U4,ENSCAFG00000032055,IFRD1,TMEM168,ZNF277,PPP1R3A,MDFIC,C7orf60,FOXP2
chr14:58009728-60966679	LOH	2956952	0	0.8	250	16	ENSCAFG00000023485,U4,7SK,SCARNA20,ENSCAFG00000003457,ING3,WNT16,FAM3C,AASS,ENSCAFG00000024216,TSPAN12,CPED1,PTPRZ1,CADPS2,SLC13A1,IQUB
chr15:1-1249555	LOH	1249556	0	1.75439	57	23	ENSCAFG00000002484,OR18D12,ENSCAFG00000002488,ENSCAFG00000002491,5S_rRNA,ZNF691,ERMAP,C1orf50,CLDN19,PPCS,GUCA2A,GUCA2B,ENSCAFG00000002486,SLC2A1,CCDC23,ENSCAFG00000002514,LEPRE1,PPIH,CCDC30,ZMYND12,RIMKLA,ENSCAFG00000002541,FOXJ3
chr15:4585893-5725543	LOH	1139651	0	1.69491	59	18	U6,C1orf122,YRDC,DNALI1,ENSCAFG00000003222,INPP5B,MTF1,ENSCAFG00000003269,CDCA8,C1orf109,RSPO1,GNL2,SNIP1,MEAF6,FHL3,MANEAL,ZC3H12A,GRIK3
chr15:5803038-23515104	LOH	17712067	0	1.25	1280	253	MRPS15,LSM10,EVA1B,ENSCAFG00000029196,ENSCAFG00000031975,ADPRHL2,C1orf216,NCDN,ENSCAFG00000030029,ENSCAFG00000030692,SMIM12,GJA4,GJB4,GJB5,ENSCAFG00000031050,ENSCAFG00000030950,HMGB4,U6,CC2D1B,ENSCAFG00000028969,KTI12,cfa-mir-761,ENSCAFG00000030612,DMRTA2,ENSCAFG00000009099,FOXE3,ENSCAFG00000028523,TAL1,ENSCAFG00000023399,ENSCAFG00000031689,MOB3C,KNCN,DMBX1,ENSCAFG00000004242,ENSCAFG00000028806,P…
chr15:24131508-30541013	LOH	6409506	0.1	0.40404	495	28	CCDC59,SNORA25,U12,U6,TSPAN19,RASSF9,ENSCAFG00000031591,ENSCAFG00000022886,ENSCAFG00000005989,7SK,C12orf29,ENSCAFG00000029427,ENSCAFG00000006094,DUSP6,ENSCAFG00000032174,ENSCAFG00000006110,SLC6A15,ALX1,NTS,MGAT4C,C12orf50,TMTC3,C12ORF26,TMTC2,LRRIQ1,CEP290,KITLG,POC1B
chr15:48049325-49015823	LOH	966499	0	0	72	4	ENSCAFG00000007865,MAB21L2,LRBA,DCLK2
chr15:55536585-56710198	LOH	1173614	0	1.11111	90	8	C4orf46,ENSCAFG00000005787,ETFDH,PPID,FNIP2,RAPGEF2,RXFP1,C4orf45
chr16:236605-6128319	LOH	5891715	0	0.298507	335	38	IGFBP3,IGFBP1,ENSCAFG00000029006,ENSCAFG00000028929,5S_rRNA,ENSCAFG00000003392,Y_RNA,U6,ENSCAFG00000029696,7SK,U6atac,ENSCAFG00000030577,ENSCAFG00000030963,OR08A11,ENSCAFG00000030583,OR2A2,OR2A14,OR2A12,OR2A25,OR2A5,OR6B1,ENSCAFG00000029411,cOR13M4,ADCY1,PDIA4,CUL1,ENSCAFG00000003493,ARHGEF5,ENSCAFG00000029291,FAM115A,FAM115C,ENSCAFG00000012301,ENSCAFG00000029647,EZH2,ENSCAFG00000003479,TPK1,NOBO…
chr16:20803697-32133108	LOH	11329412	0	0.582751	858	91	UBE2E1,ENSCAFG00000029768,ENSCAFG00000005325,ENSCAFG00000005342,U6,Y_RNA,ENSCAFG00000029059,THAP1,SMIM19,DKK4,ENSCAFG00000005591,SNORD112,ENSCAFG00000026572,7SK,C8orf4,ENSCAFG00000031414,ENSCAFG00000007082,ENSCAFG00000005828,ENSCAFG00000005837,TM2D2,ENSCAFG00000025419,ENSCAFG00000029127,5S_rRNA,ADRB3,BRF2,ERLIN2,ENSCAFG00000023937,DUSP26,RNF122,snoU13,ENSCAFG00000006342,INTS10,POMK,ENSCAFG0000000…
chr16:42187852-45074660	LOH	2886809	0	0	235	14	U6,5S_rRNA,ZFP42,U6atac,ENSCAFG00000029716,TLR3,TRIML1,F11,KLKB1,CYP4V2,FAT1,FAM149A,SORBS2,ENSCAFG00000007236
chr16:53188379-54250412	LOH	1062034	0	1.42857	70	14	ENSCAFG00000008479,ENSCAFG00000030817,ENSCAFG00000031506,ENSCAFG00000008535,ENSCAFG00000025286,ENSCAFG00000030266,ENSCAFG00000014646,ENSCAFG00000025123,SPCS3,SPATA4,WDR17,ENSCAFG00000031866,ASB5,GPM6A
chr16:55897750-56459984	LOH	562235	0	0	48	1	U1
chr16:56966190-58955477	LOH	1989288	0	1.30719	153	8	5S_rRNA,U6,CBD1,CBD102,ANGPT2,AGPAT5,MCPH1,ENSCAFG00000030332
chr17:19880003-23534351	LOH	3654349	0	0.380228	263	68	U4,GPR113,CENPA,EMILIN1,ABHD1,TCF23,ATRAID,DNAJC5G,UCN,EIF2B4,SNX17,ZNF513,KRTCAP3,ENSCAFG00000030379,ENSCAFG00000031883,ENSCAFG00000029636,ENSCAFG00000026520,SNORD53_SNORD92,KIF3C,GAREML,ENSCAFG00000029395,DRC1,C2orf70,CIB4,KCNK3,SLC35F6,DPYSL5,TMEM214,AGBL5,KHK,PREB,SLC5A6,CAD,TRIM54,MPV17,GTF3C2,PPM1G,NRBP1,IFT172,FNDC4,GCKR,ENSCAFG00000014496,ENSCAFG00000024084,GPN1,ENSCAFG00000029520,RBKS,FO…
chr17:23959057-30401582	LOH	6442526	0	0.406504	492	40	ENSCAFG00000026578,ENSCAFG00000029734,DPY30,COX7B2,TTC27,ENSCAFG00000005880,U4,ENSCAFG00000013592,GPATCH11,CDC42EP3,U6,LBH,CAPN13,CAPN14,EHD3,SLC30A6,FAM98A,FEZ2,HEATR5B,EIF2AK2,SULT6B1,CEBPZ,NDUFAF7,QPCT,RMDN2,LCLAT1,GALNT14,XDH,ENSCAFG00000032023,MEMO1,SPAST,YIPF4,BIRC6,RASGRP3,CRIM1,VIT,PRKD3,CYP1B1,LTBP1,STRN
chr17:37139882-37748307	LOH	608426	0	0	52	21	IL36G,IL36B,IL36RN,IL1F10,SNORA72,ENSCAFG00000015557,ENSCAFG00000029356,ENSCAFG00000023369,ENSCAFG00000031795,IGKV4-1,ENSCAFG00000029479,ENSCAFG00000031853,ENSCAFG00000032169,ENSCAFG00000007370,IL1RN,PSD4,ENSCAFG00000032762,IL37,PAX8,ENSCAFG00000031753,ENSCAFG00000032691
chr17:39466454-64289059	LOH	24822606	0	0.633245	1895	318	C2orf68,TMEM150A,VAMP5,VAMP8,MAT2A,SH2D6,RETSAT,TGOLN2,TMSB10,5S_rRNA,SNORA70,ENSCAFG00000031309,U6,7SK,ENSCAFG00000000288,LRRTM1,ENSCAFG00000008109,ENSCAFG00000008121,ENSCAFG00000031191,LRRTM4,ENSCAFG00000032721,ENSCAFG00000026547,U2,ENSCAFG00000008345,DOK1,AUP1,DQX1,PCGF1,LBX2,TTC31,MOGS,WBP1,WDR54,ENSCAFG00000008572,BOLA3,TPRKB,NAT8,ENSCAFG00000008835,ENSCAFG00000008879,C2ORF7,NOTO,ENSCAFG0000…
chr18:1-5178755	LOH	5178756	0	0.655738	305	22	C7orf57,ENSCAFG00000031496,ENSCAFG00000024474,ENSCAFG00000030239,ENSCAFG00000003358,SNORA7,5S_rRNA,FIGNL1,ENSCAFG00000030774,7SK,U1,ENSCAFG00000003455,SUN3,ENSCAFG00000032173,C7orf72,ABCA13,VWC2,ZPBP,IKZF1,DDC,GRB10,COBL
chr18:7557696-14122246	LOH	6564551	0	0.823045	486	54	U6,ENSCAFG00000026807,ENSCAFG00000029811,ENSCAFG00000003551,ENSCAFG00000027789,snoU13,ENSCAFG00000031550,5S_rRNA,ENSCAFG00000003565,Y_RNA,YAE1D1,U2,TRGV11,ENSCAFG00000032048,EPDR1,ENSCAFG00000003656,ENSCAFG00000026680,ENSCAFG00000032061,ENSCAFG00000027964,GPR22,CCDC71L,ENSCAFG00000003985,INHBA,RALA,AMPH,ENSCAFG00000003638,ENSCAFG00000025443,ENSCAFG00000031742,ENSCAFG00000030206,ENSCAFG00000003642…
chr18:20747955-21930035	LOH	1182081	0.018904	0	91	4	U6,7SK,HGF,CACNA2D1
chr18:34227836-38564924	LOH	4337089	0.01539	1.63934	366	76	ENSCAFG00000027120,ENSCAFG00000026663,ENSCAFG00000007530,ENSCAFG00000030006,ENSCAFG00000007556,ENSCAFG00000025232,OR10V1,U6,ENSCAFG00000007565,ENSCAFG00000030249,OR4D9,OR4D11,OR4D10,ENSCAFG00000031974,OR4D6,OR5A1,ENSCAFG00000028663,ENSCAFG00000030204,ENSCAFG00000028487,ENSCAFG00000031072,ENSCAFG00000031389,ENSCAFG00000015225,ENSCAFG00000007646,MPEG1,ENSCAFG00000030376,CNTF,OR5B21,ENSCAFG000000323…
chr18:38871893-41815418	LOH	2943526	0.023354	3.48837	172	102	ENSCAFG00000007988,OR08B11,OR04E05,OR16B12,OR9G4,ENSCAFG00000031871,ENSCAFG00000029823,ENSCAFG00000031855,ENSCAFG00000029735,ENSCAFG00000031617,OR5AP2,ENSCAFG00000008025,ENSCAFG00000008030,ENSCAFG00000008035,ENSCAFG00000008040,OR5M11,ENSCAFG00000024684,OR08E12,ENSCAFG00000031836,OR5M3,OR5M9,ENSCAFG00000008048,OR5R1,ENSCAFG00000008049,OR8U1,OR10G10,OR08B10,ENSCAFG00000030998,ENSCAFG00000031814,ENS…
chr18:43689947-47265986	LOH	3576040	0.008647	0.321543	311	72	U6,ENSCAFG00000009523,SNORA52,EFCAB4A,CD151,ENSCAFG00000025170,U6atac,ENSCAFG00000030494,ENSCAFG00000030941,ENSCAFG00000029820,ENSCAFG00000031444,ENSCAFG00000029208,ENSCAFG00000031435,ENSCAFG00000031762,ENSCAFG00000029036,CTSD,SYT8,TNNI2,C11orf89,H19_1,H19,H19_2,cfa-mir-483,ASCL2,CD81,TSSC4,ENSCAFG00000032083,KCNQ1OT1_1,ENSCAFG00000030383,KCNQ1OT1_3,KCNQ1OT1_5,KCNQ1DN,SNORA54,MRGPRG,ENSCAFG000000…
chr18:55170448-55844845	LOH	674398	0.011104	4.44444	45	17	VPS37C,CD6,TMEM132A,CRTH2,CCDC86,ENSCAFG00000032471,NAA38,CD5,TMEM109,PRPF19,MS4A10,MS4A15,ENSCAFG00000032484,MAD2L1,MS4A13,ENSCAFG00000028723,SLC15A3
chr19:1-19653340	LOH	19653341	0.017332	0.50578	1384	91	U6,ENSCAFG00000003628,UCP1,7SK,SCOC,ENSCAFG00000028984,ENSCAFG00000031075,MGST2,MGARP,U4,ENSCAFG00000003743,Y_RNA,ENSCAFG00000003755,ENSCAFG00000003756,ENSCAFG00000032494,ENSCAFG00000028734,ENO1,ENSCAFG00000003779,ENSCAFG00000003796,ENSCAFG00000003797,ENSCAFG00000030590,ENSCAFG00000003857,ENSCAFG00000005164,ENSCAFG00000003946,ENSCAFG00000003951,ENSCAFG00000031413,ENSCAFG00000027895,U2,ENSCAFG0000…
chr19:20387889-23535545	LOH	3147657	0.010309	0	220	27	ENSCAFG00000004202,U6,AMER3,ENSCAFG00000004229,HS6ST1,SNORA62,ENSCAFG00000032362,ENSCAFG00000004335,GPR17,ENSCAFG00000032720,FAM168B,UGGT1,SAP130,AMMECR1L,POLR2D,WDR33,LIMS2,MYO7B,IWS1,PROC,ENSCAFG00000030572,MAP3K2,CYP27C1,BIN1,ARHGEF4,PLEKHB2,ERCC3
chr19:25178887-27803496	LOH	2624610	0.009496	0	211	4	ENSCAFG00000004640,ENSCAFG00000004650,U6,CNTNAP5
chr19:28231751-28920815	LOH	689065	0.002705	0	56	6	U6,U4atac,TSN,NIFK,TFCP2L1,CLASP1
chr19:30757558-31635773	LOH	878216	-0.00746	1.13636	88	7	C1QL2,EN1,ENSCAFG00000004917,ENSCAFG00000004919,ENSCAFG00000022874,STEAP3,MARCO
chr19:35468651-36170770	LOH	702120	0.023899	0	60	3	LYPD1,GPR39,NCKAP5
chr19:48653725-50158734	LOH	1505010	0.002621	0	112	4	ENSCAFG00000004091,ORC4,ENSCAFG00000005529,ACVR2A
chr20:4861712-5490224	LOH	628513	-0.05868	0	45	10	TRH,U6,RPL26,U4,MRPS25,ZFYVE20,ENSCAFG00000004589,FGD5,NR2C2,TMCC1
chr20:11169380-17250456	LOH	6081077	-0.04286	0.217391	460	23	U6,ENSCAFG00000019297,BHLHE40,EGOT,ENSCAFG00000029725,ENSCAFG00000005959,7SK,LRRN1,ENSCAFG00000024304,ENSCAFG00000012476,SNORA67,ENSCAFG00000006312,ARL8B,SETMAR,CRBN,IL5RA,EDEM1,ITPR1,SUMF1,TRNT1,CNTN6,CHL1,CNTN4
chr20:19946333-20606105	LOH	659773	-0.02125	0	65	2	ENSCAFG00000028267,EIF4E3
chr20:21959043-24568882	LOH	2609840	-0.03444	0.985222	203	14	U6,ENSCAFG00000006583,KBTBD8,ENSCAFG00000029719,LMOD3,ARL6IP5,TMF1,EOGT,ENSCAFG00000006577,FRMD4B,UBA3,FAM19A4,FAM19A1,SUCLG2
chr20:29446542-32547934	LOH	3101393	-0.02212	0	231	16	ENSCAFG00000007791,U6,SNORA55,U4,ENSCAFG00000007340,RPP14,FAM3D,FAM107A,ACOX2,KCTD6,ABHD6,FHIT,C3orf67,PXK,DNASE1L3,FLNB
chr20:40881332-52581363	LOH	11700032	-0.03066	1.19048	840	390	ENSCAFG00000004560,U6,ENSCAFG00000031685,ENSCAFG00000013404,ENSCAFG00000030951,7SK,ENSCAFG00000032264,PRSS46,PRSS50,RTP3,CCR5,CCR2,CCR3,ENSCAFG00000013805,XCR1,SNORA62,CLEC3B,ZNF501,GMIP,CILP2,YJEFN3,TSSK6,HAPLN4,RFXANK,NR2C2AP,MEF2B,DDX49,CERS1,ENSCAFG00000014540,COMP,5S_rRNA,TMEM59L,CRLF1,C19orf60,UBA52,SSBP4,GDF15,ENSCAFG00000014886,JUND,ENSCAFG00000029989,KIAA1683,RAB3A,MPV17L2,IFI30,ARRDC2,E…
chr20:54863380-58134056	LOH	3270677	-0.03127	0.766284	261	154	TICAM1,cfa-mir-7-3,U6,C19orf10,TNFAIP8L1,PLIN5,ENSCAFG00000032584,UBXN6,FSD1,ENSCAFG00000031109,SIRT6,ZBTB7A,EEF2,ENSCAFG00000032234,SNORD37,ENSCAFG00000025740,MATK,RAX2,MRPL54,APBA3,TBXA2R,ENSCAFG00000030940,HMG20B,MFSD12,C19orf71,FZR1,DOHH,C19orf77,ENSCAFG00000026505,ENSCAFG00000028856,S1PR4,GNA15,TLE6,ZNF124,ZNF556,ZNF555,ZNF554,DIRAS1,GNG7,GADD45B,TIMM13,LSM7,LINGO3,C19orf35,ENSCAFG0000003068…
chr21:1727902-2272772	LOH	544871	0.080705	2.77778	36	1	5S_rRNA
chr21:2960204-4053642	LOH	1093439	0.042203	4.05405	74	2	ENSCAFG00000013779,U6
chr21:12007626-21594670	LOH	9587045	0.006338	0.13089	764	56	FZD4,U6,PRSS23,ENSCAFG00000004440,CCDC89,TMEM126A,ENSCAFG00000029914,TMEM126B,ENSCAFG00000032623,ENSCAFG00000014107,ENSCAFG00000004634,FAM181B,7SK,ENSCAFG00000004649,ENSCAFG00000030498,U4,cfa-mir-708,cfa-mir-1838,ENSCAFG00000004838,ENSCAFG00000004842,THRSP,COX7C,SERF2,ENSCAFG00000024043,CCDC81,EED,CCDC83,SYTL2,CREBZF,CCDC90B,PCF11,C11orf82,USP35,KCTD21,KCTD14,ENSCAFG00000004857,AAMDC,CLNS1A,AQP11…
chr21:28738363-29870371	LOH	1132009	0.000954	2.5	80	47	ENSCAFG00000006276,COR52AC1,cOR52P3,ENSCAFG00000031545,OR56B1,OR52N4,ENSCAFG00000032254,ENSCAFG00000029085,OR52N1,ENSCAFG00000006316,cOR52N9,ENSCAFG00000006321,ENSCAFG00000006328,ENSCAFG00000029205,ENSCAFG00000032507,ENSCAFG00000031086,ENSCAFG00000024431,OR52E4,ENSCAFG00000006324,ENSCAFG00000032552,ENSCAFG00000029407,ENSCAFG00000006341,ENSCAFG00000031722,ENSCAFG00000030351,OR56A1,ENSCAFG000000063…
chr21:39949717-40831229	LOH	881513	0.001696	1.5873	63	16	KCNJ11,ENSCAFG00000032735,MYOD1,U6,NCR3LG1,USH1C,KCNC1,TPH1,SAAL1,SAA1,ENSCAFG00000015206,GTF2H1,ABCC8,OTOG,ENSCAFG00000029553,HPS5
chr21:41652981-42245229	LOH	592249	0.023349	0	55	5	SNORA1,ENSCAFG00000009438,SNORD45,DBX1,NAV2
chr21:42945996-47488802	LOH	4542807	0.014099	1.31579	380	18	U6,ENSCAFG00000010106,FANCF,SVIP,UBE2D3,ENSCAFG00000022870,SNORA9,ENSCAFG00000001197,MUC15,ANO5,GAS2,ENSCAFG00000030945,CCDC179,SLC5A12,NELL1,SLC17A6,LUZP2,ANO3
chr21:48786073-50858623	LOH	2072551	0.018192	1.1236	178	19	U6,KCNA4,FSHB,ENSCAFG00000031046,ENSCAFG00000031711,OOSP1,MS4A2,ENSCAFG00000030195,ENSCAFG00000030305,ENSCAFG00000030540,STX3,GIF,TCN1,ENSCAFG00000029325,ENSCAFG00000010360,MS4A4A,MS4A7,MS4A14,MS4A1
chr22:2015705-3012706	LOH	997002	0.046909	0	80	15	ENSCAFG00000031710,ENSCAFG00000010362,7SK,ENSCAFG00000028516,.,MTLR,EBPL,PHF11,SETDB2,CDADC1,CYSLTR2,RCBTB1,CAB39L,FNDC3A,KPNA3
chr22:6282832-7478023	LOH	1195192	0.033155	3.44828	87	6	ENSCAFG00000028598,LACC1,CCDC122,TSC22D1,SERP2,ENOX1
chr22:7554499-8415479	LOH	860981	0.03673	0	56	5	U6,DNAJC15,FAM216B,ENOX1,TNFSF11
chr22:8624930-17614416	LOH	8989487	0.05888	0.449775	667	32	ENSCAFG00000031446,ENSCAFG00000030665,RGCC,ENSCAFG00000024949,7SK,KBTBD6,cfa-mir-759,ENSCAFG00000024875,ENSCAFG00000024745,U6,5S_rRNA,ENSCAFG00000024478,ENSCAFG00000004920,UBE2E2,U3,ENSCAFG00000026476,MTRF1,WBP4,ELF1,LECT1,PCDH8,ENSCAFG00000029981,PCDH20,DGKH,VWA8,NAA16,ENSCAFG00000004823,OLFM4,PCDH17,ENSCAFG00000023746,ENSCAFG00000004800,DIAPH3
chr22:22723936-23410282	LOH	686347	0.047082	0	53	2	7SK,U6atac
chr22:25397244-26109550	LOH	712307	0.045472	0	62	1	DACH1
chr22:35997205-42186971	LOH	6189767	0.039354	1.03306	484	13	ENSCAFG00000005282,SLITRK1,5S_rRNA,SNORA62,SLITRK6,ENSCAFG00000005290,ENSCAFG00000005292,ENSCAFG00000032198,U1,ENSCAFG00000005298,U6,ENSCAFG00000005303,SLITRK5
chr22:52319478-53576549	LOH	1257072	0.0501	0	89	6	7SK,ENSCAFG00000006015,BIVM,ENSCAFG00000029362,SLC10A2,KDELC1
chr22:55239098-58192717	LOH	2953620	0.028162	0.393701	254	11	ENSCAFG00000029765,ENSCAFG00000005316,LIG4,ABHD13,U4,U6,ARGLU1,TNFSF13B,FAM155A,EFNB2,MYO16
chr22:59783383-61439934	LOH	1656552	0.036274	0.684932	146	32	SOX1,ENSCAFG00000028863,ENSCAFG00000031472,F7,U6,U4,ENSCAFG00000006449,ENSCAFG00000030915,CHAMP1,ENSCAFG00000031412,TUBGCP3,F10,PCID2,CUL4A,GRTP1,ADPRHL1,DCUN1D2,ENSCAFG00000029554,ENSCAFG00000006384,ATP4B,GRK1,GAS6,RASA3,ENSCAFG00000030364,ENSCAFG00000029057,CDC16,ATP11A,MCF2L,LAMP1,TMEM255B,UPF3A,TMCO3
chr23:1-4428122	LOH	4428123	0.000963	1.08303	277	47	CST9L,ENSCAFG00000030783,ENSCAFG00000017407,U6,ENSCAFG00000024112,CST7,VSX1,U4,ENSCAFG00000004391,ENSCAFG00000029334,ENSCAFG00000004412,ENSCAFG00000004427,ENSCAFG00000004431,cfa-mir-138a,ENSCAFG00000031044,ENSCAFG00000011032,ENSCAFG00000029974,ENSCAFG00000029680,CCR4,5S_rRNA,ENSCAFG00000028765,ACSS1,ENTPD6,ABHD12,ENSCAFG00000030184,ZNF852,ENSCAFG00000028690,ZNF445,TOPAZ1,ABHD5,SNRK,UBP1,CRTAP,CNO…
chr23:6418783-7578436	LOH	1159654	-0.02448	0	96	10	ENSCAFG00000026737,EPM2AIP1,ENSCAFG00000029998,MLH1,STAC,DCLK3,TRANK1,LRRFIP2,GOLGA4,ITGA9
chr23:15435855-16520341	LOH	1084487	0.006501	0	88	5	FTL,EOMES,AZI2,ZCWPW2,CMC1
chr23:21984152-23180550	LOH	1196399	0.027296	3.33333	90	5	5S_rRNA,ENSCAFG00000030688,SGOL1,KAT2B,ZNF385D
chr23:24547062-27570683	LOH	3023622	0.007802	0.840336	238	24	U4,ENSCAFG00000027514,ENSCAFG00000031643,U6,ENSCAFG00000026863,SNORA70,ENSCAFG00000031263,ENSCAFG00000005867,OXNAD1,DPH3,GALNT15,BTD,EAF1,ENSCAFG00000006021,CAPN7,ENSCAFG00000024369,SATB1,TBC1D5,PLCL2,RFTN1,ANKRD28,HACL1,ENSCAFG00000024259,SH3BP5
chr23:28098215-31167934	LOH	3069720	0.000423	0.829876	241	25	U6,NUDT16,ACKR4,ENSCAFG00000030786,7SK,ASTE1,ACPP,UBA5,NPHP3,BFSP2,CDV3,ENSCAFG00000023227,RAB6B,RYK,AMOTL2,ATP2C1,MRPL3,CPNE4,DNAJC13,ACAD11,TMEM108,TOPBP1,TF,SLCO2A1,NEK11
chr23:32551488-33422735	LOH	871248	0.025486	0	50	11	U7,U6,SLC35G2,SNORA62,UBE2N,NCK1,IL20RB,MSL2,PCCB,STAG1,PPP2R3A
chr23:34067228-35238631	LOH	1171404	0.006585	0	77	23	ENSCAFG00000007480,ENSCAFG00000024361,DBR1,U6atac,ENSCAFG00000007544,Y_RNA,7SK,ENSCAFG00000026774,ENSCAFG00000031665,ENSCAFG00000007572,FOXL2,ENSCAFG00000007587,ENSCAFG00000030488,CLDN18,DZIP1L,NME9,ESYT3,FAIM,A4GNT,ARMC8,CEP70,PIK3CB,MRAS
chr23:37574917-38127070	LOH	552154	0.001939	0	43	7	RNF7,ENSCAFG00000030856,ATP1B3,TFDP2,GK5,XRN1,GRK7
chr23:38585046-43871740	LOH	5286695	0.006225	0.47619	420	24	CHST2,ENSCAFG00000008008,ENSCAFG00000029285,U6,ENSCAFG00000029025,ENSCAFG00000008047,ENSCAFG00000026692,7SK,ENSCAFG00000032541,AGTR1,U2SURP,C3orf58,PLOD2,ENSCAFG00000030484,ENSCAFG00000008181,PLSCR5,ENSCAFG00000008189,ZIC4,CPA3,GYG1,SLC9A9,PLSCR4,CPB1,HLTF
chr23:44231987-46882797	LOH	2650811	-0.00522	0.892857	224	26	COMMD2,PFN2,5S_rRNA,U4,ENSCAFG00000028582,GPR171,P2RY14,P2RY13,P2RY12,SUCNR1,ENSCAFG00000008574,TM4SF4,SELT,FAM188B2,ENSCAFG00000008447,AADACL2,AADAC,WWTR1,RNF13,EIF2A,FAM194A,MED12L,GPR87,IGSF10,MBNL1,TSC22D2
chr24:1-9336118	LOH	9336119	-0.0144	0.148148	675	64	CST11,CD93,THBD,ENSCAFG00000005159,ENSCAFG00000005162,FOXA2,7SK,PAX1,Nkx2-2as,NKX2-4,ENSCAFG00000005232,U6,ENSCAFG00000031962,INSM1,ENSCAFG00000005278,ENSCAFG00000005360,ENSCAFG00000032343,RBBP9,ZNF133,SNORA17,MGME1,SNORD17,OTOR,ENSCAFG00000022879,FLRT3,U4,ENSCAFG00000024853,CST8,ENSCAFG00000005120,CSTL1,.,NAPB,ENSCAFG00000032610,NKX2-2,CRNKL1,NAA20,SCP2D1,SEC23B,DZANK1,CSRP2BP,OVOL2,SNX5,BANF2,D…
chr24:11444545-12372336	LOH	927792	-0.00801	0	79	10	ENSCAFG00000032703,ENSCAFG00000032673,ENSCAFG00000005645,ENSCAFG00000028674,7SK,MKKS,SNAP25,ANKEF1,JAG1,SLX4IP
chr24:24381837-24893660	LOH	511824	-0.00277	0	45	16	GDF5,U6,ERGIC3,SPAG4,RBM12,SCARNA20,5S_rRNA,SCAND1,CEP250,ENSCAFG00000025539,CPNE1,NFS1,CNBD2,ENSCAFG00000008154,RBM39,PHF20
chr24:28650563-29717879	LOH	1067317	-0.02843	2.5974	77	9	MAFB,ENSCAFG00000030062,ENSCAFG00000031176,PLCG1,EMILIN3,LPIN3,TOP,ZHX3,CHD6
chr24:42635842-43295906	LOH	660065	-0.00962	0	51	7	ENSCAFG00000030103,C20orf85,ANKRD60,PPP4R1L,VAPB,RAB22A,APCDD1L
chr24:45001884-47254474	LOH	2252591	-0.000108	0.507614	197	48	PSMA7,HRH3,ADRM1,RPS21,GATA5,cfa-mir-1-1,cfa-mir-133c,ENSCAFG00000030917,SLCO4A1,MRGBP,HAR1A,cfa-mir-124-3,YTHDF1,BIRC7,NKAIN4,CHRNA4,C20orf195,ENSCAFG00000012988,ENSCAFG00000010072,STMN3,TNFRSF6B,TAF4,LSM14B,SS18L1,MTG2,OSBPL2,LAMA5,CABLES2,RBBP8NL,NTSR1,OGFR,DIDO1,GID8,SLC17A9,ARFGAP1,COL20A1,KCNQ2,EEF1A2,SRMS,HELZ2,ENSCAFG00000013040,ARFRP1,CDH4,ENSCAFG00000032269,COL9A3,ENSCAFG00000012668,TCF…
chr25:1-946728	LOH	946729	-0.01335	2.63158	38	12	ENSCAFG00000005912,ENSCAFG00000005953,U6,ENSCAFG00000003970,CKAP2,VPS36,THSD1,ENSCAFG00000005942,SLC25A15,ENSCAFG00000005944,MRPS31,FOXO1
chr25:2219892-5076848	LOH	2856957	-0.01058	1.38249	217	20	SNORA52,ENSCAFG00000032066,ENSCAFG00000029678,C13ORF36,SNORA31,MAB21L1,UFM1,POSTN,EXOSC8,ALG5,RFXAP,SPG20,ENSCAFG00000006206,FREM2,TRPC4,SUPT20H,SMAD9,DCLK1,CCNA1,NBEA
chr25:9569319-30257029	LOH	20687711	-0.02188	0.370142	1621	157	U6,7SK,ENSCAFG00000024996,ENSCAFG00000006705,U2,URAD,CDX2,PDX1,GSX1,U3,POLR1D,MTIF3,RASL11A,RPL21,SNORA27,SNORD102,GPR12,ENSCAFG00000006939,SHISA2,ENSCAFG00000024806,ENSCAFG00000007094,AMER2,ENSCAFG00000007106,ENSCAFG00000031332,ENSCAFG00000007171,ENSCAFG00000029758,SAP18,IL17D,ENSCAFG00000007305,GJB6,GJA3,ENSCAFG00000030929,ENSCAFG00000030580,CCDC115,ENSCAFG00000025233,5S_rRNA,ENSCAFG00000029275…
chr25:34182750-36129058	LOH	1946309	-0.01999	0.578035	173	33	CHMP7,EGR3,ENSCAFG00000009307,PDLIM2,cfa-mir-320,PHYHIP,ENSCAFG00000030517,SP-C,LGI3,NUDT18,FAM160B2,FGF17,NPM2,5S_rRNA,DOK2,SNORD112,LOXL2,R3HCC1,RHOBTB2,BIN3,CCAR2,SORBS3,PPP3CC,PIWIL2,POLR3D,BMP1,REEP4,DMTN,PEBP4,SLC39A14,HR,XPO7,GFRA2
chr25:46631618-48205900	LOH	1574283	0.000965	1.47059	136	11	ENSCAFG00000029258,CXCR7,PRLH,GBX2,ENSCAFG00000030168,MLPH,RAB17,AGAP1,ASB18,COL6A3,IQCA1
chr25:49620114-50491202	LOH	871089	0.004998	1.72414	58	16	ROMO1,OR12C12,ENSCAFG00000029008,ENSCAFG00000030165,TPCR72,ENSCAFG00000025602,ENSCAFG00000031589,ENSCAFG00000031049,TPCR64,ENSCAFG00000031383,OTOS,ENSCAFG00000026735,cfa-mir-149,GPC1,NDUFA10,ENSCAFG00000032510
chr25:51121231-51628933	LOH	507703	0.018278	0	40	20	ENSCAFG00000012839,ENSCAFG00000032116,BOK,DTYMK,PASK,ENSCAFG00000012867,ANO7,SEPT2,STK25,THAP4,ING5,D2HGDH,GAL3ST2,PDCD1,CXXC11,SNED1,HDLBP,ENSCAFG00000030363,ATG4B,FARP2
chr26:1220851-4139592	LOH	2918742	0.008066	0	244	13	U6,RAN,ENSCAFG00000006677,ENSCAFG00000006700,FZD10,STX2,PIWIL1,SLC15A4,GPR133,RIMBP2,GLT1D1,TMEM132C,TMEM132D
chr26:20394280-29076879	LOH	8682600	0.015626	0.625	480	161	ENSCAFG00000026840,ENSCAFG00000032421,SNORD112,7SK,U6,C22orf31,RHBDD3,GAS2L1,RASL10A,SNORD125,RPS27L,ENSCAFG00000029476,NEFH,5S_rRNA,LIF,OSM,GATSL3,MTFP1,SEC14L3,SLC35E4,DUSP18,TUG1_1,TUG1_2,TUG1_3,TUG1_4,INPP5J,PLA2G3,SNORA70,ENSCAFG00000013310,ENSCAFG00000031415,ENSCAFG00000029323,ENSCAFG00000023843,ENSCAFG00000029878,ENSCAFG00000032195,ENSCAFG00000029939,ENSCAFG00000030935,ENSCAFG00000031403,E…
chr26:29343917-32619497	LOH	3275581	0.00432	2.42915	247	65	COMT,ENSCAFG00000030586,ENSCAFG00000029378,TBX1,GP1BB,C22orf39,ENSCAFG00000014614,U6,SLC25A1,ENSCAFG00000028521,ENSCAFG00000030545,DGCR14,ENSCAFG00000023784,SCARF2,ENSCAFG00000014946,TUBA3D,ENSCAFG00000014995,SLC7A4,THAP7,ENSCAFG00000030047,ENSCAFG00000032559,YDJC,CCDC116,SDF2L1,cfa-mir-301b,cfa-mir-130b,ENSCAFG00000030218,YPEL1,ENSCAFG00000015433,ENSCAFG00000028972,ENSCAFG00000015515,ENSCAFG0000…
chr26:35383369-36314502	LOH	931134	0.002279	0	88	3	CSTF2T,DKK1,PRKG1
chr27:1-2340821	LOH	2340822	-0.04376	0	177	82	ENSCAFG00000006260,OR6C6,ENSCAFG00000006298,OR6C74,ENSCAFG00000025348,ENSCAFG00000006304,OR26G07,ENSCAFG00000029448,ENSCAFG00000029802,ENSCAFG00000031102,ENSCAFG00000030476,ENSCAFG00000031702,NEUROD4,ENSCAFG00000006463,ENSCAFG00000030313,GPR84,cfa-mir-148b,NFE2,ENSCAFG00000006580,ENSCAFG00000032115,HOXC4,cfa-mir-615,HOXC6,ENSCAFG00000028801,cfa-mir-196a-2,HOXC10,HOXC11,HOTAIR_5,HOTAIR_4,HOTAIR_3,…
chr27:10490001-11397418	LOH	907418	-0.03919	0	76	1	ADAMTS20
chr27:13538815-14179979	LOH	641165	-0.0352	0	49	7	SNORA67,7SK,U6,ENSCAFG00000010036,C12orf40,ABCD2,SLC2A13
chr27:17372865-19194701	LOH	1821837	-0.03514	0	151	12	U4,ENSCAFG00000010789,ENSCAFG00000010802,7SK,U6,FAM60A,CAPRIN2,IPO8,OVCH1,ERGIC2,FAR2,TMTC1
chr27:20123378-22904558	LOH	2781181	-0.02125	0	209	26	C12orf71,ENSCAFG00000011190,BHLHE41,ENSCAFG00000014182,U6,ENSCAFG00000030557,ENSCAFG00000011465,ENSCAFG00000011505,SMCO2,MED21,TM7SF3,FGFR1OP2,RASSF8,RPL4,IFLTD1,LYRM5,CASC1,LRMP,BCAT1,PPFIBP1,ARNTL2,STK38L,ASUN,SSPN,K-RAS,ITPR2
chr27:27212172-32911815	LOH	5699644	-0.02354	0.462963	432	39	ENSCAFG00000030449,U2,CAPZA3,ENSCAFG00000028059,ENSCAFG00000012592,ENSCAFG00000029345,ENSCAFG00000012600,ENSCAFG00000028537,U6,7SK,ENSCAFG00000012705,C12orf60,SMCO3,H2AFJ,HIST1H4I,ENSCAFG00000028407,PLCZ1,RERGL,LMO3,MGST1,SLC15A5,DERA,PDE6H,ARHGDIB,ERP27,ENSCAFG00000012963,ART4,WBP11,PLBD1,AEBP2,PLEKHA5,PIK3C2G,STRAP,EPS8,PTPRO,GUCY2C,ATF7IP,RERG,GRIN2B
chr28:11158438-12309263	LOH	1150826	-0.01309	3.06122	98	12	KCNQ1DN,ENSCAFG00000031465,ENSCAFG00000026822,U6,R3HCC1L,HPS1,CRTAC1,LOXL4,HPSE2,ENSCAFG00000031507,CNNM1,PYROXD2
chr28:27114926-33795206	LOH	6680281	-0.02274	0.362976	551	62	VAX1,ENSCAFG00000029991,U6,7SK,PRLHR,NANOS1,SNORA19,ENSCAFG00000012109,ENSCAFG00000012316,ENSCAFG00000030131,ENSCAFG00000012412,C10orf120,ENSCAFG00000030015,ENSCAFG00000030497,PNLIP,PNLIPRP1,PNLIPRP2,C10orf82,KIAA1598,KCNK18,SLC18A2,CACUL1,EIF3A,SFXN4,RGS10,TIAL1,BAG3,C10ORF119,PLEKHA1,HTRA1,CUZD1,ENSCAFG00000012627,ENSCAFG00000012637,PSTK,IKZF5,ACADSB,HMX2,BUB3,CHST15,OAT,ENO4,PDZD8,EMX2,RAB11FI…
chr28:36894171-41182112	LOH	4287942	-0.0152	0.530504	377	43	DPYSL4,ENSCAFG00000031796,ENSCAFG00000026611,ENSCAFG00000031138,NKX6-2,ENSCAFG00000029894,GPR123,VENTX,cfa-mir-202,TUBGCP2,5S_rRNA,CALY,ENSCAFG00000029433,PRAP1,FUOM,ENSCAFG00000029309,ENSCAFG00000013342,SPRN,ENSCAFG00000030639,ENSCAFG00000030983,CYP2E1,MKI67,GLRX3,PPP2R2D,BNIP3,STK32C,LRRC27,KNDC1,ADAM8,ECHS1,ENSCAFG00000025388,ENSCAFG00000013311,ENSCAFG00000031105,PTPRE,MGMT,EBF3,TCERG1L,ENSCAF…
chr29:1-13743341	LOH	13743342	0.007327	0.3861	1036	72	SNORA62,MTHFD2,EFCAB1,SNAI2,ENSCAFG00000030350,ENSCAFG00000006643,ENSCAFG00000006663,U6,ENSCAFG00000006771,ENSCAFG00000006872,NPBWR1,ENSCAFG00000006899,ENSCAFG00000006912,ENSCAFG00000006983,MRPL15,SNORD115,ENSCAFG00000017753,ENSCAFG00000007002,RAB28,NRG4,snoU54,MOS,CHCHD7,PENK,7SK,ENSCAFG00000007066,ENSCAFG00000007078,5S_rRNA,ENSCAFG00000001121,FAM110B,ENSCAFG00000007159,ENSCAFG00000032699,UBE2V2…
chr29:22728726-23983435	LOH	1254710	0.011517	0	113	8	U6,ENSCAFG00000031592,7SK,JPH1,GDAP1,PI15,CRISPLD1,HNF4G
chr29:27508881-28691743	LOH	1182863	-0.000877	1.08696	92	11	ENSCAFG00000032349,ENSCAFG00000030776,U2,U6,ENSCAFG00000008451,ZBTB10,PAG1,ENSCAFG00000031706,FABP9,ENSCAFG00000025410,ZNF704
chr29:37120350-39976356	LOH	2856007	-0.00371	0.613497	163	24	U6,ENSCAFG00000030254,RBM12B,ENSCAFG00000031404,PDP1,7SK,U2,CCNE2,ENSCAFG00000009420,ENSCAFG00000031002,FAM92A1,GEM,KIAA1429,5S_rRNA,ESRP1,INTS8,NDUFAF6,C8orf37,RUNX1T1,TMEM67,CDH17,RAD54B,DPY19L4,TP53INP1
chr30:1413983-2314660	LOH	900678	0.029646	0	73	5	ENSCAFG00000008172,GREM1,SCG5,RYR3,FMN1
chr30:2750330-4452255	LOH	1701926	0.0511	1.63934	122	4	ENSCAFG00000008403,DPH6,MEIS2,C15orf41
chr30:14166159-19092719	LOH	4926561	-0.01795	1.06101	377	46	CTXN2,EID1,U6,TNFAIP8L3,ENSCAFG00000015600,ENSCAFG00000031567,ENSCAFG00000002760,GSR,SLC24A5,SLC12A1,DUT,CEP152,SECISBP2L,DTWD1,SLC27A2,HDC,ENSCAFG00000024904,USP50,CYP19A1,GLDN,SCG3,LYSMD2,TMOD2,LEO1,MAPK6,GNB5,ARPP19,FAM214A,ONECUT1,MYEF2,SHC4,COPS2,GALK2,FAM227B,FGF7,ATP8B4,GABPB1,USP8,TRPM7,SPPL2A,DMXL2,TMOD3,MYO5C,MYO5A,FBN1,AP4E1
chr30:23605413-33961321	LOH	10355909	0.012569	0.353774	848	107	ENSCAFG00000016650,GCNT3,GTF2A2,FOXB1,ENSCAFG00000031554,ENSCAFG00000030175,U6,ENSCAFG00000024545,cfa-mir-190a,ENSCAFG00000030471,FBXL22,SNORD112,ENSCAFG00000017032,SNX22,OAZ2,SLC51B,ENSCAFG00000017125,CILP,ENSCAFG00000009225,U5,SCARNA14,SNAPC5,SNORD18,SNORD16,ENSCAFG00000017316,7SK,C15orf61,SKOR1,CALML4,ENSCAFG00000029748,ENSCAFG00000032561,SPESP1,U2,ENSCAFG00000017518,ENSCAFG00000029487,ENSCAFG…
chr31:6905588-7663708	LOH	758121	0.00497	1.81818	55	2	U1,ATP5A1
chr31:8013627-34295803	LOH	26282177	-0.00946	0.755124	1854	157	U6,ENSCAFG00000007974,ENSCAFG00000007980,ENSCAFG00000007984,ENSCAFG00000007994,ENSCAFG00000007999,NRIP1,SNORA62,7SK,ENSCAFG00000001764,cfa-mir-99a-1,cfa-let-7c,cfa-mir-125b-2,ENSCAFG00000031557,snoU13,ENSCAFG00000008309,ENSCAFG00000008364,ENSCAFG00000008453,ENSCAFG00000008458,ENSCAFG00000031311,cfa-mir-155,5S_rRNA,ATP5J,ENSCAFG00000016176,ADAMTS1,U3,CLDN17,ENSCAFG00000008814,KRTAP24-1,KRTAP25-1,K…
chr31:35956501-38635577	LOH	2679077	-0.02634	0.943396	212	55	ENSCAFG00000032158,ENSCAFG00000024902,ENSCAFG00000030700,ENSCAFG00000010233,ENSCAFG00000031687,TFF3,ENSCAFG00000029964,CRYAA,SIK1,ENSCAFG00000028913,CSTB,RRP1,ENSCAFG00000029916,LRRC3,ENSCAFG00000015153,ENSCAFG00000011018,ENSCAFG00000031772,TMPRSS2,PRDM15,UMODL1,TFF2,TFF1,TMPRSS3,UBASH3A,RSPH1,PKNOX1,U2AF1,RRP1B,PDXK,AGPAT3,TRAPPC10,ICOSLG,DNMT3L,PFKL,ENSCAFG00000030000,C21orf2,ENSCAFG00000029897…
chr32:1-20261763	LOH	20261764	0.043941	0.449871	1556	142	ENSCAFG00000008335,ENSCAFG00000008338,ENSCAFG00000030513,7SK,ENSCAFG00000032588,U1,5S_rRNA,ENSCAFG00000028844,CXCL10,ENSCAFG00000032575,U6,ENSCAFG00000024041,SNORA3,ENSCAFG00000008660,ENSCAFG00000008662,ENSCAFG00000028818,ENSCAFG00000008666,CCNI,ENSCAFG00000031064,ENSCAFG00000008682,ENSCAFG00000008809,ENSCAFG00000008818,ENSCAFG00000023995,NAA11,GK2,ENSCAFG00000027703,ENSCAFG00000031151,ENSCAFG000…
chr33:1855540-2526328	LOH	670789	-0.01294	0	49	5	5S_rRNA,snoU2-30,snoU2_19,U6,ENSCAFG00000009038
chr33:13242146-13870199	LOH	628054	0.017118	0	44	5	CD47,IFT57,KIAA1524,DZIP3,MYH15
chr33:17873651-20461911	LOH	2588261	0.019598	0.966184	207	19	NAA50,SNORD16,ENSCAFG00000003955,cfa-mir-568,SNORD112,5S_rRNA,SIDT1,GRAMD1C,KIAA1407,QTRTD1,DRD3,TIGIT,ZBTB20,ENSCAFG00000032153,GAP43,KIAA2018,ATP6V1A,ZDHHC23,LSAMP
chr33:22819489-23691430	LOH	871942	0.03004	0	59	20	5S_rRNA,SNORA42,U6,ADPRH,POPDC2,COX17,ENSCAFG00000017752,ENSCAFG00000011141,C3orf30,UPK1B,B4GALT4,TMEM39A,POGLUT1,TIMMDC1,PLA1A,PXR,CD80,MAATS1,GSK3B,ARHGAP31
chr33:24927394-26111028	LOH	1183635	0.027564	1.02041	98	21	U6,ENSCAFG00000026617,CSTA,WDR5B,DTX3L,GOLGB1,IQCB1,EAF2,ILDR1,CCDC58,FAM162A,KPNA1,PARP9,PARP15,PARP14,DIRC2,SEMA5B,CD86,CASR,HSPBAP1,SLC15A2
chr33:27405696-29409148	LOH	2003453	0.024328	0	158	31	U6,ENSCAFG00000012607,ENSCAFG00000012631,ENSCAFG00000012670,ENSCAFG00000012721,SNORD48,ENSCAFG00000012725,7SK,ENSCAFG00000030227,ZDHHC19,UMPS,ITGB5,MUC13,HEG1,ZNF148,IQCG,ENSCAFG00000029695,MUC20,MUC4,TNK2,PCYT1A,ENSCAFG00000028910,SLC12A8,SNX4,OSBPL11,LMLN,LRCH3,KIAA0226,TFRC,KALRN,SLC51A
chr34:1-1286041	LOH	1286042	0.016175	0.961538	104	10	CTSC,U6,5S_rRNA,ENSCAFG00000009894,ENSCAFG00000015903,FAM105A,7SK,FAM105B,TRIO,DNAH5
chr34:2558001-3074633	LOH	516633	0.023792	0	46	2	TUBA1A,CTNND2
chr34:6503253-19488703	LOH	12985451	0.030977	1.00908	991	134	ENSCAFG00000010312,U6,MED10,U2,IRX1,IRX2,ENSCAFG00000028680,ENSCAFG00000031755,ENSCAFG00000031141,MRPL36,ENSCAFG00000032477,NKD2,TPPP,ENSCAFG00000028549,CCDC127,LRRC14B,ENSCAFG00000011068,ZNF639,ENSCAFG00000011389,SNORA81,ENSCAFG00000026758,DNAJC19,ENSCAFG00000031115,ENSCAFG00000028317,SOX2OT_exon1,SOX2OT_exon2,SOX2OT_exon3,SOX2,SOX2OT_exon4,SNORA72,ENSCAFG00000026605,B3GNT5,SNORA63,SNORA4,ENSCAF…
chr34:20325533-24566920	LOH	4241388	0.036674	0.895522	335	19	ENSCAFG00000013927,ENSCAFG00000031657,ENSCAFG00000014063,SNORA73,CLDN1,TMEM207,IL1RAP,GMNC,UTS2B,TPRG1,TP63,LEPREL1,CLDN16,CCDC50,FGF12,MB21D2,LPP,cfa-mir-28,OSTN
chr34:25833792-29619538	LOH	3785747	0.050092	0.621118	322	28	U6,ENSCAFG00000029841,ENSCAFG00000029447,C3orf80,cfa-mir-15b,cfa-mir-16-2,TRIM59,SCARNA7,ARL14,ENSCAFG00000014321,SNORD112,ENSCAFG00000030715,SPTSSB,OTOL1,ENSCAFG00000029938,ENSCAFG00000030237,U1,ENSCAFG00000014365,IL12A,ENSCAFG00000031848,B3GALNT1,NMD3,5S_rRNA,IQCJ-SCHIP1,IFT80,SMC4,KPNA4,PPM1L
chr34:30649250-33495324	LOH	2846075	0.017735	0.431034	232	15	ENSCAFG00000014450,ENSCAFG00000029564,U2,U6,ENSCAFG00000014605,cfa-mir-551b,ENSCAFG00000014497,SERPINI2,PDCD10,SERPINI1,ENSCAFG00000031723,GOLIM4,BCHE,ZBBX,WDR49
chr34:36726923-37517859	LOH	790937	0.008444	0	66	4	TNFSF10,ECT2,NCEH1,SPATA16
chr34:39107345-40910452	LOH	1803108	0.021353	0	145	6	ENSCAFG00000015537,U6,U4,ENSCAFG00000026781,NAALADL2,TBL1XR1
chr35:1-599220	LOH	599221	0.009296	0	28	3	ENSCAFG00000031306,U6,SPIDR
chr35:15550241-18194723	LOH	2644483	-0.00487	0.460829	217	19	ENSCAFG00000009936,U6,RBM24,ENSCAFG00000010021,ENSCAFG00000031372,7SK,NHLRC1,SNORA1,ENSCAFG00000010202,SNORA25,STMND1,NUP153,TPMT,KDM1B,CAP2,FAM8A1,KIF13A,DEK,RNF144B
chr35:19131930-20050040	LOH	918111	-0.00368	1.23457	81	2	CDKAL1,SOX4
chr35:20303915-21421042	LOH	1117128	-0.0058	0	104	2	5S_rRNA,PRL
chr35:22178478-26524999	LOH	4346522	-0.01514	0.946372	317	139	ACOT13,C6orf62,GMNN,C6orf229,5S_rRNA,SNORD22,HIST1H2AA,ENSCAFG00000030971,ENSCAFG00000029445,ENSCAFG00000031749,SLC17A4,ENSCAFG00000024892,ENSCAFG00000032505,SLC17A2,ENSCAFG00000010760,HIST1H1A,ENSCAFG00000030845,HIST1H4C,ENSCAFG00000031940,HIST1H3H,ENSCAFG00000030712,HIST1H2BB,ENSCAFG00000031754,HIST1H1C,ENSCAFG00000029110,HIST1H1T,7SK,ENSCAFG00000031879,HIST1H2AC,ENSCAFG00000024295,ENSCAFG00000…
chr36:1-3639516	LOH	3639517	0.019668	3.0303	264	19	ENSCAFG00000029958,MINOS1,U1,HSPD1,5S_rRNA,ENSCAFG00000009188,U6,ENSCAFG00000029956,NR4A2,ENSCAFG00000009244,ENSCAFG00000009250,ENSCAFG00000009252,GALNT5,ERMN,CYTIP,ACVR1C,KCNJ3,GPD2,GALNT13
chr36:10807730-13435826	LOH	2628097	0.006323	0.564972	177	13	U6,ENSCAFG00000011673,ENSCAFG00000011707,B3GALT1,GALNT3,SCN9A,CSRNP3,TTC21B,SCN1A,XIRP2,STK39,CERS6,SCN7A
chr36:14185352-24661090	LOH	10475739	-0.0021	0.242718	824	88	U6,KLHL23,ENSCAFG00000029231,ENSCAFG00000012501,SP5,ENSCAFG00000032252,ENSCAFG00000026775,ENSCAFG00000012900,DLX1,DLX2,SCARNA17,SCARNA18,7SK,SP9,ENSCAFG00000013366,ENSCAFG00000013374,U1,ENSCAFG00000030714,ENSCAFG00000013399,HOXD12,HOXD11,HOXD10,cfa-mir-10b,HOXD4,HOXD3,HOXD1,TUG1_1,ENSCAFG00000030684,ENSCAFG00000032718,HNRNPA3,ENSCAFG00000013536,ENSCAFG00000029150,SNORD112,ENSCAFG00000028429,FKBP7…
chr37:1-18470040	LOH	18470041	0.034325	0.502874	1392	158	ENSCAFG00000030685,ENSCAFG00000027512,ASNSD1,ORMDL1,ENSCAFG00000024655,MSTN,C2orf88,ENSCAFG00000009501,U6,ENSCAFG00000009966,NABP1,SDPR,ENSCAFG00000010125,PCGEM1,ENSCAFG00000029887,SNORD56,ENSCAFG00000028697,ENSCAFG00000031340,UBE2NL,SNORA2,MARS2,SNORD70,ENSCAFG00000026829,ENSCAFG00000026668,ENSCAFG00000011003,ENSCAFG00000030427,ENSCAFG00000011902,NDUFB3,ENSCAFG00000012185,CASP8,ENSCAFG0000003078…
chr37:23541571-24515430	LOH	973860	0.036765	0	88	5	TNP1,Pinc,ENSCAFG00000032371,IGFBP2,IGFBP5
chr37:26855612-28641323	LOH	1785712	0.009339	0	152	4	U6,SGPP2,EPHA4,PAX3
chr37:29920899-30902991	LOH	982093	0.014864	1.26582	79	5	U12,ENSCAFG00000016321,ERICH1,CLN8,DLGAP2
chr38:1-5291442	LOH	5291443	0.000276	1.33333	375	57	BTG2,FMOD,OPTC,LAX1,ZBED6,ENSCAFG00000028492,GOLT1A,ENSCAFG00000028371,PPP1R15B,LRRN2,5S_rRNA,TMEM81,U6,ENSCAFG00000010051,cfa-mir-135b,ENSCAFG00000010109,ENSCAFG00000032599,RAB7L1,ENSCAFG00000029415,7SK,ENSCAFG00000010472,Y_RNA,PRELP,ZC3H11A,SOX13,ETNK2,REN,PLEKHA6,PIK3C2B,MDM4,CNTN2,RBBP5,TMCC2,NUAK2,LEMD1,CDK18,MFSD4,ELK4,SLC45A3,NUCKS1,PM20D1,SLC26A9,ENSCAFG00000010198,CTSE,C1orf186,AVPR1B,RA…
chr38:6948589-10003931	LOH	3055343	0.011689	3.05677	229	7	U6,7SK,ENSCAFG00000010653,TSNAX,ENSCAFG00000002103,ENSCAFG00000029859,BRINP3
chr38:20684090-22707068	LOH	2022979	-0.00833	0	167	71	DUSP12,FCRLB,ENSCAFG00000013015,C1orf192,MPZ,CAR,TOMM40L,APOA2,FCER1G,NDUFS2,ADAMTS4,B4GALT3,UFC1,NIT1,KLHDC9,USF1,TSTD1,F11R,U6,NHLH1,PEX19,ENSCAFG00000029536,IGSF8,ENSCAFG00000029169,TAGLN2,SLAMF8,DUSP23,ENSCAFG00000011785,ENSCAFG00000011771,OR10J5,ENSCAFG00000011765,OR10J1,OR10H06,ENSCAFG00000023635,FCER1A,OLFML2B,FCRLA,ENSCAFG00000013035,SDHC,PPOX,USP21,DEDD,PVRL4,ARHGAP30,CD244,LY9,SLAMF7,SL…
chrX:348105-1387161	LOH	1039057	-0.02893	0	89	18	SHOX,SLC25A6,ENSCAFG00000032218,ENSCAFG00000029091,ENSCAFG00000028620,ENSCAFG00000030381,ENSCAFG00000011075,ENSCAFG00000028845,PLCXD1,CSF2RA,ENSCAFG00000031295,IL3RA,ASMT,ENSCAFG00000030459,ENSCAFG00000029462,ASMTL,CRLF2,DHRSX
chrX:2982396-3838617	LOH	856222	-0.00771	0	78	2	ENSCAFG00000029931,ENSCAFG00000011251
chrX:6660977-123869142	LOH	117000000	-0.26134	0.630594	4916	957	U6,HCCS,AMELX,ENSCAFG00000026541,SC4MOL,ENSCAFG00000028606,ENSCAFG00000027175,ENSCAFG00000011640,ENSCAFG00000011644,TLR8,SNORA76,ENSCAFG00000032450,TCEANC,TRAPPC2,PIGA,ENSCAFG00000012196,ENSCAFG00000027820,SCML1,RAI2,ENSCAFG00000025179,ENSCAFG00000012812,U1,7SK,snoR442,5S_rRNA,ENSCAFG00000013192,ENSCAFG00000027675,KLHL34,ENSCAFG00000013265,ENSCAFG00000013315,ENSCAFG00000023930,ENSCAFG00000013338,…

## Sheet: ND10-104
Supplementary Table 9. Loss of heterozygosity identified by SNP Array in canine melanoma by sample
Chromosome Region	Event	Length	Probe Median	% Heterozygous	Probes	Count of Gene Symbols	Gene Symbols
chr10:7052638-9354639	LOH	2302002	0.5	1.66667	60	20	ENSCAFG00000000357,RASSF3,U6,ENSCAFG00000022943,ENSCAFG00000000376,ENSCAFG00000012238,ENSCAFG00000000389,XPOT,GNS,TBC1D30,WIF1,LEMD3,LLPH,IRAK3,C12orf56,TBK1,MSRB3,ENSCAFG00000000370,HELB,GRIP1
chr10:17020915-18157143	LOH	1136229	0.6	0	11	17	ENSCAFG00000000692,ENSCAFG00000000697,TRABD,IL17REL,ENSCAFG00000028945,ENSCAFG00000000727,TUBGCP6,PANX2,MOV10L1,MLC1,ENSCAFG00000028547,ZBED4,BRD1,FAM19A5,CRELD2,TTLL8,ALG12

## Sheet: ND10-158
Supplementary Table 9. Loss of heterozygosity identified by SNP Array in canine melanoma by sample
Chromosome Region	Event	Length	Probe Median	% Heterozygous	Probes	Count of Gene Symbols	Gene Symbols
chr1:1-1725461	LOH	1725462	0	4.23729	118	17	ENSCAFG00000030108,ENSCAFG00000000002,ENSCAFG00000000006,TXNL4A,HSBP1L1,KCNG2,ENSCAFG00000028976,ENSCAFG00000000014,ADNP2,RBFA,SALL3,ENPP1,PARD6G,PQLC1,CTDP1,ATP9B,NFATC1
chr1:7754787-9025745	LOH	1270959	0	4.6729	107	6	ENSCAFG00000000036,ENSCAFG00000030634,ENSCAFG00000000035,RTTN,DOK6,CD226
chr1:10113137-10888535	LOH	775399	-0.2	2.32558	43	2	DSEL,ENSCAFG00000000048
chr1:23724165-24455472	LOH	731308	0	1.78571	56	8	ELAC1,5S_rRNA,MC2R,MC5R,MEX3C,MADH4,MRO,ME2
chr1:24645669-25447432	LOH	801764	0	4.7619	63	6	U6,ENSCAFG00000000183,ENSCAFG00000031561,LDLRAD4,MOXD1,CTGF
chr1:37874952-38506951	LOH	632000	0.1	1.85185	54	5	ENSCAFG00000029107,ENSCAFG00000030768,ENSCAFG00000028825,ADGB,STXBP5
chr1:41880740-54590856	LOH	12710117	0	2.0284	986	72	ENSCAFG00000000523,ENSCAFG00000000540,U6,7SK,ENSCAFG00000000565,ENSCAFG00000026517,ENSCAFG00000000571,CLDN20,ENSCAFG00000027914,ENSCAFG00000028896,ENSCAFG00000000624,DYNLT1,TAGAP,ENSCAFG00000029242,U6atac,SNORA20,SNORA29,MRPL18,ENSCAFG00000000742,ENSCAFG00000030734,HNRNPDL,ENSCAFG00000023764,T,ENSCAFG00000008616,U1,CCDC170,MYCT1,VIP,FBXO5,MTRF1L,TFB1M,NOX3,TMEM242,SERAC1,GTF2H5,TMEM181,EZR,RSPH3,…
chr1:54759221-55381314	LOH	622094	0	1.96078	51	10	ENSCAFG00000000849,7SK,GPR31,ENSCAFG00000000857,TTLL2,ENSCAFG00000000842,FGFR1OP,CCR6,ENSCAFG00000000854,UNC93A
chr1:58974349-62345401	LOH	3371053	0.1	3.3195	241	15	SNORA72,U4,U6,GJA1,ENSCAFG00000000960,FABP7,ENSCAFG00000030746,HSF2,SERINC1,PKIB,SMPDL3A,FAM184A,MAN1A1,CLVS2,TBC1D32
chr1:64205363-66330594	LOH	2125232	0.1	1.36054	147	20	U6,ENSCAFG00000001059,ENSCAFG00000001064,ENSCAFG00000001066,ENSCAFG00000030574,7SK,TPD52L1,HEY2,HINT3,CENPW,RNF146,ECHDC1,KIAA0408,C6orf58,HDDC2,NCOA7,TRMT11,RSPO3,ENSCAFG00000001071,ENSCAFG00000001074
chr1:94737746-103884940	LOH	9147195	0	3.367	594	221	ENSCAFG00000002158,5S_rRNA,U3,U6,RPL12,RPS26,NFIL3,DIRAS2,SNORA62,ENSCAFG00000002173,GADD45G,CKS2,S1PR3,NXNL2,CDK20,ENSCAFG00000002218,ENSCAFG00000002219,ENSCAFG00000020596,cfa-let-7f,ENSCAFG00000020624,ENSCAFG00000002232,BARX1,ENSCAFG00000002237,ENSCAFG00000002241,NINJ1,ENSCAFG00000002285,SNORA84,CENPBD1,MZF1,UBE2M,CHMP2A,TRIM28,ENSCAFG00000032544,ZBTB45,ENSCAFG00000030704,ZNF446,ZNF132,ZNF584,E…
chr1:110138453-112172563	LOH	2034111	-0.1	4.20168	119	79	KLC3,EXOC3L2,BLOC1S3,NKPD1,GEMIN7,ZNF296,APOC2,ENSCAFG00000004614,APOC1,TOMM40,SCARNA16,U4,ZNF285,U6,KCNN4,IRGC,PLAUR,ZNF428,SRRM5,IRGQ,PINLYP,ZNF575,TEX101,ENSCAFG00000031247,CNFN,PRR19,PAFAH1B3,ERF,ZNF526,ERCC1,CD3EAP,PPP1R13L,ERCC2,TRAPPC6A,ENSCAFG00000031824,CLASRP,RELB,APOE,PRR2,BCAM,CBLC,CEACAM16,PVR,IGSF23,ENSCAFG00000023899,ZNF180,ENSCAFG00000028985,ENSCAFG00000023881,ENSCAFG00000029028,Z…
chr1:117552839-120781673	LOH	3228835	0	2.29885	261	42	ZNF792,ENSCAFG00000032737,ENSCAFG00000029902,ENSCAFG00000024235,ZNF181,ENSCAFG00000007221,ENSCAFG00000007227,ENSCAFG00000007230,ENSCAFG00000032236,CEBPG,ENSCAFG00000030101,C19orf40,RGS9BP,PDCD5,5S_rRNA,U1,U6,ZNF599,UBA2,GPI,KCTD15,ENSCAFG00000030833,CEBPA,SLC7A10,LRP3,WDR88,RHPN2,SLC7A9,NUDT19,ANKRD27,DPY19L3,ZNF507,ENSCAFG00000007214,WTIP,KIAA0355,LSM14A,PEPD,GPATCH1,CEP89,TDRD12,TSHZ3,CHST8
chr2:8677990-9837651	LOH	1159662	0	3.66973	109	7	ENSCAFG00000029546,U6,ENSCAFG00000030489,PRINS,OTUD1,ARHGAP21,KIAA1217
chr2:11954689-14093686	LOH	2138998	0	2.38095	126	9	U6,7SK,5S_rRNA,ENSCAFG00000031717,ENSCAFG00000004113,ENSCAFG00000004111,ENSCAFG00000032136,NEBL,PLXDC2
chr2:21513942-26090932	LOH	4576991	0	3.77907	344	34	RPP38,ENSCAFG00000031069,ENSCAFG00000004716,ENSCAFG00000031604,UCMA,U6atac,NUDT5,U6,NMT2,MEIG1,DCLRE1C,ENSCAFG00000004696,ENSCAFG00000004704,CDNF,PRPF18,BEND7,SEPHS1,ENSCAFG00000023349,OPTN,CDC123,SEC61A2,DHTKD1,PROSER2,ECHDC3,HSPA14,FRMD4A,ENSCAFG00000023441,MCM10,CCDC3,CAMK1D,UPF2,USP6NL,CELF2,FAM107B
chr2:27528251-34995338	LOH	7467088	0	3.9548	531	50	ENSCAFG00000005024,U6,U4,CALML3,CALML5,TUBAL3,UCN3,ENSCAFG00000005346,KLF6,ENSCAFG00000016282,ENSCAFG00000029140,IDI1,ENSCAFG00000032466,PAIP2,MZB1,SPATA24,CXXC5,GATA3,KIN,ITIH2,PFKFB3,RBM17,IL2RA,FBXO18,ANKRD16,GDI2,FAM208B,ASB13,NET1,AKR1C3,AKR1E2,PITRM1,WDR37,ZMYND11,SLC23A1,PROB1,DNAJC18,ECSCR,ENSCAFG00000031017,TMEM173,TAF3,ITIH5,SFMBT2,PRKCQ,IL15RA,PFKP,ENSCAFG00000005516,GTPBP4,DIP2C,UBE2D2
chr2:38974924-40229346	LOH	1254423	0.1	0	98	2	KCTD16,PRELID2
chr2:52994821-54025936	LOH	1031116	0	3.94737	76	1	PIK3R1
chr2:67796740-69791075	LOH	1994336	0	2.73973	146	52	A3GALT2,U6,U1,TMEM54,FNDC5,ENSCAFG00000031440,TSSK3,MARCKSL1,U4,FAM167B,ENSCAFG00000023364,EIF3I,TMEM234,IQCC,CCDC28B,PTP4A2,SPOCD1,HCRTR1,TINAGL1,FABP3,NETO2,ENSCAFG00000023721,ZSCAN20,TRIM62,AK2,HPCA,S100PBP,SYNC,RBBP4,ZBTB8A,BSDC1,ENSCAFG00000030198,HDAC1,DCDC2B,TXLNA,TMEM39B,KHDRBS1,BAI2,COL16A1,ENSCAFG00000011131,PHC2,ADC,RNF19B,YARS,ZBTB8OS,ENSCAFG00000023754,LCK,KPNA6,PEF1,SERINC2,SNRNP40,…
chr2:80757529-82052919	LOH	1295391	0.1	2.94118	102	39	ENSCAFG00000015774,SNORA72,ENSCAFG00000027826,MFAP2,RSG1,HSPB7,C1orf64,ZBTB17,ENSCAFG00000029341,SNORA70,TMEM82,SLC25A34,ENSCAFG00000016203,RSC1A1,PADI6,PADI4,PADI3,SDHB,ATP13A2,CROCC,NECAP2,SPATA21,SZRD1,ARHGEF19,EPHA2,FAM131C,ENSCAFG00000016098,SPEN,FBLIM1,PLEKHM2,DDI2,AGMAT,DNAJC16,RCC2,PADI1,PADI2,FBXO42,CASP9,ARHGEF10L
chr3:4414583-9056274	LOH	4641692	0	4.74777	337	16	U1,U12,U6,ENSCAFG00000002024,ENSCAFG00000007469,C5orf30,SNORA62,U4,EFNA5,NUDT12,PPIP5K2,GIN1,ENSCAFG00000007481,PAM,SLCO6A1,SLCO4C1
chr3:35079419-36424958	LOH	1345540	0	1.28205	78	14	ENSCAFG00000030210,SNORD109A,SNORD115,ENSCAFG00000010117,SNORD116,ENSCAFG00000029456,SNORD108,SNORD64,SNORD107,NDN,MAGEL2,MKRN3,SNRPN,UBE3A
chr3:52393889-64965117	LOH	12571229	0	2.33463	1028	184	cfa-mir-9-3,PLIN1,ENSCAFG00000028344,ENSCAFG00000030023,MESP1,ZNF710,IDH2,ENSCAFG00000012062,CIB1,GDPGP1,NGRN,RCCD1,HDDC3,U6,ENSCAFG00000031258,NMB,ENSCAFG00000022842,ENSCAFG00000027545,RPS17,SCARNA15,7SK,ENSCAFG00000013145,FAM103A1,ENSCAFG00000013185,SNORD45,ENSCAFG00000013213,SNORD49,MEX3B,ENSCAFG00000027425,STARD5,ENSCAFG00000024399,MESDC1,ENSCAFG00000030460,SNORD112,ENSCAFG00000029201,KIAA102…
chr3:69482248-70194773	LOH	712526	0	1.66667	60	8	DRD5,OTOP1,TMEM128,LYAR,ZBTB49,ENSCAFG00000015693,SLC2A9,STX18
chr3:79421989-80111645	LOH	689657	0.1	0	59	1	PCDH7
chr3:89835368-91889043	LOH	2053676	0	4.57143	175	26	ENSCAFG00000016642,ENSCAFG00000030802,ENSCAFG00000016664,ANAPC13,SPON2,IDUA,SLC26A1,DGKQ,TMEM175,5S_rRNA,MFSD7,MYL5,ENSCAFG00000023527,NCAPG,ENSCAFG00000031625,CTBP1,TMED11,RNF212,FGFRL1,ENSCAFG00000031765,CPLX1,PCGF3,PIGG,GAK,PDE6B,LCORL
chr4:2476276-3153306	LOH	677031	0	0	51	7	7SK,ENSCAFG00000008063,SNORA25,U6,SNORA2,ENSCAFG00000010041,RYR2
chr4:6381734-8210318	LOH	1828585	0	3.125	160	16	5S_rRNA,ENSCAFG00000011616,SNORA25,SNORD35,EXOC8,ENSCAFG00000011566,NTPCR,ENSCAFG00000030982,EGLN1,GNPAT,C1orf131,PCNXL2,SIPA1L2,DISC1,SPRTN,TRIM67
chr4:16823143-17508301	LOH	685159	0.1	0	42	1	CTNNA3
chr4:21769445-27504547	LOH	5735103	0.1	3.51288	427	56	U2,C10orf105,U6,DDIT4,ENSCAFG00000014500,OIT3,ENSCAFG00000014550,DNAJC9,ENSCAFG00000031286,MSS51,MYOZ1,SYNPO2L,FUT11,CHCHD1,ENSCAFG00000015050,ENSCAFG00000031053,SNORD2,snoU2-30,ENSCAFG00000022859,COMTD1,ZNF503,ENSCAFG00000030490,SLC29A3,C10orf54,PSAP,CHST3,SPOCK2,ANAPC16,DNAJB12,PLA2G12B,P4HA1,NUDT13,FAM149B1,ANXA7,USP54,SEC24C,ZSWIM8,PLAU,AP3M1,ENSCAFG00000031398,SAMD8,VDAC2,ENSCAFG00000014229,…
chr4:33669944-37142483	LOH	3472540	0.1	2.8	250	67	ENSCAFG00000031941,cfa-mir-346,ENSCAFG00000024229,SNCG,ENSCAFG00000016093,ENSCAFG00000032460,NPY4R,ZNF488,GDF2,U6,DDX41,DBN1,F12,PFN3,MXD3,PRELID1,RAB24,ENSCAFG00000016545,ENSCAFG00000026478,7SK,U4,TSPAN17,EIF4E1B,GPRIN1,NOP16,ARL10,cfa-mir-1271,SUB1,OPN4,LDB3,BMPR1A,ENSCAFG00000016095,GPRIN2,ANTXRL,RBP3,GDF10,ENSCAFG00000023521,FAM193B,DOK3,ENSCAFG00000016333,SLC34A1,RGS14,LMAN2,FGFR4,ZNF346,HK3…
chr4:54493323-67217082	LOH	12723760	0	2.66809	937	116	ENSCAFG00000030235,ENSCAFG00000017608,CNOT8,ENSCAFG00000029767,U6,HAND1,SAP30L,ENSCAFG00000032419,MFAP3,ENSCAFG00000026627,GPX3,ENSCAFG00000017961,ENSCAFG00000023257,ZNF300,SMIM3,7SK,RBM22,RPS14,CD74,ARSI,ENSCAFG00000032400,TIGD6,cfa-mir-378,cfa-mir-145,cfa-mir-143,IL17B,PCYOX1L,SPINK9,GZMK,ESM1,ENSCAFG00000008488,HSPB3,ENSCAFG00000002726,LITAF,ENSCAFG00000018410,ENSCAFG00000026642,ENSCAFG0000001…
chr4:67572643-72377795	LOH	4805153	0.1	2.21675	406	40	FBXO4,EEF1A1,SNORD72,ENSCAFG00000001877,ENSCAFG00000018652,U2,ENSCAFG00000018671,U6,ENSCAFG00000018679,SNORA67,SNORD22,SNORA30,7SK,ENSCAFG00000031830,C5orf51,C7,CARD6,PRKAA1,TTC33,PTGER4,DAB2,C9,OSMR,LIFR,GDNF,NUP155,RANBP3L,SKP2,OXCT1,C6,MROH2B,FYB,RICTOR,EGFLAM,C5orf42,NIPBL,GLAST,ENSCAFG00000029561,PLCXD3,WDR70
chr4:73172368-74540760	LOH	1368393	-0.1	1.72414	116	14	RAD1,U6,RXFP3,AGXT2,DNAJC21,BRIX1,AMACR,SLC45A2,TARS,PRLR,RAI14,ENSCAFG00000018825,ADAMTS12,TTC23L
chr5:532324-1658035	LOH	1125712	0	1.40845	71	14	ENSCAFG00000030199,B3GAT1,ENSCAFG00000031837,ENSCAFG00000009746,GLB1L3,ACAD8,THYN1,VPS26B,JAM3,SPATA19,GLB1L2,ENSCAFG00000023788,IGSF9B,NCAPD3
chr5:2437324-3279762	LOH	842439	0	1.36986	73	3	ENSCAFG00000030298,OPCML,NTM
chr5:12506663-13658357	LOH	1151695	0	4.49438	89	8	SC5D,ENSCAFG00000030991,U6,TECTA,TBCEL,GRIK4,SORL1,ARHGEF12
chr5:27421662-27959230	LOH	537569	0	2.04082	49	2	ENSCAFG00000031065,PDGFD
chr5:34513295-42785213	LOH	8271919	0	4.71545	615	105	SNORA25,ENSCAFG00000024581,ENSCAFG00000027855,TMEM220,PIRT,ENSCAFG00000017848,ENSCAFG00000022895,U6,ENSCAFG00000017857,5S_rRNA,ENSCAFG00000029784,ENSCAFG00000017909,ENSCAFG00000029293,ENSCAFG00000024089,SNORD65,SNORD49,UBB,CENPV,SNORA18,MAPK7,ENSCAFG00000028391,MIEF2,ENSCAFG00000017459,cfa-mir-33b,ENSCAFG00000026606,RASD1,ENSCAFG00000001949,PLD6,SNORA74,C17orf103,MYH13,MYH8,MYH4,MYH1,MYH3,SCO1,AD…
chr5:55162000-55816792	LOH	654793	0	0	47	7	DMRTB1,LRP8,CPT2,SLC1A7,NDC1,GLIS1,C1orf123
chr5:76736239-78180776	LOH	1444538	0	4.65116	86	27	U6,ENSCAFG00000029432,ENSCAFG00000007811,ENSCAFG00000020185,ENSCAFG00000028539,MARVELD3,SNORD71,ATXN1L,DHODH,HP,CMTR2,ENSCAFG00000024132,ZNF23,TAT,ENSCAFG00000032449,AP1G1,ZNF821,IST1,TXNL4B,DHX38,VAC14,ENSCAFG00000020167,CALB2,CHST4,PHLPP2,PKD1L2,PMFBP1
chr5:78373429-81503027	LOH	3129599	0	2.42718	206	37	U4,cfa-mir-140,NOB1,RNaseP_nuc,ENSCAFG00000025660,ENSCAFG00000020269,NIP7,ENSCAFG00000020278,PDF,ENSCAFG00000030187,ENSCAFG00000032208,ENSCAFG00000028963,SLC7A6OS,PLA2G15,ENSCAFG00000030987,ESRP2,ENSCAFG00000020325,DDX28,PSMD7,NQO1,TERF2,ENSCAFG00000020283,SNTB2,ENSCAFG00000020291,HAS3,SMPD3,PRMT7,SLC7A6,DUS2,ZFHX3,WWP2,NFAT5,CDH1,CDH3,ZFP90,NFATC3,TANGO6
chr6:1-8404447	LOH	8404448	0	2.11039	616	94	SNORA51,ENSCAFG00000010098,PSPH,CCT6A,SNORA22,SNORA15,SUMF2,CHCHD2,NUPR1L,ENSCAFG00000016564,U6,ENSCAFG00000011312,SNORD14,ENSCAFG00000023175,ENSCAFG00000024307,C11ORF10,ENSCAFG00000028108,LAT2,EIF4H,WBSCR28,WBSCR27,CLDN4,CLDN3,STX1A,SCARNA20,DNAJC30,ENSCAFG00000013328,CCL26,TMEM120A,MDH2,SRCRB4D,ZP3,ENSCAFG00000013653,ENSCAFG00000013683,ALKBH4,ENSCAFG00000031995,ENSCAFG00000027987,MYL10,ENSCAFG0…
chr6:9061333-10754916	LOH	1693584	0	4.44444	135	65	MOSPD3,PCOLCE,SAP25,MEPCE,PPP1R35,PVRIG,U6,GAL3ST4,LAMTOR4,ENSCAFG00000014568,CNPY4,AP4M1,cfa-mir-106b,cfa-mir-93,cfa-mir-25,ZNF3,ZSCAN21,AZGP1,OR2AE1,ENSCAFG00000014950,OR08C09,ZSCAN25,ZNF655,FAM200A,PDAP1,ARPC1B,ENSCAFG00000015158,ENSCAFG00000015164,TFR2,FBXO24,LRCH4,AGFG2,NYAP1,TSC22D4,ZCWPW1,ENSCAFG00000014493,STAG3,GPC2,C7orf43,ENSCAFG00000014564,TAF6,MCM7,COPS6,ZKSCAN1,GJC3,TRIM4,ENSCAFG000…
chr6:11940285-15685310	LOH	3745026	0	2.83688	282	45	ZNF853,ENSCAFG00000030346,ACTB,cfa-mir-589,ENSCAFG00000029031,AP5Z1,ENSCAFG00000016259,ENSCAFG00000026678,ENSCAFG00000031555,ENSCAFG00000016403,CHST12,FTSJ2,ENSCAFG00000016475,PSMG3,MAFK,MICALL2,UNCX,ENSCAFG00000015816,RBAK-RBAKDN,ZNF12,RBAK,ENSCAFG00000030356,FSCN1,SLC29A4,WIPI2,CARD11,AMZ1,BRAT1,TTYH3,LFNG,EIF3B,SNX8,NUDT1,TMEM184A,ENSCAFG00000030253,RNF216,FBXL18,RADIL,FOXK1,GNA12,IQCE,MAD1L1,…
chr6:21184836-36047872	LOH	14863037	0	1.32626	1131	137	U6,U4,ENSCAFG00000027114,CHP2,IGSF6,RPL35A,ENSCAFG00000029669,ENSCAFG00000029739,ERI2,ENSCAFG00000017995,ENSCAFG00000027918,ITPRIPL2,ENSCAFG00000026579,ENSCAFG00000029698,ENSCAFG00000026495,ENSCAFG00000028786,ENSCAFG00000018748,SNORD45,NTAN1,cfa-mir-365-1,cfa-mir-193b,ENSCAFG00000031194,ENSCAFG00000028670,ENSCAFG00000026607,ENSCAFG00000018845,TNFRSF17,RSL1D1,SNN,7SK,ENSCAFG00000030466,RMI2,SOCS1,…
chr6:44116783-44728545	LOH	611763	0	0	51	2	PRMT6,NTNG1
chr6:50785338-52516346	LOH	1731009	0	2.22222	135	9	U6,ENSCAFG00000023043,5S_rRNA,cfa-mir-137,ENSCAFG00000024665,ENSCAFG00000020070,SNX7,ENSCAFG00000020057,DPYD
chr6:53060938-53811763	LOH	750826	0	1.96078	51	1	ENSCAFG00000029795
chr6:57838447-59132180	LOH	1293734	0	0.952381	105	6	BARHL2,U3,LRRC8D,ZNF326,LRRC8C,LRRC8B
chr6:71215533-71960605	LOH	745073	0	0	55	6	LHX8,TYW3,CRYZ,C1orf173,SLC44A5,TNNI3K
chr7:13367148-14060975	LOH	693828	0	0	48	9	ENSCAFG00000007327,ENSCAFG00000027746,ENSCAFG00000031812,TOR1AIP2,QSOX1,LHX4,TOR1AIP1,ACBD6,CEP350
chr7:18531161-19940657	LOH	1409497	0	3.88349	103	10	5S_rRNA,ENSCAFG00000013757,COX-2,ENSCAFG00000013766,PRG4,C1orf27,PDC,TPR,HMCN1,PLA2G4A
chr7:23318911-24101206	LOH	782296	0	1.47059	68	6	ENY2,SCARNA3,ENSCAFG00000014272,U4,RFWD2,TNR
chr7:25474699-27559754	LOH	2085056	0	3.52113	142	26	ENSCAFG00000032496,SNRPC,ENSCAFG00000011855,ENSCAFG00000029217,FASLG,U6,PIGC,cfa-mir-199-2,cfa-mir-214,SNORA70,KLHL20,SLC9C2,PRDX6,TNFSF4,SUCO,ENSCAFG00000024583,ENSCAFG00000014695,ENSCAFG00000029162,ENSCAFG00000014885,VAMP4,MYOC,ANKRD45,TNFSF18,DNM3,PRRC2C,ENSCAFG00000029221
chr7:36880119-39072232	LOH	2192114	0	1.40845	142	31	7SK,ENSCAFG00000024406,U6,ENSCAFG00000028712,ENSCAFG00000029029,5S_rRNA,ENSCAFG00000016113,H3F3C,ENSCAFG00000016140,SRP9,TFB2M,ENSCAFG00000015869,ENSCAFG00000032742,ADCK3,PSEN2,LIN9,ACBD3,SDE2,ENSCAFG00000016127,ENSCAFG00000030299,TMEM63A,EPHX1,ENSCAFG00000015864,CNST,SCCPDH,AHCTF1,CDC42BPA,ITPKB,C1orf95,PARP1,ENSCAFG00000029171
chr7:46380840-48322634	LOH	1941795	0	0.666667	150	4	ENSCAFG00000017678,U6,SYT4,RIT2
chr7:74165371-75467740	LOH	1302370	0	1.83486	109	8	ENSCAFG00000018677,RAB12,ENSCAFG00000018694,NDUFV2,SOGA2,ANKRD12,TWSG1,PTPRM
chr8:1413323-2776842	LOH	1363520	0	3.7037	108	28	ENSCAFG00000009502,U6,ENSCAFG00000029069,ENSCAFG00000024337,ENSCAFG00000028548,ENSCAFG00000011085,ENSCAFG00000011090,ENSCAFG00000011092,TRAV21,TRAV24,TRAV29DV5,TRDV1,ENSCAFG00000016898,TRAV26-2,TRAV34,ENSCAFG00000011119,ENSCAFG00000025180,ENSCAFG00000029747,ENSCAFG00000029024,LGMN,GOLGA5,ENSCAFG00000014977,ENSCAFG00000014973,SLC24A4,RIN3,CHGA,ENSCAFG00000031023,ITPK1
chr8:5549742-6988454	LOH	1438713	0.1	3.57143	112	4	U6,ENSCAFG00000012516,ENSCAFG00000012507,NOVA1
chr8:13063943-14080144	LOH	1016202	0	4.83871	62	15	ENSCAFG00000013187,SPTSSA,ENSCAFG00000031693,U1,ENSCAFG00000030135,FAM177A1,ENSCAFG00000013203,CFL2,ENSCAFG00000013321,SRP54,PPP2R3C,ENSCAFG00000013240,ENSCAFG00000013391,PSMA6,BAZ1A
chr8:15139008-26019226	LOH	10880219	0.1	3.90117	769	47	NKX2-8,PAX9,ENSCAFG00000013718,ENSCAFG00000013727,SNORA62,FOXA1,ENSCAFG00000031770,ENSCAFG00000028448,ENSCAFG00000013750,SSTR1,CLEC14A,ENSCAFG00000013768,ENSCAFG00000028068,SNORA5,RPL38,TRAPPC6B,PNN,ENSCAFG00000008462,ENSCAFG00000027558,ENSCAFG00000029796,U6,FSCB,ENSCAFG00000014227,ENSCAFG00000013967,C14ORF28,SNORD127,ENSCAFG00000014018,ENSCAFG00000014093,ENSCAFG00000004803,ENSCAFG00000013974,RPL…
chr8:27935390-29072099	LOH	1136710	0	2.77778	72	17	U6,ENSCAFG00000014689,ENSCAFG00000028314,snoU2-30,snoU2_19,C14orf166,NID2,PTGDR,PTGER2,ERO1L,ENSCAFG00000029061,GNPNAT1,FRMD6,GNG2,TXNDC16,GPR137C,STYX
chr8:44307492-52293702	LOH	7986211	0	2.34657	554	98	U6,ENSCAFG00000029371,ENSCAFG00000016842,SNORD56,ENSCAFG00000028983,U4,VRTN,SYNDIG1L,ENSCAFG00000016971,EIF2B2,ENSCAFG00000016334,ZC2HC1C,ENSCAFG00000017038,SNORA17,SNORD112,7SK,ENSCAFG00000004150,ENSCAFG00000031266,IRF2BPL,ZDHHC22,TMED8,ENSCAFG00000031459,Y_RNA,SLIRP,TTC9,MAP3K9,ENSCAFG00000016792,RBM25,ENSCAFG00000016823,HEATR4,ENSCAFG00000016848,ACOT4,ACOT6,DNAL1,PNMA1,ELMSAN1,ENSCAFG000000168…
chr8:72152548-72822529	LOH	669982	0	2.32558	43	28	ENSCAFG00000029862,ENSCAFG00000031878,ENSCAFG00000028959,ZBTB42,ENSCAFG00000030682,ENSCAFG00000030662,CDCA4,BTBD6,TEX22,ENSCAFG00000018440,ENSCAFG00000031417,TMEM121,C14orf180,TMEM179,INF2,ADSSL1,AKT1,CEP170B,PLD4,C14orf79,JAG2,NUDT14,PACS2,MTA1,CRIP2,C14orf80,GPR132,BRF1
chr9:6564235-7811018	LOH	1246784	-0.1	3.22581	62	10	CDC42EP4,COG1,U6,ENSCAFG00000004401,FAM104A,SSTR2,SDK2,C17orf80,SLC39A11,ENSCAFG00000031583
chr9:11708009-16627484	LOH	4919476	0	2.92553	376	57	CCDC47,PSMC5,ENSCAFG00000012690,GH1,CD79B,C17orf72,U6,SNORND104,SNORA76,ENSCAFG00000032629,ENSCAFG00000028483,C17orf58,SNORA2,ENSCAFG00000029003,ENSCAFG00000011435,ENSCAFG00000026895,AMZ2,FAM20A,ENSCAFG00000010967,KCNJ16,KCNJ2,DDX42,FTSJ3,SCN4A,ICAM2,ERN1,MILR1,POLG2,DDX5,KPNA2,BPTF,PSMD12,CACNG1,CACNG5,APOH,AXIN2,SLC16A6,WIPI1,PRKAR1A,SMARCD2,TEX2,PECAM1,CEP95,NOL11,PITPNC1,HELZ,PRKCA,ENSCAFG000…
chr9:23392048-24156907	LOH	764860	0	0	51	21	RPL23,SNORA21,C17orf98,PCGF2,CISD3,C17orf96,ENSCAFG00000016606,CWC25,PSMB3,MLLT6,SRCIN1,SOCS7,GPR179,ENSCAFG00000016639,ENSCAFG00000016644,KPNB1,TBKBP1,TBX21,OSBPL7,PIP4K2B,ARHGAP23
chr9:26963041-30924363	LOH	3961323	0.1	3.22581	310	20	5S_rRNA,U6,U4,SNORA31,ENSCAFG00000029259,7SK,COX11,ENSCAFG00000017359,TMEM100,MBTD1,UTP18,TOM1L1,HLF,MMD,SPAG9,NME1,CA10,KIF2B,STXBP4,PCTP
chr10:981599-8321431	LOH	7339833	-0.2	3.30789	393	69	U6,SDR9C7,ENSCAFG00000000153,ENSCAFG00000030326,NDUFA4L2,INHBE,ENSCAFG00000000225,ENSCAFG00000028596,MBD6,DTX3,SAS,CDK4,MARCH9,CYP27B1,METTL1,cfa-mir-26a-2,ERVFRD-1,SNORA31,AVPR1A,CMC2,SNORA42,ENSCAFG00000000357,RASSF3,HSD17B6,RDH16,TAC3,TMEM194A,NAB2,STAT6,STAC3,R3HDM2,INHBC,MARS,DDIT3,DCTN2,KIF5A,PIP4K2C,ARHGEF25,B4GALNT1,OS9,METTL21B,AVIL,CTDSP2,USP15,TMEM5,C12orf66,XPOT,GNS,TBC1D30,WIF1,LEMD3…
chr10:38436588-46442018	LOH	8005431	0	2.5641	624	70	ENSCAFG00000026741,U6,ENSCAFG00000002132,ENSCAFG00000017823,UBE2N,RNF149,SNORD89,RPL31,ENSCAFG00000031648,ENSCAFG00000003134,LIPT1,7SK,COA5,5S_rRNA,ACTR1B,COX5B,SEMA4C,OXER1,HAAO,ZFP36L2,ENSCAFG00000026531,MFSD9,IL18RAP,IL1RL1,ENSCAFG00000002145,IL1R1,IL1R2,RFX8,CNOT11,PDCL3,NMS,LONRF2,REV1,TXNDC9,LYG1,LYG2,ENSCAFG00000031628,KIAA1211L,INPP4A,ZAP70,ANKRD39,CNNM3,CNNM4,ENSCAFG00000002411,ABCG5,ABC…
chr10:51256626-52063243	LOH	806618	0	0	58	2	U6,ENSCAFG00000030961
chr10:61647904-63677426	LOH	2029523	0	1.6	125	13	U6,B3GNT2,ENSCAFG00000003121,FAM161A,TMEM17,OTX1,MDH1,VPS54,COMMD1,EHBP1,UGP2,CCT4,WDPCP
chr10:66893121-69331447	LOH	2438327	0	3.9801	201	50	ENSCAFG00000003241,C1D,FBXO48,5S_rRNA,ENSCAFG00000003264,U2,BMP10,GKN2,ENSCAFG00000003274,GKN1,ENSCAFG00000028749,ENSCAFG00000028637,ENSCAFG00000031199,ENSCAFG00000031596,ASPRV1,ENSCAFG00000003325,PCBP1,ENSCAFG00000032646,ENSCAFG00000003353,ENSCAFG00000003361,FIGLA,ENSCAFG00000026533,ANKRD53,ENSCAFG00000003468,CNRIP1,PLEK,PROKR1,GFPT1,ANXA4,GMCL1,SNRNP27,TIA1,C2ORF42,SNRPG,ENSCAFG00000003427,CLEC…
chr11:4906208-6243422	LOH	1337215	0	3.22581	62	16	AK3,ENSCAFG00000015306,U2,TRIM36,CCDC112,ENSCAFG00000000213,TMED7,CDO1,ATG12,AP3S1,ENSCAFG00000000199,ENSCAFG00000000198,PGGT1B,COMMD10,SEMA6A,FEM1C
chr11:24894953-34625321	LOH	9730369	0	3.41085	645	56	cfa-mir-874,ENSCAFG00000001129,ENSCAFG00000022881,HNRNPA0,ENSCAFG00000001135,WNT8A,ENSCAFG00000001165,KIF20A,ENSCAFG00000027552,REEP2,EGR1,SNORD63,U6,SNORA74,5_8S_rRNA,TPD52L3,ENSCAFG00000028744,ENSCAFG00000001422,TMEM261,7SK,ENSCAFG00000024495,ENSCAFG00000001468,ENSCAFG00000026727,ENSCAFG00000001473,ENSCAFG00000001476,ENSCAFG00000013626,KLHL3,MYOT,PKD2L2,FAM13B,CDC23,GFRA3,CDC25C,ENSCAFG00000032…
chr11:46553692-47720350	LOH	1166659	0.1	1.81818	55	4	cfa-mir-876,ENSCAFG00000026571,ENSCAFG00000001731,ENSCAFG00000001734
chr12:40752120-42626435	LOH	1874316	0.1	0.775194	129	6	ENSCAFG00000032044,U6,ELOVL4,TTK,FAM46A,BCKDHB
chr12:44239075-45412447	LOH	1173373	0.1	4.3956	91	7	7SK,ENSCAFG00000030831,U6,MRAP2,TBX18,CYB5R4,KIAA1009
chr12:46854649-49251557	LOH	2396909	0	1.31579	152	27	ENSCAFG00000030431,U1,U6,CNR1,7SK,PNRC1,Y_RNA,LYRM2,GJA10,C6ORF163,ENSCAFG00000003061,SLC35A1,RARS2,AKIRIN2,SPACA1,PM20D2,GABRR1,UBE2J1,RRAGD,ENSCAFG00000003113,ORC3,SRSF12,GABRR2,ANKRD6,MDN1,BACH2,RNGTT
chr12:52255081-53710178	LOH	1455098	0.1	2.63158	114	4	U6,ENSCAFG00000017465,EPHA7,ENSCAFG00000030881
chr12:65277447-66196441	LOH	918995	0	2.94118	68	10	U6,ENSCAFG00000026584,ENSCAFG00000029315,ENSCAFG00000003802,FOXO3,SESN1,CEP57L1,SNX3,LACE1,ARMC2
chr13:1-1827884	LOH	1827885	0	4.28571	140	16	ENSCAFG00000031952,SNORA72,ENSCAFG00000018581,KCNS2,U6,OSR2,cfa-mir-599,cfa-mir-875,LAPTM4B,C8orf47,ENSCAFG00000030250,NIPAL2,MATN2,POP1,STK3,VPS13B
chr13:18354203-19546025	LOH	1191823	0.1	3.19149	94	11	ENSCAFG00000000883,MAL2,NOV,DSCC1,MTBP,ENPP2,TAF2,COL14A1,MRPL13,SNTB1,DEPTOR
chr13:25311476-29968796	LOH	4657321	0	4.48549	379	24	5S_rRNA,SNORA73,ENSCAFG00000031137,U6,LDHB,7SK,U4,ENSCAFG00000029450,GSDMC,ENSCAFG00000001102,HHLA1,KCNQ3,LRRC6,PHF20L1,SLA,WISP1,NDRG1,ST3GAL1,FAM49B,ADCY8,EFR3A,TMEM71,ASAP1,TG
chr13:36522187-37442528	LOH	920342	0	3.27869	61	35	PSCA,THEM6,SLURP1,LYPD2,LYNX1,ENSCAFG00000031437,LY6H,GPIHBP1,ENSCAFG00000029869,GLI4,ENSCAFG00000032607,RHPN1,MAFA,NAPRT1,TIGD5,PYCRL,TSTA3,ZNF623,ENSCAFG00000031942,FAM83H,PUF60,NRBP2,BAI1,ENSCAFG00000001272,ENSCAFG00000001285,LY6E,ENSCAFG00000032427,ZNF696,ZC3H3,EEF1D,MAPK15,SCRIB,TSNARE1,ENSCAFG00000031517,GSDMD
chr13:38754781-45642836	LOH	6888056	0.1	2.26843	529	47	PHOX2B,U6,SHISA3,U4,ENSCAFG00000001830,U2,ENSCAFG00000029469,ENSCAFG00000028493,ENSCAFG00000026538,SLC10A4,SNORA26,TMEM33,SLC30A9,BEND4,ENSCAFG00000024933,GUF1,GNPDA2,GABRA4,COMMD8,ATP10D,CNGA1,NIPAL1,TXK,TEC,SLAIN2,OCIAD1,OCIAD2,CWH43,SGCB,SPATA18,USP46,RASL11B,ATP8A1,YIPF7,GABRG1,GABRA2,GABRB1,CORIN,NFXL1,ZAR1,FRYL,DCUN1D4,LRRC66,SCFD2,LIMCH1,GRXCR1,KCTD8
chr13:46527708-47634173	LOH	1106466	0	4.44444	90	8	GSX2,ENSCAFG00000002088,U6,CHIC2,PDGFRA,KDR,SRD5A3,KIT
chr13:52125820-52752374	LOH	626555	0.1	0	46	1	ENSCAFG00000032523
chr13:53577481-57549883	LOH	3972403	0.2	3.05085	295	7	5S_rRNA,ENSCAFG00000030070,ENSCAFG00000032555,ENSCAFG00000002388,U6,TECRL,EPHA5
chr13:60208308-63241923	LOH	3033616	0.1	2.71318	258	27	ENSCAFG00000002934,ENSCAFG00000002956,ENSCAFG00000002959,IL8,U6,ENSCAFG00000025016,PPBP,ENSCAFG00000031464,EPGN,ENSCAFG00000003071,EREG,ENSCAFG00000031249,pRNA,5_8S_rRNA,DCK,NPFFR2,COX18,ALB,AFP,AFM,RASSF6,ENSCAFG00000003069,ENSCAFG00000003075,SLC4A4,ANKRD17,MTHFD2L,GC
chr14:2920628-3537956	LOH	617329	0	3.77359	53	4	AKR1B1,LRGUK,EXOC4,SLC35B4
chr14:10397568-13102012	LOH	2704445	0	4.52261	199	20	SNORD19,ENSCAFG00000001747,U6,ENSCAFG00000001759,ENSCAFG00000032124,LSM3,TMEM229A,HYAL4,U3,LMOD2,ENSCAFG00000025112,ENSCAFG00000001783,GPR37,SPAM1,ENSCAFG00000024436,WASL,ASB15,GRM3,POT1,KIAA1324L
chr14:22673354-33937303	LOH	11263950	0	2.85036	842	56	U6,U2,U1,5S_rRNA,ENSCAFG00000030958,ENSCAFG00000026713,ENSCAFG00000002290,ENSCAFG00000009915,CAFA-T2R2,U4,ENSCAFG00000002317,ARL4A,ENSCAFG00000029728,7SK,Y_RNA,ENSCAFG00000030809,ENSCAFG00000002409,ENSCAFG00000002410,SNORA57,ENSCAFG00000030559,SOSTDC1,AKR1B1,ENSCAFG00000026558,ENSCAFG00000002452,ENSCAFG00000002455,U6atac,ENSCAFG00000032002,FERD3L,ENSCAFG00000002508,ASNS,C1GALT1,ENSCAFG00000002306…
chr14:37651035-44877596	LOH	7226562	0	3.17195	599	65	U6,CYCS,ENSCAFG00000029320,NPVF,ENSCAFG00000027754,U4,cfa-mir-148a,HOXA1,HOTAIRM1_1,HOTAIRM1_2,HOTAIRM1_4,HOTAIRM1_5,HOXA2,HOXA4,HOXA5,HOXA7,ENSCAFG00000002961,cfa-mir-196b,HOXA10,HOXA11,HOXA13,ENSCAFG00000017837,5S_rRNA,ENSCAFG00000003014,ENSCAFG00000003036,TUG1_2,SNORD2,GGCT,NEUROD6,ENSCAFG00000003140,ENSCAFG00000030781,ENSCAFG00000025207,NPY,DFNA5,C7orf31,NFE2L3,HNRNPA2B1,ENSCAFG00000002897,HO…
chr15:4368726-7907447	LOH	3538722	0	2.63158	228	58	POU3F1,U6,C1orf122,YRDC,DNALI1,MRPS15,LSM10,EVA1B,ENSCAFG00000029196,ENSCAFG00000031975,ADPRHL2,C1orf216,NCDN,ENSCAFG00000030029,ENSCAFG00000030692,SMIM12,GJA4,GJB4,GJB5,ENSCAFG00000031050,ENSCAFG00000030950,UTP11L,ENSCAFG00000003222,INPP5B,MTF1,ENSCAFG00000003269,CDCA8,C1orf109,RSPO1,GNL2,SNIP1,MEAF6,CSF3R,OSCP1,SH3D21,THRAP3,MAP7D1,TRAPPC3,COL8A2,AGO4,PSMB2,KIAA0319L,ZMYM4,ENSCAFG00000003595,ZM…
chr15:19104513-30502832	LOH	11398320	0.1	3.02013	894	52	PHLDA1,U4,ENSCAFG00000030891,U1,CSRP2,7SK,ENSCAFG00000007716,U6,ENSCAFG00000005722,ENSCAFG00000005762,ENSCAFG00000024192,MYF6,MYF5,CCDC59,SNORA25,U12,TSPAN19,RASSF9,ENSCAFG00000031591,ENSCAFG00000022886,ENSCAFG00000005989,C12orf29,ENSCAFG00000029427,ENSCAFG00000006094,DUSP6,ENSCAFG00000032174,ENSCAFG00000006110,NAP1L1,BBS10,ZDHHC17,E2F7,LIN7A,SLC6A15,ALX1,NTS,MGAT4C,C12orf50,TMTC3,OSBPL8,NAV3,PAW…
chr15:37135895-42046770	LOH	4910876	0.1	2.69461	334	45	RMST_6,RMST_7,RMST_8,cfa-mir-135a-2,RMST_10,5S_rRNA,SNORA18,SNORA53,IKBIP,SNORA70,ENSCAFG00000006667,ENSCAFG00000023676,ENSCAFG00000006682,ENSCAFG00000023440,ENSCAFG00000006711,ENSCAFG00000006734,ENSCAFG00000031488,ARL1,ENSCAFG00000025728,7SK,PMCH,ASCL1,TMPO,ENSCAFG00000006545,APAF1,UHRF1BP1L,SCYL2,GAS2L3,SPIC,GNPTAB,NUP37,IGF1,PAH,ACTR6,SLC17A8,NR1H4,SLC5A8,UTP20,MYBPC1,CHPT1,DRAM1,PARPBP,ANKS1B…
chr15:44809039-45481945	LOH	672907	0	1.78571	56	3	POU4F2,SLC10A7,TTC29
chr15:53501303-56018614	LOH	2517312	0.1	1.99005	201	16	ENSCAFG00000029416,U6,ENSCAFG00000028454,ENSCAFG00000027408,C4orf46,ENSCAFG00000005787,PDGFC,GLRB,FAM198B,ETFDH,PPID,FNIP2,GRIA2,TMEM144,RXFP1,C4orf45
chr15:61037849-61813158	LOH	775310	0	1.63934	61	5	SNORA70,TMEM192,CPE,KLHL2,TLL1
chr16:9042357-12721516	LOH	3679160	0	2.71493	221	38	U6,CLEC2L,ZC3HAV1L,Y_RNA,ENSCAFG00000004327,ENSCAFG00000003391,ENSCAFG00000032447,ENSCAFG00000024751,ENSCAFG00000031200,5S_rRNA,ENSCAFG00000029012,SNORA31,cfa-mir-490,ENSCAFG00000030652,ENSCAFG00000031012,ENSCAFG00000012678,ENSCAFG00000030021,LUC7L2,UBN2,ZC3HAV1,TMEM213,ATP6V0A4,SVOPL,ENSCAFG00000028750,CCM2,ENSCAFG00000030664,PTN,CHRM2,FAM180A,SLC13A4,NUP205,HIPK2,TTC26,KIAA1549,ENSCAFG000000247…
chr16:20697963-25314563	LOH	4616601	0	1.78042	337	44	UBE2E1,ENSCAFG00000029768,ENSCAFG00000005325,ENSCAFG00000005342,U6,Y_RNA,ENSCAFG00000029059,THAP1,SMIM19,DKK4,ENSCAFG00000005591,SNORD112,ENSCAFG00000026572,7SK,C8orf4,INTS10,POMK,ENSCAFG00000005385,RNF170,CHRNA6,CHRNB3,SLC20A2,VDAC3,IKBKB,ENSCAFG00000005575,AP3M2,KAT6A,ANK1,NKX6-3,AGPAT6,GINS4,GOLGA7,SFRP1,NCAPG2,ESYT2,WDR60,PSD3,SH2D4A,CSGALNACT1,HGSNAT,HOOK3,POLB,ZMAT4,VIPR2
chr16:26007026-27658803	LOH	1651778	0	2.65487	113	30	ENSCAFG00000005828,ENSCAFG00000005837,TM2D2,ENSCAFG00000025419,ENSCAFG00000029127,U6,5S_rRNA,ADRB3,BRF2,ERLIN2,HTRA4,FGFR1,LETM2,WHSC1L1,PPAPDC1B,DDHD2,BAG4,LSM1,STAR,ASH2L,GPR124,ENSCAFG00000006193,ENSCAFG00000005818,ENSCAFG00000005832,ADAM32,ADAM9,PLEKHA2,TACC1,EIF4EBP1,GOT1L1
chr16:35498771-36727694	LOH	1228924	0	4.58716	109	8	ENSCAFG00000029727,ENSCAFG00000025394,ERI1,ENSCAFG00000006745,LONRF1,KIAA1456,MFHAS1,DLC1
chr16:37191604-37910463	LOH	718860	0.1	1.81818	55	1	SGCZ
chr16:45498872-46154557	LOH	655686	0	0	53	7	HELT,ENSCAFG00000032752,CENPU,CASP3,IRF2,ACSL1,PRIMPOL
chr16:56487097-58046590	LOH	1559494	0	3.4188	117	3	ENSCAFG00000008648,5S_rRNA,U6
chr16:58241207-58807398	LOH	566192	0	0	43	3	ANGPT2,AGPAT5,MCPH1
chr17:4828135-5673523	LOH	845389	0	3.1746	63	1	U6
chr17:7104189-8753842	LOH	1649654	0	4.58015	131	17	SNORA42,U12,KCNF1,C2orf50,PQLC3,U6,RRM2,ODC1,NOL10,ENSCAFG00000003477,E2F6,NTSR2,LPIN1,ATP6V1C2,ROCK2,GREB1,HPCAL1
chr17:11517717-13141482	LOH	1623766	0	2.85714	140	7	ENSCAFG00000003714,MYCN,U6,U4,FAM49A,RAD51AP2,SMC6
chr17:17772010-20383531	LOH	2611522	0	2.1978	182	32	MFSD2B,ENSCAFG00000003950,FKBP1B,ENSCAFG00000003957,ENSCAFG00000031274,PTRHD1,POMC,ENSCAFG00000026752,ENSCAFG00000004240,U4,C2orf44,TP53I3,PFN4,ENSCAFG00000030215,ITSN2,NCOA1,CENPO,ADCY3,KIF3C,GAREML,ENSCAFG00000029395,KLHL29,ATAD2B,ENSCAFG00000031376,ENSCAFG00000029762,DNAJC27,EFR3B,DNMT3A,DTNB,RAB10,HADHA,ASXL2
chr18:1-1033217	LOH	1033218	-0.1	1.63934	61	6	C7orf57,ENSCAFG00000031496,ENSCAFG00000024474,SUN3,ENSCAFG00000032173,ABCA13
chr18:2452763-10204281	LOH	7751519	-0.1	3.56473	533	32	ENSCAFG00000030774,7SK,U1,ENSCAFG00000003455,U6,U4,MRPL32,ENSCAFG00000026807,ENSCAFG00000029811,ENSCAFG00000003551,ENSCAFG00000027789,snoU13,ENSCAFG00000031550,5S_rRNA,ENSCAFG00000003565,Y_RNA,YAE1D1,SEC61G,LANCL2,BLVRA,COA1,STK17A,C7orf25,INHBA,RALA,VSTM2A,EGFR,HECW1,GLI3,CDK13,VOPP1,SUGCT
chr18:11320249-19313796	LOH	7993548	-0.2	3.50263	571	70	TRGV11,ENSCAFG00000032048,EPDR1,ENSCAFG00000003656,ENSCAFG00000026680,ENSCAFG00000032061,ENSCAFG00000027964,U6,GPR22,CCDC71L,ENSCAFG00000003985,ENSCAFG00000004003,ENSCAFG00000004153,PSMC2,PMPCB,ENSCAFG00000030876,TMEM60,ENSCAFG00000004364,7SK,ENSCAFG00000003638,ENSCAFG00000025443,ENSCAFG00000031742,ENSCAFG00000030206,ENSCAFG00000003642,STARD3NL,SFRP4,ENSCAFG00000029421,PNPLA8,ENSCAFG00000030144,L…
chr18:36845075-38646384	LOH	1801310	-0.2	4.54545	154	62	ENSCAFG00000030006,ENSCAFG00000007556,ENSCAFG00000025232,OR10V1,U6,ENSCAFG00000007565,ENSCAFG00000030249,OR4D9,OR4D11,OR4D10,ENSCAFG00000031974,OR4D6,OR5A1,ENSCAFG00000028663,ENSCAFG00000030204,ENSCAFG00000028487,ENSCAFG00000031072,ENSCAFG00000031389,ENSCAFG00000015225,ENSCAFG00000007646,MPEG1,ENSCAFG00000030376,CNTF,OR5B21,ENSCAFG00000032351,ENSCAFG00000032566,ENSCAFG00000030519,ENSCAFG000000301…
chr18:45352163-46688240	LOH	1336078	-0.2	2.72727	110	42	ENSCAFG00000030494,ENSCAFG00000030941,ENSCAFG00000029820,ENSCAFG00000031444,ENSCAFG00000029208,ENSCAFG00000031435,ENSCAFG00000031762,ENSCAFG00000029036,CTSD,SYT8,TNNI2,C11orf89,H19_1,H19,H19_2,cfa-mir-483,ASCL2,CD81,TSSC4,ENSCAFG00000032083,KCNQ1OT1_1,ENSCAFG00000030383,KCNQ1OT1_3,KCNQ1OT1_5,ENSCAFG00000032054,MUC5AC,TOLLIP,BRSK2,DUSP8,PGAM1,ENSCAFG00000010077,MRPL23,IGF2,INS,TH,TSPAN32,TRPM5,AP2…
chr18:48987071-51676084	LOH	2689014	-0.1	3.30189	212	116	MRGPRF,ENSCAFG00000010770,GAL,C11orf24,NDUFS8,ENSCAFG00000011210,ALDH3B2,NUDT8,ENSCAFG00000011297,NDUFV1,ENSCAFG00000030866,ENSCAFG00000025332,CABP2,PITPNM1,CABP4,CARNS1,TBC1D10C,7SK,SSH3,ANKRD13D,ENSCAFG00000028883,ENSCAFG00000031785,RHOD,ENSCAFG00000011845,C11ORF86,RBM4B,CCDC87,CTSF,PELI3,MRPL11,U1,B3GNT1,RIN1,CD248,SNORA18,TMEM151A,CNIH2,ENSCAFG00000012855,GAL3ST3,CATSPER1,CST6,BANF1,EIF1AD,U6…
chr18:51766939-53266502	LOH	1499564	-0.1	3.14961	127	71	NEAT1_3,NEAT1_2,NEAT1_1,SLC25A45,TIGD3,CDC42EP2,ENSCAFG00000029947,SPDYC,MRPL49,ENSCAFG00000013934,ZNHIT2,TM7SF2,ZFPL1,TMEM262,NAALADL1,SNX15,U6,ENSCAFG00000028760,BATF2,ENSCAFG00000020600,cfa-mir-192,PYGM,RPS6KA4,ENSCAFG00000014445,GPR137,ENSCAFG00000014567,FKBP2,VEGFB,NUDT22,FLRT1,COX8A,ENSCAFG00000015057,ENSCAFG00000015061,ENSCAFG00000031649,FRMD8,DPF2,POLA2,SLC22A20,CAPN1,SYVN1,VPS51,CDCA5,SA…
chr19:16963413-18850624	LOH	1887212	0	3.57143	140	20	SPRY1,7SK,BBS12,ENSCAFG00000032088,U6,IL2,ENSCAFG00000004010,ENSCAFG00000031875,CCNA2,ENSCAFG00000003994,IL21,BBS7,EXOSC9,ANXA5,SPATA5,FGF2,KIAA1109,TRPC3,QRFPR,ADAD1
chr19:22753510-28566651	LOH	5813142	0	2.83843	458	27	U6,ENSCAFG00000004335,GPR17,ENSCAFG00000032720,ENSCAFG00000004629,7SK,ENSCAFG00000028785,ENSCAFG00000004632,Y_RNA,ENSCAFG00000004640,ENSCAFG00000004650,POLR2D,WDR33,LIMS2,MYO7B,IWS1,PROC,ENSCAFG00000030572,MAP3K2,CYP27C1,BIN1,TSN,NIFK,ERCC3,ENSCAFG00000032263,GYPC,CNTNAP5
chr20:4980118-5814805	LOH	834688	0	0	60	19	TRH,U6,RPL26,U4,SNORA7,MRPS25,ZFYVE20,ENSCAFG00000004589,PLXND1,H1FOO,IFT122,MBD4,RPL32,TMEM40,FGD5,NR2C2,TMCC1,RHO,CAND2
chr20:11388093-19923182	LOH	8535090	0	4.12371	679	33	U6,ENSCAFG00000019297,BHLHE40,EGOT,ENSCAFG00000029725,ENSCAFG00000005959,7SK,LRRN1,ENSCAFG00000024304,ENSCAFG00000012476,SNORA67,ENSCAFG00000006312,PGK1,ENSCAFG00000006327,SNORD30,SNORA62,ARL8B,SETMAR,CRBN,IL5RA,PDZRN3,EDEM1,ITPR1,SUMF1,TRNT1,CNTN6,CHL1,PPP4R2,GXYLT2,SHQ1,RYBP,CNTN4,CNTN3
chr20:42268336-43123375	LOH	855040	0	2.89855	69	15	CCR5,CCR2,CCR3,ENSCAFG00000013805,XCR1,SNORA62,CCRL2,FYCO1,CXCR6,CCR9,ENSCAFG00000013888,SLC6A20,SACM1L,LIMD1,LARS2
chr20:52451309-53379567	LOH	928259	0	2.94118	68	32	FCER2,CD209,ENSCAFG00000032532,MAP2K7,CTXN1,CCL25,ENSCAFG00000018477,ENSCAFG00000018497,ANGPTL4,RAB11B,ZNF414,ACTL9,OR2Z1,ENSCAFG00000029073,CLEC4G,ENSCAFG00000018321,LRRC8E,SNAPC2,TIMM44,ENSCAFG00000018353,FBN3,CERS4,CD320,KANK3,MARCH2,HNRNPM,PRAM1,ADAMTS10,ENSCAFG00000023356,EVI5L,MYO1F,EMR4
chr20:54804600-56148489	LOH	1343890	0	4.42478	113	62	TICAM1,cfa-mir-7-3,U6,C19orf10,TNFAIP8L1,PLIN5,ENSCAFG00000032584,UBXN6,FSD1,ENSCAFG00000031109,SIRT6,ZBTB7A,EEF2,ENSCAFG00000032234,SNORD37,ENSCAFG00000025740,MATK,RAX2,MRPL54,APBA3,TBXA2R,ENSCAFG00000030940,HMG20B,MFSD12,C19orf71,FZR1,DOHH,C19orf77,ENSCAFG00000026505,ENSCAFG00000028856,S1PR4,GNA15,ARRDC5,PLIN3,SEMA6B,ENSCAFG00000019033,CHAF1A,STAP2,SHD,CCDC94,ANKRD24,CREB3L3,MAP2K2,PIAS4,DAPK3,…
chr21:12297661-18649534	LOH	6351874	0	3.54331	508	30	FZD4,U6,PRSS23,ENSCAFG00000004440,CCDC89,TMEM126A,ENSCAFG00000029914,TMEM126B,ENSCAFG00000032623,ENSCAFG00000014107,ENSCAFG00000004634,FAM181B,7SK,ENSCAFG00000004649,CCDC81,EED,CCDC83,SYTL2,CREBZF,CCDC90B,PCF11,C11orf82,ME3,C11orf73,PICALM,ANKRD42,RAB30,PRCP,TMEM135,DLG2
chr21:24283795-24848870	LOH	565076	0	2.12766	47	9	UCP2,DNAJB13,ENSCAFG00000005585,PLEKHB1,RELT,UCP3,PAAF1,RAB6C,FAM168A
chr21:26190861-29310776	LOH	3119916	0	4.14747	217	133	ART5,CHRNA10,RHOG,ENSCAFG00000030138,COR55B3,OR52M1,NDUFS8,OR52B4,ENSCAFG00000006014,ENSCAFG00000006016,TRIM21,ENSCAFG00000006075,ENSCAFG00000024895,ENSCAFG00000030405,OR52K1,ENSCAFG00000029307,OR51D1,OR51E1,OR51F1,ENSCAFG00000028889,ENSCAFG00000029863,ENSCAFG00000031838,ENSCAFG00000030773,OR51F2,ENSCAFG00000024999,OR51S1,ENSCAFG00000025043,ENSCAFG00000012624,OR51H1P,ENSCAFG00000024063,OR51T1,ENS…
chr21:45063300-46509831	LOH	1446532	0.1	4.91803	122	5	ENSCAFG00000022870,SNORA9,ENSCAFG00000001197,U6,LUZP2
chr22:19097228-20498472	LOH	1401245	0.1	4	100	2	ENSCAFG00000027940,ENSCAFG00000004942
chr22:22453499-33273762	LOH	10820264	0	2.70936	812	44	ENSCAFG00000031493,ENSCAFG00000006712,ENSCAFG00000004949,7SK,U6atac,ENSCAFG00000004962,ENSCAFG00000004963,U6,ENSCAFG00000004977,SNORA42,ENSCAFG00000026806,ENSCAFG00000032131,ENSCAFG00000028446,U1,5S_rRNA,KCTD12,IRG1,ENSCAFG00000030343,ENSCAFG00000005195,ENSCAFG00000025639,ENSCAFG00000005208,Y_RNA,BORA,DIS3,KLF5,TBC1D4,COMMD6,CLN5,FBXL3,SCEL,SLAIN1,EDNRB,RNF219,KLHL1,DACH1,MZT1,PIBF1,KLF12,LMO7,MY…
chr22:34746573-35383324	LOH	636752	0	0	50	2	ENSCAFG00000005268,ENSCAFG00000005271
chr22:45833443-50462670	LOH	4629228	0	3.50404	371	33	ENSCAFG00000025482,U6,ENSCAFG00000005471,5S_rRNA,OXGR1,ENSCAFG00000005538,ENSCAFG00000029967,ENSCAFG00000005796,GPR18,GPR183,ENSCAFG00000005833,ZIC2,U4,ENSCAFG00000005851,CLDN10,HS6ST3,RAP2A,IPO5,SLC15A1,ABCC4,DZIP1,DNAJC3,UGGT2,MBNL2,FARP1,STK24,DOCK9,TM9SF2,CLYBL,ZIC5,GGACT,UBAC2,PCCA
chr22:59317198-61439934	LOH	2122737	0	2.6178	191	33	SOX1,ENSCAFG00000028863,ENSCAFG00000031472,F7,U6,U4,ENSCAFG00000006449,ENSCAFG00000030915,CHAMP1,C13ORF16,ENSCAFG00000031412,TUBGCP3,F10,PCID2,CUL4A,GRTP1,ADPRHL1,DCUN1D2,ENSCAFG00000029554,ENSCAFG00000006384,ATP4B,GRK1,GAS6,RASA3,ENSCAFG00000030364,ENSCAFG00000029057,CDC16,ATP11A,MCF2L,LAMP1,TMEM255B,UPF3A,TMCO3
chr23:1-12728168	LOH	12728169	0	2.96925	943	137	CST9L,ENSCAFG00000030783,ENSCAFG00000017407,U6,ENSCAFG00000024112,CST7,VSX1,U4,ENSCAFG00000004391,ENSCAFG00000029334,ENSCAFG00000004412,ENSCAFG00000004427,ENSCAFG00000004431,cfa-mir-138a,ENSCAFG00000031044,ENSCAFG00000011032,ENSCAFG00000029974,ENSCAFG00000029680,CCR4,5S_rRNA,ENSCAFG00000030719,ENSCAFG00000004734,ENSCAFG00000010012,cfa-mir-128-2,ENSCAFG00000004758,ENSCAFG00000026672,ENSCAFG0000002…
chr23:15124036-18575463	LOH	3451428	0	3.83275	287	16	FTL,EOMES,U6,ENSCAFG00000005672,ENSCAFG00000032549,AZI2,OXSM,TOP2B,ZCWPW2,CMC1,NEK10,LRRC3B,NGLY1,RARB,RBMS3,SLC4A7
chr23:23198611-24348343	LOH	1149733	0	2.12766	94	10	ENSCAFG00000005822,U4,ENSCAFG00000028144,5S_rRNA,ENSCAFG00000005831,PP2D1,EFHB,KAT2B,RAB5A,KCNH8
chr23:37542421-38466848	LOH	924428	0	3.07692	65	13	RNF7,ENSCAFG00000030856,ENSCAFG00000007877,ENSCAFG00000007883,ATP1B3,TFDP2,GK5,XRN1,PCOLCE2,GRK7,ATR,PLS1,TRPC1
chr23:47704897-50397888	LOH	2692992	0	4.01786	224	16	7SK,U6,ENSCAFG00000008758,ENSCAFG00000029908,DHX36,C3orf33,GMPS,SSR3,TIPARP,ARHGEF26,GPR149,MME,SLC33A1,KCNAB1,ENSCAFG00000008882,PLCH1
chr24:7808724-8668594	LOH	859871	0	4.34783	69	1	FLRT3
chr24:11387098-15184154	LOH	3797057	0	3.98773	326	17	ENSCAFG00000032703,ENSCAFG00000032673,ENSCAFG00000005645,ENSCAFG00000028674,7SK,SNORA70,MKKS,SNAP25,ANKEF1,LAMP5,HAO1,JAG1,SLX4IP,PLCB4,PLCB1,TMX4,PAK7
chr24:15401579-16514522	LOH	1112944	0	3.33333	90	15	ENSCAFG00000026601,7SK,TRMT6,RPL26,PROKR2,TMEM230,FERMT1,LRRN4,CRLS1,CHGB,GPCPD1,CDS2,PCNA,MCM8,C20orf196
chr24:34226440-35037796	LOH	811357	0	4.6875	64	6	ENSCAFG00000010763,RPL27A,NCOA3,EYA2,ZMYND8,SULF2
chr25:10383243-14996004	LOH	4612762	0.1	3.06407	359	42	ENSCAFG00000006705,U2,URAD,CDX2,PDX1,GSX1,U3,POLR1D,MTIF3,7SK,RASL11A,RPL21,SNORA27,SNORD102,GPR12,U6,ENSCAFG00000006939,SHISA2,ENSCAFG00000024806,ENSCAFG00000007094,AMER2,ENSCAFG00000007106,SLC46A3,GTF3A,RNF6,MTMR6,ENSCAFG00000007120,ENSCAFG00000032664,FLT1,FLT3,LNX2,USP12,WASF3,CDK8,ENSCAFG00000006926,NUPL1,MIPEP,TNFRSF19,MTUS2,PAN3,ATP8A2,ENSCAFG00000007115
chr25:20000146-20955368	LOH	955223	0.2	1.35135	74	10	ENSCAFG00000025233,5S_rRNA,U6,ENSCAFG00000029275,C4ORF27,MFAP3L,AADAT,SH3RF1,NEK1,CLCN3
chr25:21157315-22570560	LOH	1413246	0.2	0.952381	105	3	U6,ENSCAFG00000007743,ENSCAFG00000007763
chr25:23927317-28693930	LOH	4766614	0.1	2.58398	387	46	HMGB2,SAP30,SCRG1,HAND2,ENSCAFG00000007864,ENSCAFG00000007918,ADAM29,U6,ENSCAFG00000007921,U6atac,ENSCAFG00000030391,DEFB131,SNORA72,CBD136,ENSCAFG00000030648,5S_rRNA,7SK,ENSCAFG00000008104,RPL32,ENSCAFG00000008129,ENSCAFG00000008133,cfa-mir-124-1,ENSCAFG00000031122,SNORA42,ENSCAFG00000007840,CEP44,HPGD,CTSB,NEIL2,GATA4,ENSCAFG00000008018,RP1L1,PRSS55,FBXO8,FDFT1,BLK,FAM167A,MTMR9,XKR6,PINX1,MSRA…
chr25:32155570-35256173	LOH	3100604	-0.2	4.85075	268	41	ENSCAFG00000009014,NEFM,U6,CHMP7,EGR3,ENSCAFG00000009307,PDLIM2,cfa-mir-320,PHYHIP,ENSCAFG00000030517,SP-C,LGI3,NUDT18,FAM160B2,FGF17,NPM2,ADAM7,ADAMDEC1,ADAM28,STC1,NKX2-6,ENTPD4,LOXL2,R3HCC1,RHOBTB2,BIN3,CCAR2,SORBS3,PPP3CC,PIWIL2,POLR3D,BMP1,REEP4,DMTN,DOCK5,NKX3-1,SLC25A37,PEBP4,SLC39A14,HR,XPO7
chr25:44645365-45169462	LOH	524098	-0.2	4.25532	47	11	SCARNA6,ENSCAFG00000030428,ENSCAFG00000031066,ENSCAFG00000011889,ATG16L1,ENSCAFG00000011833,UGT1A6,MROH2A,INPP5D,SAG,DGKD
chr25:46663461-50152551	LOH	3489091	0	1.72414	290	36	ENSCAFG00000029258,CXCR7,PRLH,ENSCAFG00000023798,ENSCAFG00000012362,ENSCAFG00000031087,HES6,TWIST2,ROMO1,OR12C12,ENSCAFG00000029008,ENSCAFG00000030165,TPCR72,ENSCAFG00000025602,GBX2,ENSCAFG00000030168,MLPH,RAB17,RBM44,RAMP1,ENSCAFG00000012363,SCLY,KLHL30,FAM132B,ILKAP,PER2,TRAF3IP1,ASB1,AGAP1,ASB18,COL6A3,LRRFIP1,HDAC4,NDUFA10,ENSCAFG00000032510,IQCA1
chr26:6401707-8007578	LOH	1605872	-0.1	2.27273	132	37	ARL6IP4,OGFOD2,5S_rRNA,GPR81,ENSCAFG00000007830,SNORA9,B3GNT4,IL-31,HIP1R,DENR,RSRC2,ZCCHC8,ENSCAFG00000007919,DIABLO,LRRC43,BCL7A,ENSCAFG00000008038,HPD,SETD1B,RHOF,TMEM120B,MORN3,ORAI1,RNF34,ANAPC5,P2X4,P2RX7,PITPNM2,VPS37B,CCDC62,KNTC1,CLIP1,MLXIP,KDM2B,CAMKK2,SBNO1,WDR66
chr26:8551341-10436587	LOH	1885247	0	1.65289	121	31	MYL2,snoU13,ENSCAFG00000008590,FAM109A,ENSCAFG00000008641,U6,SNORA62,ENSCAFG00000015330,ENSCAFG00000008764,ENSCAFG00000008828,ENSCAFG00000008873,5S_rRNA,CCDC63,BRAP,ACAD10,ENSCAFG00000008683,MAPKAPK5,ENSCAFG00000029041,ERP29,NAA25,TRAFD1,PTPN11,OAS1,OAS3,OAS2,CUX2,SH2B3,ATXN2,HECTD4,RPH3A,TMEM116
chr26:12719136-15675191	LOH	2956056	0.1	3.61446	249	22	U6,HRK,5S_rRNA,ENSCAFG00000026630,ENSCAFG00000009288,RNFT2,TESC,RFC5,WSB2,VSIG10,PEBP1,SUDS3,HSPB8,TMEM233,MED13L,FBXO21,NOS1,KSR2,SRRM4,CCDC60,FBXW8,TAOK3
chr26:18018749-27261565	LOH	9242817	-0.1	3.95869	581	145	U4,TMEM119,ENSCAFG00000026670,CMKLR1,ENSCAFG00000011396,ENSCAFG00000030511,TMEM211,CRYBB3,TPST2,CRYBA4,ENSCAFG00000030795,MIAT_exon5_1,MIAT_exon5_2,MIAT_exon5_3,ENSCAFG00000026840,ENSCAFG00000032421,SNORD112,7SK,U6,C22orf31,RHBDD3,GAS2L1,RASL10A,SNORD125,RPS27L,ENSCAFG00000029476,NEFH,5S_rRNA,LIF,OSM,GATSL3,MTFP1,SEC14L3,SLC35E4,DUSP18,TUG1_1,TUG1_2,TUG1_3,TUG1_4,INPP5J,PLA2G3,SNORA70,ENSCAFG0000…
chr26:28042958-29412420	LOH	1369463	-0.1	1.92308	104	45	TMSB4X,FAM211B,ENSCAFG00000014028,ENSCAFG00000028814,ENSCAFG00000029652,CHCHD10,C22orf15,VPREB3,ZNF70,VPREB1,ENSCAFG00000014142,ENSCAFG00000028504,ENSCAFG00000027577,SNORA77,TRMT2A,cfa-mir-1306,ENSCAFG00000030092,cfa-mir-185,COMT,ADORA2A,UPB1,ENSCAFG00000013855,ENSCAFG00000013864,ENSCAFG00000030031,ENSCAFG00000029292,SUSD2,GSTT1,ENSCAFG00000023584,SLC2A11,DERL3,MMP11,ENSCAFG00000014139,ENSCAFG000…
chr27:1-546350	LOH	546351	-0.1	3.0303	33	15	ENSCAFG00000006260,OR6C6,ENSCAFG00000006298,OR6C74,ENSCAFG00000025348,ENSCAFG00000006304,OR26G07,ENSCAFG00000029448,ENSCAFG00000029802,ENSCAFG00000031102,ENSCAFG00000030476,ENSCAFG00000031702,NEUROD4,ENSCAFG00000032428,TESPA1
chr27:24384210-25076781	LOH	692572	0	1.78571	56	5	ENSCAFG00000029741,ETNK1,ENSCAFG00000011854,C2CD5,ST8SIA1
chr27:40535048-45876710	LOH	5341663	0	1.97044	406	70	TMA7,ENSCAFG00000030336,5S_rRNA,RHNO1,FOXM1,FKBP4,ENSCAFG00000030056,SNORA70,ENSCAFG00000030500,7SK,NINJ2,U2,U6,ENSCAFG00000025295,FBXL14,ENSCAFG00000031884,LRTM2,ENSCAFG00000015987,ENSCAFG00000016001,ENSCAFG00000031581,RPLP1,ENSCAFG00000031431,CECR6,CECR5,Y_RNA,ENSCAFG00000016084,ENSCAFG00000016131,TUBA8,FYTTD1,C12orf5,CCND2,TSPAN11,TEAD4,TULP3,ENSCAFG00000025041,NRIP2,ENSCAFG00000030670,WASH4P,…
chr28:3567895-12996781	LOH	9428887	0	3.02548	628	119	HNRNPF,ENSCAFG00000030785,ENSCAFG00000031720,cfa-mir-107,ENSCAFG00000030727,TSFM,ENSCAFG00000029511,U6,PPP1R3C,ENSCAFG00000007285,ENSCAFG00000007296,FGFBP3,CPEB3_ribozyme,ENSCAFG00000007554,CYP26C1,U4,RBP4,SLC35G1,ENSCAFG00000031616,ENSCAFG00000008419,SNORD88,ENSCAFG00000031868,ENSCAFG00000030219,ENSCAFG00000025174,7SK,C10orf12,PGAM4,EXOSC1,UBTD1,C10orf62,MORN4,ENSCAFG00000006833,MARVELD1,SFRP5,E…
chr28:20776223-21968980	LOH	1192758	0.1	2.83019	106	9	SMNDC1,ENSCAFG00000010782,SNORA65,5S_rRNA,XPNPEP1,DUSP5,SMC3,ADD3,MXI1
chr28:23334087-23951772	LOH	617686	0	0	49	6	TECTB,ENSCAFG00000010908,ZDHHC6,ACSL5,VTI1A,TCF7L2
chr28:24264080-32196434	LOH	7932355	0	3.43214	641	62	ADRB1,U6,5S_rRNA,VAX1,ENSCAFG00000029991,7SK,PRLHR,NANOS1,SNORA19,ENSCAFG00000012109,ENSCAFG00000012316,ENSCAFG00000030131,ENSCAFG00000012412,NRAP,CASP7,PLEKHS1,DCLRE1A,C10orf118,VWA2,FAM160B1,TRUB1,PNLIP,PNLIPRP1,PNLIPRP2,C10orf82,KIAA1598,KCNK18,SLC18A2,CACUL1,EIF3A,SFXN4,RGS10,TIAL1,BAG3,C10ORF119,PLEKHA1,HTRA1,HABP2,NHLRC2,TDRD1,ABLIM1,GFRA1,CCDC172,ENO4,PDZD8,EMX2,RAB11FIP2,FAM204A,GRK5,INPP…
chr29:8998438-17888065	LOH	8889628	0	3.0837	681	50	FAM110B,ENSCAFG00000007159,ENSCAFG00000032699,ENSCAFG00000017363,cfa-mir-124-2,ENSCAFG00000007228,ENSCAFG00000031470,7SK,CRH,RRS1,ENSCAFG00000007333,U6,SNORD87,SNORA51,SNORA31,ENSCAFG00000007577,UBXN2B,ENSCAFG00000007112,NSMAF,ENSCAFG00000012280,GGH,TTPA,YTHDF3,ARMC1,ENSCAFG00000007260,TRIM55,ADHFE1,C8orf46,MYBL1,VCPIP1,MCMDC2,TCF24,COPS5,CPA6,CYP7A1,TOX,CA8,RAB2A,CHD7,CLVS1,ASPH,CYP7B1,PDE7A,SGK…
chr29:24377542-27588842	LOH	3211301	0	1.62602	246	11	U6,PEX2,ENSCAFG00000003489,PKIA,HEY1,IL7,STMN2,TPD52,ZFHX4,ZC2HC1A,MRPS28
chr29:28195820-31965960	LOH	3770141	0	2.39726	292	27	U6,ENSCAFG00000008451,FABP12,ENSCAFG00000008532,ENSCAFG00000002182,U2,U4,ENSCAFG00000008551,ENSCAFG00000008555,ENSCAFG00000025329,ENSCAFG00000008579,CA3,PAG1,ENSCAFG00000031706,FABP9,ENSCAFG00000025410,IMPA1,ZFAND1,CHMP4C,SNX16,SLC7A13,E2F5,CA13,CA1,CA2,LRRCC1,ENSCAFG00000008570
chr30:3335066-4000629	LOH	665564	0	1.96078	51	#N/A	#N/A
chr30:14360298-15132751	LOH	772454	-0.1	1.72414	58	10	CTXN2,EID1,U6,SLC24A5,SLC12A1,DUT,CEP152,MYEF2,SHC4,FBN1
chr30:25443680-26122235	LOH	678556	0	3.22581	62	#N/A	#N/A
chr30:38733037-40214260	LOH	1481224	0	4.87805	123	16	LINGO1,ENSCAFG00000030434,ENSCAFG00000029390,U6,ISL2,ENSCAFG00000032514,HMG20A,TSPAN3,PSTPIP1,RCN2,ETFA,UBE2Q2,PEAK1,SCAPER,C15orf27,FBXO22
chr31:13732758-15769661	LOH	2036904	0.1	2.61438	153	10	ENSCAFG00000031557,snoU13,ENSCAFG00000008309,U6,ENSCAFG00000008364,CXADR,BTG3,C21orf91,CHODL,TMPRSS15
chr31:19638889-20139365	LOH	500477	0	5	40	1	7SK
chr31:33637078-34376626	LOH	739549	0	4.6875	64	6	HMGN1,WRB,ETS2,PSMG1,B3GALT5,BRWD1
chr31:37221823-39800164	LOH	2578342	0	1.97044	203	56	ENSCAFG00000029964,CRYAA,SIK1,ENSCAFG00000028913,CSTB,RRP1,ENSCAFG00000029916,LRRC3,ENSCAFG00000015153,ENSCAFG00000011018,ENSCAFG00000031772,ENSCAFG00000028792,ENSCAFG00000030595,ENSCAFG00000031584,ENSCAFG00000008592,YBEY,ENSCAFG00000031668,S100B,U2AF1,RRP1B,PDXK,AGPAT3,TRAPPC10,ICOSLG,DNMT3L,PFKL,ENSCAFG00000030000,C21orf2,ENSCAFG00000029897,TSPEAR,ENSCAFG00000011017,UBE2G2,ENSCAFG00000030560,FA…
chr32:11219885-20570359	LOH	9350475	0.1	3.69863	730	43	PYURF,7SK,ENSCAFG00000031366,U6,NAP1L5,SNORD21,TIGD2,ENSCAFG00000009854,GPRIN3,ENSCAFG00000009864,ENSCAFG00000029213,ENSCAFG00000001210,SNORD24,ENSCAFG00000004059,ENSCAFG00000009965,ENSCAFG00000029672,ENSCAFG00000027833,ENSCAFG00000028979,ENSCAFG00000024643,ATOH1,5S_rRNA,U4,ENSCAFG00000010248,SPP1,ABCG2,PPM1K,HERC6,MMRN1,KRT18,SMARCAD1,PKD2,HERC5,HERC3,FAM13A,SNCA,ENSCAFG00000024991,HPGDS,PDLIM5,…
chr32:25482926-28503237	LOH	3020312	0.1	1.89573	211	17	ENSCAFG00000027216,ENSCAFG00000026674,CXXC4,PPA2,INTS12,ENSCAFG00000011014,ENSCAFG00000030716,DKK2,SGMS2,HADH,TET2,ARHGEF38,GSTCD,NPNT,TBCK,PAPSS1,CYP2U1
chr33:5413716-8018890	LOH	2605175	0	2.89855	207	32	ENSCAFG00000026791,ENSCAFG00000028564,SNORA31,SNORA20,ENSCAFG00000030014,ENSCAFG00000009311,U6,ENSCAFG00000029860,7SK,ENSCAFG00000009584,TRMT10C,U4,RPL24,CPOX,ST3GAL6,TMEM30C,TBC1D23,TOMM70A,LNP1,TFG,PCNP,DCBLD2,FILIP1L,CMSS1,NIT2,TMEM45A,GPR128,IMPG2,SENP7,ZBTB11,COL8A1,ABI3BP
chr33:19923331-20695871	LOH	772541	0	1.63934	61	2	5S_rRNA,LSAMP
chr33:21169822-26384361	LOH	5214540	0	3.28283	396	59	ENSCAFG00000001369,5S_rRNA,SNORA42,U6,ADPRH,POPDC2,COX17,ENSCAFG00000017752,ENSCAFG00000011141,NDUFB4,ENSCAFG00000031618,ENSCAFG00000026617,CSTA,WDR5B,DTX3L,ENSCAFG00000031416,C3orf30,UPK1B,B4GALT4,TMEM39A,POGLUT1,TIMMDC1,PLA1A,PXR,FSTL1,HGD,GTF2E1,ENSCAFG00000032154,FBXO40,GOLGB1,IQCB1,EAF2,ILDR1,CCDC58,FAM162A,KPNA1,PARP9,PARP15,PARP14,DIRC2,SEMA5B,IGSF11,CD80,MAATS1,GSK3B,GPR156,LRRC58,STXBP5L…
chr33:28009319-28839119	LOH	829801	0	0	58	14	ENSCAFG00000012607,ENSCAFG00000012631,ENSCAFG00000012670,ENSCAFG00000012721,SNORD48,ENSCAFG00000012725,HEG1,ZNF148,IQCG,SLC12A8,SNX4,OSBPL11,LMLN,LRCH3
chr34:1129088-2336193	LOH	1207106	0.1	4.16667	96	2	ENSCAFG00000015903,ENSCAFG00000018580
chr34:21783340-22436409	LOH	653070	-0.8	0	47	5	CLDN1,TMEM207,TP63,LEPREL1,CLDN16
chr34:23405932-26202793	LOH	2796862	-0.2	3.04348	230	14	ENSCAFG00000014063,SNORA73,ENSCAFG00000014186,U6,MFSD1,IL12A,ENSCAFG00000031848,FGF12,MB21D2,HRASLS,ENSCAFG00000031774,ATP13A4,IQCJ,IQCJ-SCHIP1
chr34:37104752-39059416	LOH	1954665	0	1.22699	163	5	NLGN1,7SK,SPATA16,NAALADL2,ENSCAFG00000015488
chr34:39381729-40407502	LOH	1025774	0	4.93827	81	4	ENSCAFG00000015537,U6,U4,NAALADL2
chr35:1-1273790	LOH	1273791	0	3.8961	77	8	ENSCAFG00000031306,U6,SNORD112,ENSCAFG00000012568,DUSP22,IRF4,SPIDR,EXOC2
chr35:4394066-7374187	LOH	2980122	-0.1	3.35821	268	15	U6,ENSCAFG00000028931,ENSCAFG00000009447,LYRM4,5S_rRNA,NRN1,SSR1,RIOK1,ENSCAFG00000009417,RPP40,FARS2,LY86,RREB1,F13A1,CAGE1
chr35:10845592-17234273	LOH	6388682	-0.1	3.20151	531	42	U6,GFOD1,NOL7,MCUR1,ENSCAFG00000009866,ENSCAFG00000031905,ENSCAFG00000009876,ENSCAFG00000009878,ENSCAFG00000026618,U2,ENSCAFG00000009936,RBM24,ENSCAFG00000010021,ENSCAFG00000031372,7SK,NHLRC1,SNORA1,TMEM170B,ADTRP,EDN1,TBC1D7,SIRT5,MYLIP,GMPR,STMND1,NUP153,TPMT,KDM1B,NEDD9,HIVEP1,RANBP9,RNF182,CD83,DTNBP1,SCA1,CAP2,FAM8A1,KIF13A,DEK,RNF144B,ENSCAFG00000009809,JARID2
chr36:6986920-7697960	LOH	711041	0.1	3.22581	62	6	TBR1,GLP-1,IFIH1,DPP4,FAP,SLC4A10
chr36:27235941-29366601	LOH	2130661	0	2.23464	179	8	U6,FSIP2,ZC3H15,FAM171B,ZSWIM2,ZNF804A,ITGAV,CALCRL
chr37:14396184-15972435	LOH	1576252	0	4.72441	127	19	ENSCAFG00000029635,snoMe28S-Am982,SNORA41,GPR1,ENSCAFG00000028380,5S_rRNA,ENSCAFG00000031068,NRP2,INO80D,NDUFS1,ZDBF2,MDH1B,FASTKD2,CPO,CREB1,ADAM23,DYTN,KLF7,METTL21A
chr37:17652225-19012620	LOH	1360396	0.1	4.9505	101	10	U6,ENSCAFG00000023462,ENSCAFG00000014087,ENSCAFG00000013811,ACADL,MYL1,KANSL1L,LANCL1,CPS1,UNC80
chr37:24612075-27632605	LOH	3020531	0	4.5082	244	62	ENSCAFG00000026569,CXCR2,ENSCAFG00000014615,ENSCAFG00000030268,GPBAR1,AAMP,TMBIM1,C2orf62,SLC11A1,CTDSP1,cfa-mir-26b,ENSCAFG00000031457,RNF25,ENSCAFG00000014984,WNT6,WNT10A,CDK5R2,cfa-mir-375,cfa-mir-1840,ZFAND2B,ABCB6,ANKZF1,STK16,TUBA4A,ENSCAFG00000015217,DNAJB2,ENSCAFG00000027435,ENSCAFG00000032436,ENSCAFG00000015617,ENSCAFG00000011952,U6,RUFY4,ARPC2,PNKD,VIL1,RQCD1,PLCD4,ZNF142,BCS1L,TTLL4,CY…
chr38:6691243-7959791	LOH	1268549	0.1	4.3956	91	1	RGS18
chrX:1331335-2215383	LOH	884049	-0.1	1.23457	81	11	ENSCAFG00000028845,CD99,GYG2,ARSD,ARSE,ARSF,MXRA5,ENSCAFG00000032309,XG,ARSH,PRKX
chrX:6597915-28303475	LOH	21705561	-0.1	2.04082	1274	134	U6,HCCS,AMELX,ENSCAFG00000026541,SC4MOL,ENSCAFG00000028606,ENSCAFG00000027175,ENSCAFG00000011640,ENSCAFG00000011644,TLR8,SNORA76,ENSCAFG00000032450,TCEANC,TRAPPC2,PIGA,ENSCAFG00000012196,ENSCAFG00000027820,SCML1,RAI2,ENSCAFG00000025179,ENSCAFG00000012812,U1,7SK,snoR442,5S_rRNA,ENSCAFG00000013192,ENSCAFG00000027675,KLHL34,ENSCAFG00000013265,ENSCAFG00000013315,ENSCAFG00000023930,ENSCAFG00000013338,…
chrX:30071774-53178134	LOH	23106361	-0.2	3.54108	706	225	U6,ENSCAFG00000028832,ENSCAFG00000013821,ENSCAFG00000029731,ENSCAFG00000023374,ENSCAFG00000024210,ENSCAFG00000024521,SNORA77,ENSCAFG00000023429,U4,MID1IP1,7SK,ENSCAFG00000014111,ENSCAFG00000023832,ENSCAFG00000014123,ENSCAFG00000032635,RPS27,GPR34,GPR82,ENSCAFG00000014408,ENSCAFG00000014417,NDP,SNORA33,ENSCAFG00000014515,DUSP21,ENSCAFG00000014691,cfa-mir-221,cfa-mir-222,ENSCAFG00000014706,ENSCAFG0…
chrX:78419467-99550404	LOH	21130938	-0.1	2.9567	947	150	ENSCAFG00000017850,7SK,U6,TBG,ENSCAFG00000024703,MUM1L1,ENSCAFG00000017887,ENSCAFG00000011658,RIPPLY1,ENSCAFG00000017969,NCBP2L,ENSCAFG00000032176,IRS4,ENSCAFG00000018029,ENSCAFG00000018030,ENSCAFG00000018044,KCNE1L,TXN,cfa-mir-652,ENSCAFG00000029178,RGAG1,ENSCAFG00000018104,ENSCAFG00000018128,ENSCAFG00000018187,ZCCHC16,ENSCAFG00000024130,ENSCAFG00000018225,SNORA35,ENSCAFG00000032357,cfa-mir-764,…
chrX:102426668-123869142	LOH	21442475	-0.2	4.16667	936	238	OR5AK2,ENSCAFG00000032461,ENSCAFG00000000662,U6,Y_RNA,ENSCAFG00000027559,cfa-mir-363,cfa-mir-92a-2,cfa-mir-19b-2,cfa-mir-20b,cfa-mir-18b,cfa-mir-106a,CCDC160,cfa-mir-450b,cfa-mir-450a,ENSCAFG00000022780,cfa-mir-542,cfa-mir-503,cfa-mir-424,PLAC1,ENSCAFG00000018873,snoU109,ENSCAFG00000018903,ENSCAFG00000032662,ENSCAFG00000030443,ENSCAFG00000030660,ENSCAFG00000031692,ENSCAFG00000032298,ENSCAFG000000…

## Sheet: ND10-190
Supplementary Table 9. Loss of heterozygosity identified by SNP Array in canine melanoma by sample
Chromosome Region	Event	Length	Probe Median	% Heterozygous	Probes	Count of Gene Symbols	Gene Symbols
chr10:1-1317082	LOH	1317083	-0.0363616	0	3	68	ENSCAFG00000028808,ENSCAFG00000000049,ENSCAFG00000000051,ENSCAFG00000000054,METTL7B,ENSCAFG00000000061,RDH5,CD63,ENSCAFG00000031189,ENSCAFG00000000071,ENSCAFG00000000069,TMEM198,MMP19,CDK2,RAB5B,ENSCAFG00000031955,ERBB3,ENSCAFG00000000102,NABP2,ENSCAFG00000027982,COQ10A,ENSCAFG00000000118,APOF,ARPC3,ATP5B,SNORD59,NACA,PRIM1,U6,SDR9C7,ENSCAFG00000000153,ITGA7,GDF11,SARNP,DGKA,PMEL17,ENSCAFG0000002…
chr18:1-8873648	LOH	8873649	0.00721378	0	3	38	C7orf57,ENSCAFG00000031496,ENSCAFG00000024474,ENSCAFG00000030239,ENSCAFG00000003358,SNORA7,5S_rRNA,FIGNL1,ENSCAFG00000030774,7SK,U1,ENSCAFG00000003455,U6,U4,MRPL32,ENSCAFG00000026807,SUN3,ENSCAFG00000032173,C7orf72,SEC61G,LANCL2,BLVRA,COA1,STK17A,C7orf25,INHBA,ABCA13,VWC2,ZPBP,IKZF1,DDC,GRB10,COBL,VSTM2A,EGFR,HECW1,GLI3,VOPP1
chr28:2270318-3636251	LOH	1365934	0.141522	0	3	11	ENSCAFG00000025096,ENSCAFG00000025080,C10orf10,U6,CXCL12,ZNF239,ZNF22,RASSF4,TMEM72,ZNF32,ZNF485
chr30:15287258-17083967	LOH	1796710	0.892244	1.75439	57	19	U6,TNFAIP8L3,DTWD1,SLC27A2,HDC,ENSCAFG00000024904,USP50,CYP19A1,GLDN,COPS2,GALK2,FAM227B,FGF7,ATP8B4,GABPB1,USP8,TRPM7,SPPL2A,AP4E1
chrX:21226853-27234186	LOH	6007334	-0.145633	0	12	27	ENSCAFG00000013570,U8,U6,ENSCAFG00000023523,MAGEB5,ENSCAFG00000013586,ENSCAFG00000005939,ENSCAFG00000013598,ENSCAFG00000013603,MAGEB10,ENSCAFG00000024378,ENSCAFG00000031907,ENSCAFG00000013610,snoU2-30,snoU2_19,NR0B1,CXorf21,ENSCAFG00000002480,5S_rRNA,MAGEB18,ENSCAFG00000013644,IL1RAPL1,ENSCAFG00000013649,ENSCAFG00000024549,GK,TAB3,DMD
chrX:28379659-30872376	LOH	2492718	-0.0539548	0	3	11	U6,ENSCAFG00000013780,Y_RNA,ENSCAFG00000013796,ENSCAFG00000013803,ENSCAFG00000030853,ENSCAFG00000028832,ENSCAFG00000013821,ENSCAFG00000028900,TMEM47,MAGEB16
chrX:73212218-93127300	LOH	19915083	-0.0886794	0	14	189	U6,ENSCAFG00000017506,ENSCAFG00000030596,ENSCAFG00000017509,TSPAN6,ENSCAFG00000017688,HNRNPH2,ARMCX1,ENSCAFG00000017699,ARMCX6,ARMCX3,ARMCX2,ENSCAFG00000017707,ENSCAFG00000017731,5S_rRNA,BEX5,ENSCAFG00000031569,ENSCAFG00000017771,ENSCAFG00000030854,ARMCX5,TCEAL7,ENSCAFG00000017791,ENSCAFG00000017789,ENSCAFG00000029673,U4,BEX4,ENSCAFG00000024380,BHLHB9,GPRASP2,ENSCAFG00000017777,WBP5,NGFRAP1,ENSCA…
chrX:94614264-96641042	LOH	2026779	-0.0574776	0	3	11	ENSCAFG00000030629,ENSCAFG00000018573,U6,ENSCAFG00000029195,ENSCAFG00000027813,BIRC4,STAG2,SH2D1A,GRIA3,THOC2,TENM1

## Sheet: ND10-192
Supplementary Table 9. Loss of heterozygosity identified by SNP Array in canine melanoma by sample
Chromosome Region	Event	Length	Probe Median	% Heterozygous	Probes	Count of Gene Symbols	Gene Symbols
chr1:18426946-23139182	LOH	4712237	0.0247995	0	367	19	ST8SIA3,ENSCAFG00000011517,U6,ENSCAFG00000030508,SNORA44,U2,TXNL1,CCDC68,ENSCAFG00000028993,STARD6,POLI,MBD2,TIMM9,ONECUT2,TCF4,RAB27B,C18orf54,WDR7,DCC
chr1:29682207-34746804	LOH	5064598	0.0191189	0.995025	402	25	ENSCAFG00000000263,OLIG3,FAM133B,CCT7,ABRACL,HECA,CITED2,ENSCAFG00000024055,ENSCAFG00000000289,ENSCAFG00000000291,GJE1,ENSCAFG00000026776,TNFAIP3,PERP,HEBP2,CCDC28A,ENSCAFG00000000279,NMBR,VTA1,HIVEP2,KIAA1244,NHSL1,GPR126,AIG1,TXLNB
chr1:56726159-57970943	LOH	1244785	0.0237936	0	89	21	APEX1,ENSCAFG00000029273,FAM26F,ENSCAFG00000000894,VGLL2,ENSCAFG00000000929,DSE,TRAPPC3L,FAM26E,FAM26D,RWDD1,RSPH4A,ZUFSP,FAM162B,GPRC6A,DCBLD1,NUS1,KPNA5,RFX6,GOPC,ROS1
chr1:99464009-101425732	LOH	1961724	0.0110253	1.62602	123	59	ZNF132,ZNF584,ENSCAFG00000002363,RPS5,ZNF837,ENSCAFG00000023509,A1BG,ZNF329,U4,ENSCAFG00000002375,ENSCAFG00000029097,C19orf18,ENSCAFG00000032749,ENSCAFG00000002408,ENSCAFG00000032172,ZNF211,ENSCAFG00000014217,5S_rRNA,ENSCAFG00000029649,ENSCAFG00000032730,ZNF154,ENSCAFG00000002419,ZNF772,ENSCAFG00000031400,ENSCAFG00000030603,ZNF548,STK13,ENSCAFG00000002441,ENSCAFG00000023244,ZIM2,ENSCAFG0000002464…
chr2:21233388-22133610	LOH	900223	0.0692165	0	58	12	U6,RPP38,NMT2,MEIG1,DCLRE1C,ENSCAFG00000004696,ENSCAFG00000004704,CDNF,ITGA8,FAM171A1,HSPA14,FAM107B
chr2:24652217-25227567	LOH	575351	0.0320808	0	44	3	U6,USP6NL,CELF2
chr2:35083508-36595347	LOH	1511840	0.0593772	1.35135	74	39	U6,APBB3,SLC35A4,ENSCAFG00000005852,NDUFA2,DND1,ZMAT2,ENSCAFG00000005908,ENSCAFG00000006064,PCDHB1,PCDHB15,SLC25A2,TAF7,PCDHGA1,ENSCAFG00000030567,PCDHGB1,ENSCAFG00000028543,ENSCAFG00000032089,PSD2,PURA,CYSTM1,PFDN1,HBEGF,SLC4A9,ENSCAFG00000005845,TMCO6,WDR55,HARS,HARS2,ENSCAFG00000023254,PCDHAC2,PCDHB4,HDAC3,NRG2,PCDHB2,PCDHGC5,DIAPH1,SRA1,ANKHD1
chr2:39809928-40561030	LOH	751103	0.058598	1.53846	65	5	GRXCR2,PLAC8L1,LARS,PRELID2,SH3RF2
chr2:61619962-63829238	LOH	2209277	0.0277519	0	177	11	ENSCAFG00000009673,U4,EEF1A1,Y_RNA,ENSCAFG00000009731,RBL2,RPGRIP1L,AKTIP,CHD9,TOX3,FTO
chr2:84052616-84742671	LOH	690056	0.0314088	2	50	20	MIIP,KIAA2013,U5,NPPB,NPPA,MTHFR,ENSCAFG00000030956,MAD2L2,FBXO6,FBXO2,TNFRSF8,MFN2,PLOD1,C1orf167,AGTRAP,DRAXIN,VPS13D,TNFRSF1B,CLCN6,PTCHD2
chr3:1-4932392	LOH	4932393	-0.00730495	0	334	28	SRP19,ENSCAFG00000029713,ENSCAFG00000031575,SNORA13,NREP,ENSCAFG00000031833,ENSCAFG00000029348,ENSCAFG00000024308,U1,REEP5,ENSCAFG00000028597,ENSCAFG00000029754,ENSCAFG00000030887,ENSCAFG00000031165,STARD4,WDR36,TSLP,EFNA5,ENSCAFG00000007343,EPB41L4A,CAMK4,SLC25A46,TMEM232,MAN2A1,PJA2,ENSCAFG00000007436,FER,ENSCAFG00000032321
chr3:9740988-10710731	LOH	969744	0.360414	0	68	4	ENSCAFG00000007622,ENSCAFG00000007628,ST8SIA4,FAM174A
chr3:15162428-15730885	LOH	568458	0.327733	0	49	3	7SK,KIAA0825,FAM172A
chr3:21633680-22639671	LOH	1005992	0.3811	2.22222	45	3	snoZ39,snoU2-30,ENSCAFG00000008427
chr3:24587862-37626282	LOH	13038421	0.325989	0.342857	875	103	U6,ATP6AP1L,RPS23,7SK,ZCCHC9,ENSCAFG00000004717,ANKRD34B,SPZ1,ENSCAFG00000027363,ENSCAFG00000030369,SNORA47,F2R,F2RL2,ENSCAFG00000027608,U2,GCNT4,ENSCAFG00000028828,OR6C76,ENSCAFG00000028911,ENSCAFG00000032021,ENSCAFG00000030837,ENSCAFG00000029244,ENSCAFG00000023611,ENSCAFG00000031362,ENSCAFG00000009769,ENSCAFG00000009927,ENSCAFG00000009932,SNORD29,ENSCAFG00000009974,ENSCAFG00000010050,ENSCAFG000…
chr3:64125669-69182213	LOH	5056545	0.295569	0	443	24	U2,U6,FGFBP1,ENSCAFG00000015359,ENSCAFG00000020296,NKX3-2,ENSCAFG00000028741,SNORA25,5S_rRNA,ENSCAFG00000015438,ENSCAFG00000025672,ENSCAFG00000015447,3OST1,ZNF518B,TAPT1,CD38,BST1,FBXL5,C1QTNF7,CPEB2,BOD1L1,PROM1,CC2D2A,CLNK
chr3:85141207-91889043	LOH	6747837	0.280922	0.330579	605	41	SOD3,7SK,5S_rRNA,ENSCAFG00000028724,cfa-mir-218-1,RPL7A,ENSCAFG00000016642,ENSCAFG00000030802,ENSCAFG00000016664,ANAPC13,SPON2,IDUA,SLC26A1,DGKQ,TMEM175,MFSD7,MYL5,ENSCAFG00000023527,PACRGL,ENSCAFG00000028998,NCAPG,ENSCAFG00000031625,CTBP1,TMED11,RNF212,FGFRL1,ENSCAFG00000031765,CPLX1,PCGF3,PIGG,LGI2,CCDC149,DHX15,PPARGC1A,GBA3,GPR125,KCNIP4,GAK,PDE6B,SLIT2,LCORL
chr4:1-12333176	LOH	12333177	-0.003804	0.205973	971	94	IFIT3,U4,IFIT5,ENSCAFG00000024143,U6,ZNF37A,ENSCAFG00000009985,ENSCAFG00000009991,ENSCAFG00000009998,7SK,ENSCAFG00000008063,SNORA25,SNORA2,ENSCAFG00000010041,ENSCAFG00000030994,GGPS1,SNORA14,ENSCAFG00000032166,IRF2BP2,COA6,KCNK1,5S_rRNA,ENSCAFG00000011616,SNORD35,EXOC8,cfa-mir-1841,ENSCAFG00000024420,ENSCAFG00000012252,TFAM,ENSCAFG00000027921,ENSCAFG00000032217,ENSCAFG00000012382,ENSCAFG000000124…
chr4:12961683-15297324	LOH	2335642	-0.00579922	2.20588	136	15	U2,GAPDH,ENSCAFG00000012971,5S_rRNA,ADO,ENSCAFG00000026634,RTKN2,ZNF365,EGR2,NRBF2,RHOBTB1,TMEM26,C10orf107,ARID5B,JMJD1C
chr4:16617002-29689891	LOH	13072890	-0.00507122	0.411946	971	129	ENSCAFG00000013264,ENSCAFG00000024412,ENSCAFG00000006036,ENSCAFG00000028988,HNRNPA1L2,ENSCAFG00000013319,U6,5S_rRNA,ATOH7,HNRNPH3,SCARNA18,SCARNA17,U4,NEUROG3,C10orf35,NODAL,PRF1,ENSCAFG00000014078,PCBD1,U2,C10orf105,DDIT4,ENSCAFG00000014500,OIT3,ENSCAFG00000014550,DNAJC9,ENSCAFG00000031286,MSS51,MYOZ1,SYNPO2L,FUT11,CHCHD1,ENSCAFG00000015050,ENSCAFG00000031053,SNORD2,snoU2-30,ENSCAFG00000022859,C…
chr4:32381679-38761538	LOH	6379860	0.0035128	1.0395	481	84	LRIT2,LRIT1,ENSCAFG00000015927,RGR,ENSCAFG00000032581,U6,ENSCAFG00000031941,cfa-mir-346,ENSCAFG00000024229,SNCG,ENSCAFG00000016093,ENSCAFG00000032460,NPY4R,ZNF488,GDF2,DDX41,DBN1,F12,PFN3,MXD3,PRELID1,RAB24,ENSCAFG00000016545,ENSCAFG00000026478,7SK,U4,TSPAN17,EIF4E1B,GPRIN1,NOP16,ARL10,cfa-mir-1271,SUB1,MSX2,C5orf47,ENSCAFG00000016775,GHITM,CDHR1,OPN4,LDB3,BMPR1A,ENSCAFG00000016095,GPRIN2,ANTXRL,…
chr4:39849615-40885917	LOH	1036303	0.00181334	2.94118	68	13	U6,SNORD22,5S_rRNA,SMIM23,TLX3,SH3PXD2B,UBTD2,EFCAB9,FGF18,STK10,FBXW11,NPM1,RANBP17
chr4:63515001-64169893	LOH	654893	-0.00805853	0	48	3	ISL1,U6,PARP8
chr4:78195431-81111204	LOH	2915774	-0.02291	0.423729	236	4	ENSCAFG00000018980,7SK,CDH9,CDH10
chr4:85939229-86479566	LOH	540338	0.0122341	0	48	2	RNF167,BASP1
chr5:11160170-13192995	LOH	2032826	0.00660125	0.694444	144	15	CLMP,ENSCAFG00000011666,SNORD14,BSX,cfa-mir-99a-2,cfa-let-7a-2,cfa-mir-125b-1,SC5D,CRTAM,UBASH3B,TECTA,C11orf63,TBCEL,GRIK4,SORL1
chr5:22376521-24067152	LOH	1690632	0.01335	0.854701	117	11	ENSCAFG00000014235,SNORA52,U6,C11orf87,5S_rRNA,FDX1,RDX,ENSCAFG00000030803,EXPH5,ZC3H12C,DDX10
chr5:33829433-37307301	LOH	3477869	0.00438696	1.8797	266	31	SNORA25,ENSCAFG00000024581,ENSCAFG00000027855,TMEM220,PIRT,ENSCAFG00000017848,ENSCAFG00000022895,U6,ENSCAFG00000017857,5S_rRNA,WDR16,USP43,DHRS7C,GLP2R,RCVRN,MYH13,MYH8,MYH4,MYH1,MYH3,SCO1,ADPRM,ZNF18,STX8,GAS7,DNAH9,MAP2K4,ARHGAP44,ELAC2,SHISA6,ENSCAFG00000017863
chr5:53188603-57678631	LOH	4490029	-0.00564591	0.671141	298	104	PCSK9,5S_rRNA,ENSCAFG00000019000,ENSCAFG00000031970,CDCP2,ENSCAFG00000032453,U6,KLHL17,C1orf170,ISG15,RNF223,C1orf159,cfa-mir-200b,cfa-mir-200a,cfa-mir-429,TNFRSF18,TNFRSF4,B3GALT6,FAM132A,SCNN1D,PUSL1,GLTPD1,TAS1R3,CCNL2,ANKRD65,TMEM88B,VWA1,TMEM240,C1orf233,MMP23B,ENSCAFG00000028738,CALML6,TMEM52,C1orf222,RER1,PEX10,HES5,TNFRSF14,FAM213B,ENSCAFG00000027054,ACTRT2,BSND,DHCR24,C1orf177,TTC22,TTC4…
chr5:61307622-66169791	LOH	4862170	0.0013412	0.837989	358	82	SCAMPER,U6,ERRFI1,ENSCAFG00000019690,ENSCAFG00000019691,ENSCAFG00000019706,cfa-mir-34a,SNORA40,ENSCAFG00000024062,ENSCAFG00000019801,DBNDD1,ENSCAFG00000023902,SPATA2L,SPATA33,CHMP1A,snoMBII-202,TRAPPC2L,APRT,IL17C,MAP1LC3B2,7SK,VAMP3,TNFRSF9,PARK7,SLC45A1,ENSCAFG00000019697,CA6,SLC2A5,GPR157,H6PD,SLC25A33,TMEM201,CLSTN1,LZIC,NMNAT1,GAS8,DEF8,ENSCAFG00000019807,SPIRE2,HIBADH,ZNF276,VPS9D1,CDK10,DP…
chr5:66799455-71981789	LOH	5182335	0.0144115	0	410	47	COX4I1,TLDC1,ENSCAFG00000026749,ADAD2,TAF1C,HSBP1,ENSCAFG00000019976,SDR42E1,C16orf46,ENSCAFG00000026786,ENSCAFG00000026658,ENSCAFG00000020027,IRF8,EMC8,C16orf74,GINS2,GSE1,FAM92B,ZDHHC7,CRISPLD2,KLHL36,WFDC1,KCNG4,DNAAF1,HSDL1,MBTPS1,SLC38A8,OSGIN1,ENSCAFG00000019971,MPHOSPH6,GAN,BCMO1,ENSCAFG00000020012,GCSH,ENSCAFG00000028860,ATMIN,CENPN,CDYL2,KIAA0513,USP10,COTL1,ATP2C2,HSD17B2,PLCG2,DYNLRB2,…
chr6:1-8122805	LOH	8122806	0.0104182	0.502513	597	91	SNORA51,ENSCAFG00000010098,PSPH,CCT6A,SNORA22,SNORA15,SUMF2,CHCHD2,NUPR1L,ENSCAFG00000016564,U6,ENSCAFG00000011312,SNORD14,ENSCAFG00000023175,ENSCAFG00000024307,C11ORF10,ENSCAFG00000028108,LAT2,EIF4H,WBSCR28,WBSCR27,CLDN4,CLDN3,STX1A,SCARNA20,DNAJC30,ENSCAFG00000013328,CCL26,TMEM120A,MDH2,SRCRB4D,ZP3,ENSCAFG00000013653,ENSCAFG00000013683,ALKBH4,ENSCAFG00000031995,ENSCAFG00000010094,GBAS,PHKG1,VKO…
chr6:13200598-14048512	LOH	847915	0.0106817	0	54	2	ENSCAFG00000016259,SDK1
chr6:14364564-18560863	LOH	4196300	0.0104337	0	319	137	ENSCAFG00000031555,ENSCAFG00000016403,CHST12,FTSJ2,ENSCAFG00000016475,PSMG3,MAFK,MICALL2,UNCX,ENSCAFG00000011783,GPER1,ENSCAFG00000011778,GPR146,ENSCAFG00000025662,CYP2W1,COX19,AHSP,SLC5A2,ARMC5,COX6A2,TRIM72,PYCARD,FUS,PRSS8,BCKDK,VKORC1,PRSS53,ZNF668,STX1B,ENSCAFG00000028424,ZNF629,RNF40,PHKG2,SNORA30,FBRS,ENSCAFG00000030302,ZNF689,ZNF785,ZNF768,ENSCAFG00000016594,ZNF48,ENSCAFG00000016576,MYLPF…
chr6:19153163-19962558	LOH	809396	0.013205	0	66	8	C6H16orf82,ENSCAFG00000029318,U4,IL21R,NSMCE1,KDM8,GTF3C1,IL4R
chr6:24582287-26200766	LOH	1618480	0.00639901	3.9604	101	21	ENSCAFG00000017995,ENSCAFG00000027918,ITPRIPL2,THUMPD1,ACSM4,ENSCAFG00000024109,ACSM5,PDILT,UMOD,GP2,GPR139,KNOP1,CCP110,ENSCAFG00000018078,TMC7,COQ7,GPRC5B,IQCK,C16orf62,TMC5,ENSCAFG00000018136
chr6:33099872-33767234	LOH	667363	0.0134372	0	57	8	ENSCAFG00000031272,TMEM114,C16orf72,CARHSP1,PMM2,METTL22,USP7,ABAT
chr6:41766764-42424623	LOH	657860	0.00252092	0	56	22	ENSCAFG00000030368,UBL4B,ENSCAFG00000029850,ALX3,ENSCAFG00000028774,AMPD2,GNAT2,cfa-mir-197,CYB561D1,ENSCAFG00000028881,STRIP1,AHCYL1,CSF1,EPS8L3,GSTM3,GNAI3,GPR61,AMIGO1,ATXN7L2,SYPL2,SLC6A17,ENSCAFG00000019812
chr6:47548624-52516346	LOH	4967723	-0.0122873	0.242718	412	33	SNORA31,S1PR1,ENSCAFG00000019994,GPR88,ENSCAFG00000020009,ENSCAFG00000020048,5S_rRNA,U6,ENSCAFG00000023043,cfa-mir-137,ENSCAFG00000024665,ENSCAFG00000020070,OLFM3,DPH5,EXTL2,VCAM1,RTCA,DBT,LRRC39,TRMT13,SASS6,HIAT1,SLC35A3,PALMD,SNX7,COL11A1,SLC30A7,CDC14A,AGL,FRRS1,ENSCAFG00000020056,ENSCAFG00000020057,DPYD
chr6:74108754-75076078	LOH	967325	-0.0306732	0	92	4	cfa-mir-186,ZRANB2,ENSCAFG00000023567,NEGR1
chr7:7222096-11278674	LOH	4056579	0.00271577	0.30581	327	49	ENSCAFG00000026785,ENSCAFG00000026765,ENSCAFG00000010678,U6,ENSCAFG00000011883,cfa-mir-205,ENSCAFG00000030095,C1orf74,ENSCAFG00000012004,U4,7SK,U5,RD3,SLC30A1,ENSCAFG00000029092,ENSCAFG00000012296,NENF,ATF3,FAM71A,ENSCAFG00000007081,SNORD112,ENSCAFG00000016371,ENSCAFG00000012371,LAMB3,TRAF3IP3,IRF6,DIEXF,SERTAD4,RCOR3,NEK2,LPGAT1,INTS7,PPP2R5A,TMEM206,BATF3,NSL1,TATDN3,ENSCAFG00000029517,VASH2,AN…
chr7:30476599-42769791	LOH	12293193	-0.00663822	0.111857	894	183	U2,ACEA_U3,7SK,CD247,SNORA52,GREM2,SNORA1,U4,ENSCAFG00000015649,U6,MAP1LC3C,ENSCAFG00000015773,ENSCAFG00000008920,ENSCAFG00000031505,ENSCAFG00000026646,HNRNPU,ENSCAFG00000024406,ENSCAFG00000028712,ENSCAFG00000029029,5S_rRNA,ENSCAFG00000016113,H3F3C,ENSCAFG00000016140,SRP9,ENSCAFG00000028635,CNIH4,DEGS1,ENSCAFG00000032156,ETV3L,PEAR1,MRPL24,ISG20L2,CRABP2,HAPLN2,TTC24,cfa-mir-9-1,C1orf85,TMEM79,PA…
chr7:46916471-47452534	LOH	536064	-0.0188233	0	45	#N/A	#N/A
chr7:57586600-58455330	LOH	868731	-0.024628	0	74	14	TTR,ENSCAFG00000031091,5S_rRNA,U6,RNF125,B4GALT6,DSG2,DSG4,DSG1,DSC2,DSC3,DSG3,DSC1B,TRAPPC8
chr8:1413323-3150535	LOH	1737213	0.0288088	3.67647	136	37	ENSCAFG00000009502,U6,ENSCAFG00000029069,ENSCAFG00000024337,ENSCAFG00000028548,ENSCAFG00000011085,ENSCAFG00000011090,ENSCAFG00000011092,TRAV21,TRAV24,TRAV29DV5,TRDV1,ENSCAFG00000016898,TRAV26-2,TRAV34,ENSCAFG00000011119,ENSCAFG00000025180,ENSCAFG00000029747,ENSCAFG00000029024,TRDV2,ENSCAFG00000011124,TRDV3,DAD1,LGMN,GOLGA5,ENSCAFG00000014977,ENSCAFG00000014973,TRDC,TRAC,ABHD4,OXA1L,SLC24A4,RIN3,C…
chr8:22932140-23577508	LOH	645369	-0.00882132	0	49	3	U6,ENSCAFG00000004803,ENSCAFG00000013974
chr8:28795466-29724148	LOH	928683	0.000295	1.6129	62	14	ENSCAFG00000028314,snoU2-30,snoU2_19,ENSCAFG00000002707,ENSCAFG00000014875,5S_rRNA,ERO1L,ENSCAFG00000029061,GNPNAT1,DDHD1,TXNDC16,GPR137C,STYX,FERMT2
chr8:34688763-36665842	LOH	1977080	0.00455459	0	142	22	L3HYPDH,ENSCAFG00000015608,SIX6,ENSCAFG00000029406,SIX1,SIX4,U6,TRMT5,TMEM30B,ENSCAFG00000015709,JKAMP,PCNXL4,PPM1A,SLC38A6,HIF1A,CCDC175,RTN1,LRRC9,DHRS7,C14orf39,MNAT1,PRKCH
chr8:37525071-38592966	LOH	1067896	0.0136407	0	78	7	WDR89,ENSCAFG00000015780,SGPP1,KCNH5,RHOJ,PPP2R5E,SYNE2
chr8:40481056-41572634	LOH	1091579	-0.00987839	1.5873	63	16	ENSCAFG00000016319,U4,ENSCAFG00000016335,ENSCAFG00000032467,PLEK2,ENSCAFG00000027473,TMEM229B,PIGH,ENSCAFG00000016275,FAM71D,ENSCAFG00000032149,ATP6V1D,EIF2S1,MPP5,PLEKHH1,GPHN
chr8:42627536-45574661	LOH	2947126	0.00780293	0.985222	203	31	ZFP36L1,U4,ENSCAFG00000016579,ENSCAFG00000022857,ENSCAFG00000016617,ENSCAFG00000016636,ENSCAFG00000016654,NUDT6,ADAM21,ADAM20,U6,DCAF5,EXD2,ERH,PLEKHD1,KIAA0247,SLC10A1,COX16,SYNJ2BP,ENSCAFG00000016658,TTC9,MAP3K9,ACTN1,GALNT16,SLC39A9,SRSF5,SMOC1,SLC8A3,MED6,PCNX,SIPA1L1
chr8:46296463-51932359	LOH	5635897	0.00929434	0.511509	391	89	ENSCAFG00000016842,SNORD56,ENSCAFG00000028983,U4,VRTN,SYNDIG1L,ENSCAFG00000016971,EIF2B2,ENSCAFG00000016334,ZC2HC1C,ENSCAFG00000017038,SNORA17,SNORD112,7SK,ENSCAFG00000004150,ENSCAFG00000031266,IRF2BPL,ZDHHC22,TMED8,ENSCAFG00000031459,U6,Y_RNA,SLIRP,ENSCAFG00000016792,RBM25,ENSCAFG00000016823,HEATR4,ENSCAFG00000016848,ACOT4,ACOT6,DNAL1,PNMA1,ELMSAN1,ENSCAFG00000016869,ZNF410,FAM161B,ENTPD5,ALDH6A…
chr8:52741040-56262030	LOH	3520991	0.00319703	0.896861	223	8	SNORA79,5S_rRNA,U6,GTF2A1,SEL1L,CEP128,STON2,TSHR
chr8:59759026-61459350	LOH	1700325	0.00757961	0.884956	113	15	ENSCAFG00000017486,U6,ENSCAFG00000032007,7SK,ENSCAFG00000032360,CALM1,ZC3H14,TTC8,PSMC1,NRDE2,EML5,EFCAB11,TDP1,KCNK13,PTPN21
chr9:18893488-19760992	LOH	867505	0.0284138	1.5625	64	31	GRN,ENSCAFG00000014180,RUNDC3A,ASB16,TMEM101,PYY,PPY,ENSCAFG00000029751,CD300LG,C17orf105,DUSP3,SOST,ENSCAFG00000014466,U6,ITGA2B,FAM171A2,SLC4A1,UBTF,ATXN7L3,TMUB2,C17orf53,G6PC3,LSM12,NAGS,MPP2,MPP3,MEOX1,PEA3,DHX8,GPATCH8,HDAC5
chr9:32553680-33126874	LOH	573195	-0.0186426	0	43	15	SRSF1,cfa-mir-1844,DYNLL2,OR4D1,MKS1,cfa-mir-142,SUPT4H1,CUEDC1,VEZF1,LPO,MPO,BZRAP1,HSF5,MTMR4,RNF43
chr9:38524448-41395029	LOH	2870582	0.00871104	0.452489	221	35	ENSCAFG00000018340,SNORA70,CCL1,CCL13,CCL8,CCL7,CCL2,SPACA3,ENSCAFG00000018364,CDK5R1,ENSCAFG00000031969,ENSCAFG00000027766,cfa-mir-632,C17orf75,ENSCAFG00000031354,COPRS,U6,cfa-mir-365-2,cfa-mir-193a,TMEM132E,TMEM98,PSMD11,ENSCAFG00000018403,RHBDL3,RNF135,ADAP2,TEFM,CRLF3,UTP6,RAB11FIP4,MYO1D,RHOT1,SUZ12,ASIC2,ATAD5
chr9:55601183-60395579	LOH	4794397	0.0101211	0.593472	337	72	CDK9,ENSCAFG00000030480,TOR2A,TTC16,PTRH1,C9orf117,RPL12,SNORA65,SLC2A8,ENSCAFG00000020145,ENSCAFG00000020169,U6,NRON,U4,SNORA72,ENSCAFG00000020192,ENSCAFG00000004922,7SK,RPL35,cfa-mir-181b-2,cfa-mir-181a-2,GPR144,ENSCAFG00000031433,ENSCAFG00000030642,ZBTB6,SNORD90,OR1K1,OR5C1,ENSCAFG00000020257,ENSCAFG00000023169,ENSCAFG00000020258,OR1L8,ENSCAFG00000020261,SH2D3C,LRSAM1,ZNF79,ANGPTL2,ZBTB34,ZBTB…
chr10:2584173-4303394	LOH	1719222	0.00179019	0	79	5	U6,ERVFRD-1,SNORA31,LRIG3,SLC16A7
chr10:28571458-32503020	LOH	3931563	0.0141733	0.666667	300	33	MB,RASD2,HMOX1,7SK,SNORA76,ASCL4,ENSCAFG00000001789,ENSCAFG00000029488,5S_rRNA,MTERFD3,ENSCAFG00000031324,MCM5,TOM1,ISX,ENSCAFG00000001752,BPIFC,ENSCAFG00000001785,PRDM4,PWP1,C12orf23,TCP11L2,CKAP4,HMGXB4,LARGE,ENSCAFG00000029774,TIMP3,FBXO7,CRY1,RIC8B,RFX4,POLR3B,BTBD11,NUAK1
chr10:38528406-49442840	LOH	10914435	0.0145371	0.357569	839	90	ENSCAFG00000026741,U6,ENSCAFG00000002132,ENSCAFG00000017823,UBE2N,RNF149,SNORD89,RPL31,ENSCAFG00000031648,ENSCAFG00000003134,LIPT1,7SK,COA5,5S_rRNA,ACTR1B,COX5B,SEMA4C,OXER1,HAAO,ZFP36L2,ENSCAFG00000026531,ENSCAFG00000032295,SIX3,SIX2,TMEM247,ATP6V1E2,SOCS5,MCFD2,CALM2,MFSD9,IL18RAP,IL1RL1,ENSCAFG00000002145,IL1R1,IL1R2,RFX8,CNOT11,PDCL3,NMS,LONRF2,REV1,TXNDC9,LYG1,LYG2,ENSCAFG00000031628,KIAA121…
chr10:65498898-66726183	LOH	1227286	0.0137934	0	105	5	ENSCAFG00000026704,ENSCAFG00000027971,ENSCAFG00000030635,ETAA1,MEIS1
chr11:878711-2836100	LOH	1957390	0.0175354	1.08696	92	35	ENSCAFG00000000494,ENSCAFG00000000491,ENSCAFG00000018149,ENSCAFG00000030378,U6,cfa-mir-340,LTC4S,HNRNPH1,SNORA54,ENSCAFG00000032181,ZNF879,ZFP2,ENSCAFG00000000271,PROP1,IFGGD3,ENSCAFG00000030653,CNOT6,GFPT2,MAPK9,TBC1D9B,SQSTM1,MGAT4B,CANX,CBY3,ZNF354C,GRM6,ZNF354B,FLT4,RASGEF1C,RNF130,C5orf45,MAML1,ADAMTS2,ZNF454,RUFY1
chr11:4249586-14000903	LOH	9751318	0.0242625	2.28833	437	55	ENSCAFG00000029550,AK3,ENSCAFG00000015306,U2,ENSCAFG00000000177,ENSCAFG00000000176,FAM170A,ENSCAFG00000030293,ENSCAFG00000029010,ENSCAFG00000029408,ENSCAFG00000014293,ENSCAFG00000029994,ENSCAFG00000032361,U6,ARL6IP1,ENSCAFG00000031117,ENSCAFG00000029909,ENSCAFG00000032519,ENSCAFG00000032444,ENSCAFG00000030009,ENSCAFG00000030323,5S_rRNA,ENSCAFG00000008899,PPIC,ENSCAFG00000012222,TRIM36,CCDC112,ENS…
chr11:16516981-17264094	LOH	747114	0.0220324	1.72414	58	5	CTXN3,MEGF10,PRRC1,ENSCAFG00000000625,SLC12A2
chr11:25514599-26913776	LOH	1399178	0.00730933	2.29885	87	29	ENSCAFG00000001135,WNT8A,ENSCAFG00000001165,KIF20A,ENSCAFG00000027552,REEP2,EGR1,SNORD63,U6,SNORA74,5_8S_rRNA,MYOT,PKD2L2,FAM13B,CDC23,GFRA3,CDC25C,ENSCAFG00000032438,KDM3B,HSPA9,LRRTM2,MATR3,MLANA,BRD8,FAM53C,ETF1,CTNNA1,SIL1,KIAA2026
chr11:35543953-36273573	LOH	729621	0.0298571	0	51	6	U6,ENSCAFG00000032301,SNAPC3,TTC39B,PSIP1,CCDC171
chr11:46090629-54674175	LOH	8583547	0.0139091	0.413223	484	118	5S_rRNA,cfa-mir-876,ENSCAFG00000026571,ENSCAFG00000001731,ENSCAFG00000001734,U6,U4,ENSCAFG00000001742,TOPORS,TMEM215,ENSCAFG00000001818,cfa-mir-207,SPINK4,BAG1,AQP3,ENSCAFG00000025156,SNORD121A,KIAA1161,ENSCAFG00000001921,DCTN3,SIGMAR1,GALT,CTACK,CCL19,CCL21,ENSCAFG00000020055,ENSCAFG00000030957,ENSCAFG00000025056,FAM214B,ENSCAFG00000018740,FAM166B,TESK1,CD72,SIT1,RNase_MRP,CCDC107,CA9,CREB3,RGP1…
chr11:57479143-58240505	LOH	761363	0.00368156	0	60	10	5S_rRNA,ENSCAFG00000002590,BAAT,MRPL50,TMEM246,U6,ZNF189,ALDOB,RNF20,ENSCAFG00000002586
chr11:63698475-64963481	LOH	1265007	0.0229343	0	109	12	ACTL7A,FAM206A,cfa-mir-32,U6,ACTL7B,IKBKAP,CTNNAL1,PTPN3,TMEM245,FRRS1L,EPB41L4B,PALM2
chr12:7820157-9034420	LOH	1214264	0.0100633	0	107	8	SAYSD1,KCNK17,MOCS1,DNAH8,GLP1R,KCNK5,DAAM2,KIF6
chr12:9319597-16216076	LOH	6896480	0.0230169	0.175747	569	109	TSPO2,OARD1,TREML1,TREM2,TREML2,7SK,NCR2,PGC,FRS3,PRICKLE4,TOMM6,MED20,GUCA1A,GUCA1B,MRPS10,U6,TBCC,ENSCAFG00000001728,PEX6,MEA1,MRPL2,DNPH1,SLC22A7,CRIP3,DLK2,ENSCAFG00000001861,TJAP1,LRRC73,POLR1C,ENSCAFG00000031057,MAD2L1BP,RSPH9,ENSCAFG00000029485,PAPST1,NFKBIE,ENSCAFG00000032757,snR65,5S_rRNA,ENSCAFG00000026545,ENPP4,ENSCAFG00000002084,GPR111,ENSCAFG00000002101,UNC5CL,APOBEC2,NFYA,ENSCAFG000…
chr12:34204736-35573074	LOH	1368339	-0.00265873	2.29885	87	11	U6,DPPA5,KHDC3L,OOEP,ENSCAFG00000028901,U4,ENSCAFG00000031623,MTO1,KCNQ5,MB21D1,RIMS1
chr12:36261529-39695299	LOH	3433771	0.0131052	0.403226	248	19	ENSCAFG00000002665,5S_rRNA,ENSCAFG00000002667,U1,COX7A2,ENSCAFG00000002706,ENSCAFG00000032639,U6,ENSCAFG00000002777,ENSCAFG00000002783,ANXA2,ENSCAFG00000023918,TMEM30A,IMPG1,COL12A1,FILIP1,SENP6,MYO6,MEI4
chr12:71187843-71728253	LOH	540411	0.00672413	0	45	2	ENSCAFG00000028695,FRK
chr13:4806740-5557994	LOH	751255	-0.0738693	0	54	7	CTHRC1,ENSCAFG00000028565,ENSCAFG00000000672,SLC25A32,DCSTAMP,DCAF13,RIMS2
chr13:17206962-25836286	LOH	8629325	-0.062039	0.417246	719	54	U6,ENSCAFG00000000835,ENSCAFG00000000883,ENSCAFG00000000961,5S_rRNA,U1,ZHX2,ENSCAFG00000031914,ZHX1,ENSCAFG00000001011,KLHL38,ENSCAFG00000008774,TRIB1,ENSCAFG00000031338,ENSCAFG00000030361,ENSCAFG00000001080,U4,7SK,FAM84B,MYC,TNFRSF11B,COLEC10,MAL2,NOV,DSCC1,MTBP,DERL1,FAM83A,ENSCAFG00000001000,ATAD2,FBXO32,ANXA13,FAM91A1,TMEM65,RNF139,TATDN1,NDUFB9,ZNF572,SQLE,EXT1,ENPP2,TAF2,COL14A1,MRPL13,SNTB…
chr13:48391772-48957850	LOH	566079	-0.0593775	2.5641	39	11	U2,ENSCAFG00000002228,KIAA1211,AASDH,PAICS,SRP72,ARL9,HOPX,SPINK2,PPAT,THEGL
chr13:52850395-54865826	LOH	2015432	-0.0995798	0	148	4	U6,5S_rRNA,ENSCAFG00000030070,LPHN3
chr13:58092882-62862506	LOH	4769625	-0.0619984	1.50376	399	63	U6,ENSCAFG00000030367,ENSCAFG00000002828,SULT1B1,ENSCAFG00000002875,C4orf40,ODAM,ENSCAFG00000028973,ENSCAFG00000002890,CABS1,AMTN,AMBN,ENAM,UTP3,SNORA62,ENSCAFG00000002934,ENSCAFG00000002956,ENSCAFG00000002959,IL8,ENSCAFG00000025016,PPBP,ENSCAFG00000031464,EPGN,ENSCAFG00000003071,STAP1,GNRHR,ENSCAFG00000025497,ENSCAFG00000025398,TMPRSS11D,ENSCAFG00000032430,TMPRSS11B,ENSCAFG00000029376,UGT2A3,ENS…
chr14:3268646-4207426	LOH	938781	-0.012613	1.2987	77	3	5S_rRNA,LRGUK,EXOC4
chr14:7586910-8943828	LOH	1356919	-0.00939437	1.9802	101	26	ENSCAFG00000029750,ENSCAFG00000030107,ATP6V1F,OPN1SW,ENSCAFG00000032016,PRRT4,cfa-mir-129-1,LRRC4,FSCN3,GCC1,TNPO3,ENSCAFG00000001616,ENSCAFG00000031387,FLNC,CCDC136,CALU,FAM71F1,FAM71F2,IMPDH1,RBM28,PAX4,ARF5,ZNF800,IRF5,LEP,SND1
chr14:21136366-23319367	LOH	2183002	-0.0127336	0	173	20	SNORA62,U1,Evf1_1,Evf1_2,Evf-2_5p,DLX5,TAC1,SHFM1,ENSCAFG00000002184,DLX6,ACN9,ENSCAFG00000031467,ASNS,C1GALT1,SLC25A13,MIOS,GLCCI1,RPA3-AS1,DYNC1I1,COL28A1
chr14:43428738-46591972	LOH	3163235	-0.00425949	0	255	25	NEUROD6,ENSCAFG00000003140,ENSCAFG00000030781,ENSCAFG00000031313,ENSCAFG00000031062,U6,ENSCAFG00000003157,ENSCAFG00000003159,U2,7SK,AQP1,GHRHR,ADCYAP1R1,CCDC129,PPP1R17,AVL9,FKBP9,NPSR1,FAM188B,PDE1C,KBTBD2,BBS9,RP9,NT5C3A,BMPER
chr14:56134338-56860166	LOH	725829	-0.0411954	1.75439	57	6	U6,ENSCAFG00000003437,WNT2,ASZ1,CFTR,CORTBP2
chr15:501322-1647531	LOH	1146210	0.0104102	1.75439	57	17	ZNF691,ERMAP,C1orf50,CLDN19,PPCS,GUCA2A,GUCA2B,CCDC23,ENSCAFG00000002514,LEPRE1,PPIH,CCDC30,ZMYND12,RIMKLA,ENSCAFG00000002541,HIVEP3,FOXJ3
chr15:8740611-9768970	LOH	1028360	0.0302558	1.35135	74	16	CC2D1B,ENSCAFG00000028969,KTI12,U6,cfa-mir-761,FAM159A,PRPF38A,ORC1,BTF3L4,TXNDC12,RAB3B,GPX7,ZCCHC11,ZFYVE9,OSBPL9,NRD1
chr15:11068645-12142605	LOH	1073961	0.0119356	1.75439	57	1	BEND5
chr15:16128119-18416274	LOH	2288156	0.0355649	3.24675	154	72	B4GALT2,ATP6V0B,DPH2,U6,MED8,CDC20,ELOVL1,MPL,C1orf210,ENSCAFG00000031642,TMEM125,EBNA1BP2,ENSCAFG00000005339,ENSCAFG00000030728,OR4N2,OR4N4,ENSCAFG00000015460,ENSCAFG00000014385,ENSCAFG00000014387,ENSCAFG00000030564,OR11G2,OR11H6,ENSCAFG00000023245,OR11H4,SNORA79,SNORD126,ENSCAFG00000005387,RNaseP_nuc,KLHL33,OSGEP,APEX1,U12,RNASE10,RNASE9,ENSCAFG00000024274,OR6S1,ENSCAFG00000031736,RNASE4,ENSCAF…
chr15:26612238-27558477	LOH	946240	0.0235522	1.47059	68	6	U6,RASSF9,ALX1,NTS,MGAT4C,LRRIQ1
chr15:28884592-29680563	LOH	795972	0.030463	0	57	6	C12orf29,ENSCAFG00000029427,C12orf50,TMTC3,CEP290,KITLG
chr15:36882771-42685132	LOH	5802362	0.0299193	0.246305	406	63	RMST_1,U2,ENSCAFG00000026763,RMST_2,RMST_3,RMST_4,RMST_5,RMST_6,RMST_7,RMST_8,cfa-mir-135a-2,RMST_10,5S_rRNA,SNORA18,SNORA53,IKBIP,SNORA70,ENSCAFG00000006667,ENSCAFG00000023676,ENSCAFG00000006682,ENSCAFG00000023440,ENSCAFG00000006711,ENSCAFG00000006734,ENSCAFG00000031488,ARL1,ENSCAFG00000025728,7SK,PMCH,ASCL1,snoU2_19,U6,ENSCAFG00000007401,TMPO,ENSCAFG00000006545,APAF1,UHRF1BP1L,SCYL2,GAS2L3,SPIC…
chr15:50526867-51282525	LOH	755659	0.0276551	0	55	14	ENSCAFG00000008196,ENSCAFG00000008206,ENSCAFG00000029222,U6,ENSCAFG00000008273,ENSCAFG00000008287,TMEM154,TIGD4,FHDC1,ENSCAFG00000028627,ENSCAFG00000008243,MND1,ARFIP1,KIAA0922
chr15:55452696-57364742	LOH	1912047	0.00290505	1.33333	150	11	C4orf46,ENSCAFG00000005787,7SK,U1,ETFDH,PPID,FNIP2,RAPGEF2,TMEM144,RXFP1,C4orf45
chr15:59724443-60566136	LOH	841694	0.0205747	0	71	2	TMA16,MARCH1
chr15:61187931-62394129	LOH	1206199	0.00767545	0	98	4	SNORA62,CPE,KLHL2,TLL1
chr16:224153-13562127	LOH	13337975	0.0152064	0.49505	808	156	IGFBP3,IGFBP1,ENSCAFG00000029006,ENSCAFG00000028929,5S_rRNA,ENSCAFG00000003392,Y_RNA,U6,ENSCAFG00000029696,7SK,U6atac,ENSCAFG00000030577,ENSCAFG00000030963,OR08A11,ENSCAFG00000030583,OR2A2,OR2A14,OR2A12,OR2A25,OR2A5,OR6B1,ENSCAFG00000029411,cOR13M4,ENSCAFG00000003534,ENSCAFG00000003537,TAS2R41,TAS2R16,TMEM139,ENSCAFG00000029004,TAS2R40,TAS2R39,PIP,ENSCAFG00000003650,OR6V1,C7orf34,EPHB6,TRBV30,ENS…
chr16:14058566-17237749	LOH	3179184	0.0433923	0.41841	239	63	ENSCAFG00000004348,ENSCAFG00000004353,ZNF425,ZNF783,U6,7SK,ENSCAFG00000030393,ENSCAFG00000004548,ENSCAFG00000004551,RARRES2,REPIN1,GIMAP7,GIMAP4,GIMAP6,GIMAP2,ENSCAFG00000004582,TMEM176B,TMEM176A,AOC1,ASIC3,FASTK,TMUB1,ABCF2,cfa-mir-671,5S_rRNA,SNORA15,CCT8L2,ENSCAFG00000004983,ENSCAFG00000005001,ZNF398,ZNF777,KRBA1,ZNF467,ZNF862,ZNF775,GIMAP8,GIMAP1,ENSCAFG00000024817,KCNH2,NOS3,ABCB8,CDK5,SLC4A…
chr16:21880623-24296979	LOH	2416357	0.04265	0	175	36	UBE2E1,ENSCAFG00000029768,ENSCAFG00000005325,ENSCAFG00000005342,U6,Y_RNA,ENSCAFG00000029059,THAP1,SMIM19,DKK4,ENSCAFG00000005591,SNORD112,ENSCAFG00000026572,INTS10,POMK,ENSCAFG00000005385,RNF170,CHRNA6,CHRNB3,SLC20A2,VDAC3,IKBKB,ENSCAFG00000005575,AP3M2,KAT6A,ANK1,NKX6-3,AGPAT6,GINS4,GOLGA7,SFRP1,SH2D4A,CSGALNACT1,HGSNAT,HOOK3,POLB
chr17:1-1400000	LOH	1400001	0.0122594	3.15789	95	9	7SK,FAM110C,ENSCAFG00000003206,SH3YL1,ACP1,SNTG2,PXDN,TPO,MYT1L
chr17:1611444-3620211	LOH	2008768	-0.00197695	2.28571	175	11	U6,ENSCAFG00000003259,RPS7,U1,TRAPPC12,ENSCAFG00000031218,COLEC11,ALLC,TSSC1,DCDC2C,ENSCAFG00000028777
chr17:19192879-19908447	LOH	715569	-0.0118662	4.16667	48	8	POMC,ENSCAFG00000026752,ENSCAFG00000004240,ADCY3,DNAJC27,EFR3B,DNMT3A,DTNB
chr17:25338763-26072278	LOH	733516	-0.0341809	2.08333	48	7	DPY30,COX7B2,TTC27,SLC30A6,SPAST,YIPF4,BIRC6
chr17:28921711-29696722	LOH	775012	0.00290489	0	56	13	U4,ENSCAFG00000013592,GPATCH11,FEZ2,HEATR5B,EIF2AK2,SULT6B1,CEBPZ,NDUFAF7,CRIM1,VIT,PRKD3,STRN
chr17:37057218-43933421	LOH	6876204	-0.00779741	0.548446	547	76	IL36G,IL36B,IL36RN,IL1F10,SNORA72,ENSCAFG00000015557,ENSCAFG00000029356,ENSCAFG00000023369,ENSCAFG00000031795,IGKV4-1,ENSCAFG00000029479,ENSCAFG00000031853,ENSCAFG00000032169,ENSCAFG00000007370,ENSCAFG00000029676,ENSCAFG00000015584,TEX37,FOXI3,FABP1,ENSCAFG00000028877,MRPL35,SNORA51,SNORD94,C2orf68,TMEM150A,VAMP5,VAMP8,MAT2A,SH2D6,RETSAT,TGOLN2,TMSB10,5S_rRNA,SNORA70,ENSCAFG00000031309,U6,7SK,ENS…
chr17:52814976-64289059	LOH	11474084	-0.0093814	1.13636	792	199	NHLH2,ENSCAFG00000009787,TRIM45,ENSCAFG00000009852,ENSCAFG00000031677,snoU2-30,snoU2_19,ZNF697,ENSCAFG00000010105,U1,ENSCAFG00000010847,ENSCAFG00000028699,ENSCAFG00000028820,ENSCAFG00000030251,ENSCAFG00000011035,OR12C10,U4,SNORD22,ENSCAFG00000024445,NUDT17,PEX11B,RBM8A,ANKRD34A,TXNIP,HFE2,ENSCAFG00000002465,HIST2H2BF,ENSCAFG00000029399,ENSCAFG00000031760,ENSCAFG00000030106,HIST2H3A,HIST2H2AC,BOLA…
chr18:3362709-5213261	LOH	1850553	0.0291862	2.88462	104	3	7SK,U1,ENSCAFG00000003455
chr18:6016362-6582395	LOH	566034	0.0314627	0	43	6	U6,LANCL2,BLVRA,COA1,EGFR,VOPP1
chr18:34227836-35192030	LOH	964195	0.0475633	0	72	11	ENSCAFG00000027120,CSTF3,TCP11L1,DEPDC7,QSER1,PRRG4,EIF3M,KIAA1549L,HIPK3,CCDC73,WT1
chr18:45687649-46218636	LOH	530988	0.0546698	0	45	21	ENSCAFG00000030941,ENSCAFG00000029820,ENSCAFG00000031444,ENSCAFG00000029208,ENSCAFG00000031435,ENSCAFG00000031762,ENSCAFG00000029036,CTSD,SYT8,TNNI2,C11orf89,H19_1,H19,H19_2,DUSP8,PGAM1,ENSCAFG00000010077,MRPL23,MOB2,ENSCAFG00000010028,TNNT3
chr19:3148167-4209738	LOH	1061572	-0.00156706	0	65	10	MGARP,U4,ENSCAFG00000003743,U6,Y_RNA,SETD7,RAB33B,NAA15,CCRN4L,ELF2
chr19:10364326-11198288	LOH	833963	-0.00961608	1.78571	56	2	7SK,U6
chr19:13288838-14046349	LOH	757512	-0.00776027	0	47	2	ENSCAFG00000005164,U6
chr19:42235186-47734491	LOH	5499306	-0.00079	0.220751	453	16	PPIA,ENSCAFG00000031531,U6,ENSCAFG00000005456,ENSCAFG00000024630,ENSCAFG00000030677,ENSCAFG00000028794,ENSCAFG00000032372,ZEB2_AS1_3,ZEB2_AS1_4,VIS1,ZEB2,ARHGAP15,LRP1B,KYNU,GTDC1
chr20:1-1342458	LOH	1342459	-0.00139021	3.0303	66	17	ENSCAFG00000028725,ENSCAFG00000026516,ENSCAFG00000013572,KLF15,ZNF35,ENSCAFG00000029966,ENSCAFG00000013760,ENSCAFG00000003792,CCDC37,UROC1,ENSCAFG00000028530,C3orf22,SLC41A3,ZXDC,TXNRD3,PLXNA1,CHCHD6
chr20:1792531-2830519	LOH	1037989	-0.0116118	1.69492	59	11	DNAJB8,ENSCAFG00000004144,SEC61A1,GATA2,RAB7A,HMCES,MGLL,KBTBD12,EEFSEC,RPN1,RUVBL1
chr20:6243630-6918262	LOH	674633	-0.0382321	0	49	6	NUCB1,TIMP4,VGLL4,ENSCAFG00000004994,TAMM41,ATG7
chr20:14271800-15281161	LOH	1009362	-0.026866	0	76	3	IL5RA,TRNT1,CNTN4
chr20:20903060-24283100	LOH	3380041	-0.0177209	0.760456	263	17	7SK,ENSCAFG00000028298,U6,ENSCAFG00000006583,MITF,LMOD3,ARL6IP5,TMF1,EOGT,ENSCAFG00000006577,ENSCAFG00000030627,FRMD4B,UBA3,FAM19A4,FAM19A1,FOXP1,SUCLG2
chr20:28694981-29378612	LOH	683632	0.00539035	0	48	4	U4,C3orf14,FEZF2,PTPRG
chr20:31575765-32124305	LOH	548541	0.014778	0	43	5	U4,FAM3D,FAM107A,ACOX2,C3orf67
chr20:33800079-34705738	LOH	905660	-0.0334942	1.44928	69	2	5S_rRNA,ERC2
chr20:42307974-54524665	LOH	12216692	0.00055	0.550661	908	425	CCR2,CCR3,ENSCAFG00000013805,XCR1,SNORA62,CLEC3B,U6,ZNF501,GMIP,CILP2,YJEFN3,TSSK6,HAPLN4,RFXANK,NR2C2AP,MEF2B,DDX49,CERS1,ENSCAFG00000014540,COMP,5S_rRNA,TMEM59L,CRLF1,C19orf60,UBA52,SSBP4,GDF15,ENSCAFG00000014886,JUND,ENSCAFG00000029989,KIAA1683,RAB3A,MPV17L2,IFI30,ARRDC2,ENSCAFG00000015098,ENSCAFG00000024472,SNORA68,B3GNT3,PGLS,ENSCAFG00000015329,GTPBP3,DDA1,MRPL34,ABHD8,ANKLE1,BABAM1,OCEL1,US…
chr21:21035395-21961733	LOH	926339	0.0130736	1.5873	63	13	SERF2,ENSCAFG00000024043,TSKU,CLNS1A,AQP11,MYO7A,B3GNT6,PAK1,GDPD4,CAPN5,ACER3,ENSCAFG00000005198,RSF1
chr21:48240921-50858623	LOH	2617703	0.0176504	0	224	21	U6,KCNA4,FSHB,ENSCAFG00000031046,ENSCAFG00000031711,OOSP1,MS4A2,ENSCAFG00000030195,ENSCAFG00000030305,ENSCAFG00000030540,KIF18A,STX3,GIF,TCN1,ENSCAFG00000029325,ENSCAFG00000010360,MS4A4A,MS4A7,MS4A14,METTL15,MS4A1
chr22:12467190-13411084	LOH	943895	-0.00233185	4.28571	70	1	U6
chr22:22023418-23457563	LOH	1434146	0.0292859	4.54545	110	6	PCDH9,ENSCAFG00000031493,ENSCAFG00000006712,ENSCAFG00000004949,7SK,U6atac
chr22:34746573-35279437	LOH	532865	-0.0135379	2.38095	42	2	ENSCAFG00000005268,ENSCAFG00000005271
chr22:43247965-44156091	LOH	908127	0.00406815	0	71	#N/A	#N/A
chr22:53622530-54512335	LOH	889806	0.0221812	0	73	#N/A	#N/A
chr23:1-3177235	LOH	3177236	0.0105987	3.22581	186	34	CST9L,ENSCAFG00000030783,ENSCAFG00000017407,U6,ENSCAFG00000024112,CST7,VSX1,U4,ENSCAFG00000004391,ENSCAFG00000029334,ENSCAFG00000004412,ENSCAFG00000004427,ENSCAFG00000004431,cfa-mir-138a,ENSCAFG00000031044,ENSCAFG00000011032,ENSCAFG00000028765,ACSS1,ENTPD6,ABHD12,ENSCAFG00000030184,ZNF852,ENSCAFG00000028690,ZNF445,TOPAZ1,ABHD5,SNRK,SYNDIG1,APMAP,PYGB,ENSCAFG00000030154,NINL,TCAIM,ANO10
chr23:29145652-31017631	LOH	1871980	0.192114	0	140	18	U6,ACKR4,ENSCAFG00000030786,7SK,ACPP,UBA5,NPHP3,BFSP2,CDV3,ENSCAFG00000023227,RAB6B,RYK,DNAJC13,ACAD11,TMEM108,TOPBP1,TF,SLCO2A1
chr23:33301430-36717426	LOH	3415997	0.156856	0.75188	266	36	SNORA62,UBE2N,ENSCAFG00000030002,ENSCAFG00000007480,ENSCAFG00000024361,DBR1,U6atac,ENSCAFG00000007544,Y_RNA,7SK,ENSCAFG00000026774,ENSCAFG00000031665,ENSCAFG00000007572,FOXL2,ENSCAFG00000007587,ENSCAFG00000030488,ENSCAFG00000031477,ENSCAFG00000007610,NCK1,IL20RB,CLDN18,DZIP1L,NME9,ESYT3,FAIM,COPB2,RBP2,RBP1,TRIM42,A4GNT,ARMC8,CEP70,PIK3CB,NMNAT3,CLSTN2,MRAS
chr23:45209284-46083093	LOH	873810	0.133374	2.66667	75	12	GPR171,P2RY14,P2RY13,P2RY12,SELT,FAM188B2,ENSCAFG00000008447,EIF2A,FAM194A,MED12L,GPR87,IGSF10
chr23:46814650-48753855	LOH	1939206	0.188619	0	166	9	U6,ENSCAFG00000028903,P2RY1,RAP2B,7SK,DHX36,MBNL1,ARHGEF26,GPR149
chr24:1-11486938	LOH	11486939	-0.0152031	0.232558	860	67	CST11,CD93,THBD,ENSCAFG00000005159,ENSCAFG00000005162,FOXA2,7SK,PAX1,Nkx2-2as,NKX2-4,ENSCAFG00000005232,U6,ENSCAFG00000031962,INSM1,ENSCAFG00000005278,ENSCAFG00000005360,ENSCAFG00000032343,RBBP9,ZNF133,SNORA17,MGME1,SNORD17,OTOR,ENSCAFG00000022879,FLRT3,U4,ENSCAFG00000005615,ENSCAFG00000024853,CST8,ENSCAFG00000005120,CSTL1,.,NAPB,ENSCAFG00000032610,NKX2-2,CRNKL1,NAA20,SCP2D1,SEC23B,DZANK1,CSRP2BP…
chr24:23894191-24871555	LOH	977365	-0.017148	1.25	80	29	cfa-mir-499,ENSCAFG00000029619,PROCR,FAM83C,GDF5,U6,ERGIC3,SPAG4,RBM12,SCARNA20,5S_rRNA,SCAND1,GGT7,ACSS2,MYH7B,TRPC4AP,EDEM2,EIF6,CEP250,ENSCAFG00000025539,CPNE1,NFS1,CNBD2,GSS,MMP24,UQCC1,ENSCAFG00000008154,RBM39,PHF20
chr24:27566085-28074753	LOH	508669	-0.00473777	0	49	#N/A	#N/A
chr24:35098394-36648386	LOH	1549993	0.000399	0	121	20	SNORD12,ENSCAFG00000029099,ENSCAFG00000011452,IL29L,SPATA2,STAU1,ZNFX1,PTGIS,B4GALT5,SLC9A8,RNF114,SNAI1,UBE2V1,ENSCAFG00000031195,CEBPB,PREX1,CSE1L,DDX27,KCNB1,ARFGEF2
chr24:39406028-46701119	LOH	7295092	-0.00299269	0.169205	591	77	ENSCAFG00000029960,U6,ENSCAFG00000011887,GCNT7,C24H20ORF106,PEPCK,PMEPA1,ENSCAFG00000030103,C20orf85,ENSCAFG00000026490,ENSCAFG00000012157,NELFCD,ENSCAFG00000012194,PPP1R3D,FAM217B,PSMA7,HRH3,ADRM1,RPS21,GATA5,cfa-mir-1-1,cfa-mir-133c,ENSCAFG00000030917,SLCO4A1,MRGBP,ZNF217,CYP24A1,ENSCAFG00000011856,FAM210B,AURKA,CSTF1,CASS4,TFAP2C,SPO11,RAE1,RBM38,CTCFL,ZBP1,ANKRD60,PPP4R1L,VAPB,ENSCAFG00000029…
chr25:4040764-4607503	LOH	566740	-0.00880803	0	42	5	SNORA31,SPG20,ENSCAFG00000006206,DCLK1,CCNA1
chr25:18902031-31530739	LOH	12628709	0.00857151	0.29615	1013	92	CCDC115,U6,ENSCAFG00000025233,5S_rRNA,ENSCAFG00000029275,ENSCAFG00000007743,ENSCAFG00000007763,ENSCAFG00000007820,HMGB2,SAP30,SCRG1,HAND2,ENSCAFG00000007864,ENSCAFG00000007918,ADAM29,ENSCAFG00000007921,U6atac,ENSCAFG00000030391,DEFB131,SNORA72,CBD136,ENSCAFG00000030648,7SK,ENSCAFG00000008104,RPL32,ENSCAFG00000008129,ENSCAFG00000008133,cfa-mir-124-1,ENSCAFG00000031122,SNORA42,ENSCAFG00000026703,EN…
chr25:34513497-38053290	LOH	3539794	0.0124787	0.332226	301	46	EGR3,ENSCAFG00000009307,PDLIM2,cfa-mir-320,PHYHIP,ENSCAFG00000030517,SP-C,LGI3,NUDT18,FAM160B2,FGF17,NPM2,5S_rRNA,DOK2,SNORD112,ENSCAFG00000022876,U6,ENSCAFG00000010158,U12,BIN3,CCAR2,SORBS3,PPP3CC,PIWIL2,POLR3D,BMP1,REEP4,DMTN,LZTS1,SLC18A1,ENSCAFG00000030052,ENSCAFG00000024454,ZNF596,ENSCAFG00000032308,FBXO25,FAM124B,PEBP4,SLC39A14,HR,XPO7,GFRA2,ATP6V1B2,LPL,TDRP,DOCK10,CUL3
chr26:224770-1199187	LOH	974418	0.0114734	2.46914	81	22	SNORA71,P2X2,ENSCAFG00000023461,ENSCAFG00000032366,U6,NOC4L,SNORA49,PUS1,ZNF605,CHFR,GOLGA3,PGAM5,PXMP2,POLE,FBRSL1,GALNT9,DDX51,ULK1,MMP17,ANKLE2,EP400,SFSWAP
chr26:7808498-14487367	LOH	6678870	0.0145827	0.560748	535	75	U6,FAM216A,VPS29,7SK,MYL2,snoU13,ENSCAFG00000008590,FAM109A,ENSCAFG00000008641,SNORA62,ENSCAFG00000015330,ENSCAFG00000008764,ENSCAFG00000008828,ENSCAFG00000008873,5S_rRNA,RITA1,IQCD,SDSL,ENSCAFG00000030864,ENSCAFG00000030516,HRK,ANAPC5,P2X4,P2RX7,IFT81,ATP2A2,ANAPC7,ENSCAFG00000008456,GPN3,RAD9B,PPTC7,TCTN1,HVCN1,PPP1CC,CCDC63,BRAP,ACAD10,ENSCAFG00000008683,MAPKAPK5,ENSCAFG00000029041,ERP29,NAA25…
chr26:17282387-18964530	LOH	1682144	0.00770399	0.666667	150	26	MMAB,ALKBH2,U4,TMEM119,ENSCAFG00000026670,CMKLR1,ENSCAFG00000011396,FAM222A,MVK,KCTD10,MYO1H,FOXN4,UNG,SVOP,DAO,SELPLG,ISCU,SART3,TRPV4,UBE3B,USP30,SSH1,CORO1C,FICD,WSCD2,ACACB
chr26:28696520-29928655	LOH	1232136	0.0364161	3.33333	90	39	CHCHD10,C22orf15,VPREB3,ZNF70,VPREB1,ENSCAFG00000014142,ENSCAFG00000028504,ENSCAFG00000027577,SNORA77,TRMT2A,cfa-mir-1306,ENSCAFG00000030092,cfa-mir-185,COMT,ENSCAFG00000030586,ENSCAFG00000029378,TBX1,GP1BB,C22orf39,ENSCAFG00000014614,U6,MMP11,ENSCAFG00000014139,ENSCAFG00000014144,ENSCAFG00000014151,PRODH,ZDHHC8,RANBP1,TANGO2,TXNRD2,ENSCAFG00000028556,SEPT5,CDC45,HIRA,CLTCL1,SMARCB1,GNB1L,UFD1L,A…
chr27:4609128-5294435	LOH	685308	-0.00512655	0	52	23	COX14,AQP6,AQP5,AQP2,BCDIN3D,ENSCAFG00000028618,U6,DNAJC22,C1QL4,TROAP,GPD1,SMARCD1,ASIC1,RACGAP1,FAIM2,TMBIM6,PRPF40B,ENSCAFG00000008536,KCNH3,MCRS1,NCKAP5L,FMNL3,SPATS2
chr27:6843903-7467526	LOH	623624	0.0181585	0	49	8	SLC48A1,7SK,VDR,HDAC7,RAPGEF3,ENDOU,RPAP3,PCED1B
chr27:12567201-14891886	LOH	2324686	-0.0197402	0.546448	183	19	U3,ENSCAFG00000009888,ENSCAFG00000028522,SNORA67,7SK,U6,ENSCAFG00000010036,ENSCAFG00000028822,ENSCAFG00000010463,ENSCAFG00000028502,MUC19,C12orf40,ENSCAFG00000028784,CNTN1,LRRK2,ABCD2,KIF21A,SLC2A13,CPNE8
chr27:18200511-25723473	LOH	7522963	-0.00800049	0.693241	577	51	7SK,U6,C12orf71,ENSCAFG00000011190,BHLHE41,ENSCAFG00000014182,ENSCAFG00000030557,ENSCAFG00000011465,ENSCAFG00000011505,ENSCAFG00000029741,KCNJ8,C12ORF39,GOLT1B,ENSCAFG00000025589,OVCH1,ERGIC2,FAR2,KLHL42,MANSC4,MRPS35,SMCO2,MED21,TM7SF3,FGFR1OP2,RASSF8,RPL4,IFLTD1,LYRM5,CASC1,LRMP,BCAT1,ETNK1,ENSCAFG00000011854,CMAS,LDHB,RECQL,TMTC1,CCDC91,PTHLH,PPFIBP1,ARNTL2,STK38L,ASUN,SSPN,K-RAS,SOX5,C2CD5,ST…
chr27:31168176-31825763	LOH	657588	-0.0192354	0	54	10	C12orf60,SMCO3,PDE6H,ARHGDIB,ERP27,ENSCAFG00000012963,ART4,WBP11,PTPRO,RERG
chr27:42253044-42887804	LOH	634761	0.00578288	0	52	11	7SK,NINJ2,U2,SLC6A12,KDM5A,CCDC77,ENSCAFG00000031945,IQSEC3,SLC6A13,B4GALNT3,WNK1
chr28:1-15985744	LOH	15985745	0.0190033	0.360685	1109	229	TUG1_1,SNORA42,LRRC18,ENSCAFG00000024957,GALNT7,ENSCAFG00000029397,ENSCAFG00000030265,SLC18A3,SNORA74,U6,7SK,ENSCAFG00000025096,ENSCAFG00000025080,C10orf10,CXCL12,ZNF239,HNRNPF,ENSCAFG00000030785,ENSCAFG00000031720,cfa-mir-107,ENSCAFG00000030727,TSFM,ENSCAFG00000029511,PPP1R3C,ENSCAFG00000007285,ENSCAFG00000007296,FGFBP3,CPEB3_ribozyme,ENSCAFG00000007554,CYP26C1,U4,RBP4,SLC35G1,ENSCAFG00000031616…
chr28:27730247-28294844	LOH	564598	0.0130752	0	45	6	ENSCAFG00000029991,U6,7SK,SLC18A2,PDZD8,EMX2
chr28:31786219-33924903	LOH	2138685	0.0119516	0.552486	181	24	C10orf120,ENSCAFG00000030015,ENSCAFG00000030497,NKX1-2,PLEKHA1,HTRA1,CUZD1,ENSCAFG00000012627,ENSCAFG00000012637,PSTK,IKZF5,ACADSB,HMX2,BUB3,CHST15,OAT,TACC2,BTBD16,DMBT1,ENSCAFG00000024245,HMX3,GPR26,LHPP,CPXM2
chr28:38180244-38827605	LOH	647362	0.0171363	1.66667	60	3	GLRX3,MGMT,EBF3
chr29:851408-3414894	LOH	2563487	-0.0084381	0.534759	187	10	EFCAB1,SNAI2,ENSCAFG00000030350,ENSCAFG00000006643,ENSCAFG00000006663,U6,ENSCAFG00000028706,ENSCAFG00000032003,SNTG1,PXDNL
chr29:10889226-17976216	LOH	7086991	0.0107198	0.367647	544	44	ENSCAFG00000007159,ENSCAFG00000032699,ENSCAFG00000017363,cfa-mir-124-2,ENSCAFG00000007228,ENSCAFG00000031470,7SK,CRH,RRS1,ENSCAFG00000007333,U6,SNORD87,SNORA51,SNORA31,ENSCAFG00000007577,5S_rRNA,ENSCAFG00000012280,GGH,TTPA,YTHDF3,ARMC1,ENSCAFG00000007260,TRIM55,ADHFE1,C8orf46,MYBL1,VCPIP1,MCMDC2,TCF24,COPS5,CPA6,RAB2A,CHD7,CLVS1,ASPH,CYP7B1,PDE7A,SGK3,PPP1R42,CSPP1,PREX2,DNAJC5B,C29H8orf34,ARFGEF1
chr29:30309543-31257272	LOH	947730	-0.0202419	1.33333	75	2	ENSCAFG00000008555,ENSCAFG00000025329
chr29:37106948-39765497	LOH	2658550	-0.0055786	0	149	22	U6,ENSCAFG00000030254,RBM12B,ENSCAFG00000031404,PDP1,7SK,U2,CCNE2,ENSCAFG00000009420,FAM92A1,GEM,KIAA1429,5S_rRNA,ESRP1,INTS8,NDUFAF6,RUNX1T1,TMEM67,CDH17,RAD54B,DPY19L4,TP53INP1
chr30:1-6529874	LOH	6529875	0.0473909	0.472813	423	46	ENSCAFG00000014097,OR4K2,ENSCAFG00000028886,ENSCAFG00000007710,ENSCAFG00000007725,ENSCAFG00000024251,ENSCAFG00000032352,OR4K1,ENSCAFG00000007733,ENSCAFG00000007739,OR4N5,ENSCAFG00000007769,ENSCAFG00000025228,NUTM1,NOP10,EMC4,CHRM5,ENSCAFG00000008172,GREM1,CX36,ACTC,ENSCAFG00000008260,ZNF770,ENSCAFG00000008403,ENSCAFG00000004067,ENSCAFG00000008619,ENSCAFG00000008655,U6,ENSCAFG00000025244,LPCAT4,EM…
chr31:97815-931109	LOH	833295	-0.0121677	1.36986	73	7	ENSCAFG00000030140,CGGBP1,ENSCAFG00000001606,HTR1F,CHMP2B,ENSCAFG00000024833,POU1F1
chr31:31437763-34109708	LOH	2671946	0.00587349	0.990099	202	21	CLDN14,U6,U2,ENSCAFG00000004266,7SK,SNORA19,KCNJ15,CHAF1B,SIM2,ENSCAFG00000009702,TTC3,DSCR3,ETS2,PSMG1,MORC3,HLCS,RIPPLY3,DYRK1A,KCNJ6,DOPEY2,ERG
chr32:30205675-31984631	LOH	1778957	-0.0147805	0.847458	118	9	ENSCAFG00000011561,ENSCAFG00000028484,PITX2,ENSCAFG00000030091,7SK,ENSCAFG00000011634,U6,ENPEP,ELOVL6
chr33:8608731-11527506	LOH	2918776	-0.0205875	0.431034	232	10	7SK,ENSCAFG00000009697,ENSCAFG00000009706,ENSCAFG00000025525,ENSCAFG00000026602,ENSCAFG00000030582,ENSCAFG00000009682,ZPLD1,ALCAM,CBLB
chr33:15603895-16584483	LOH	980589	0.0231333	0	83	5	ZBED2,PVRL3,CD96,PLCXD2,PHLDB2
chr33:19673740-21041904	LOH	1368165	-0.0236718	0	103	5	5S_rRNA,ENSCAFG00000032624,BC040587,GAP43,LSAMP
chr33:25985567-26755795	LOH	770229	0.0270439	0	66	7	ENSCAFG00000031416,SEMA5B,SEC22A,ADCY5,PTPLB,MYLK,PDIA5
chr34:39400901-41751603	LOH	2350703	0.00585949	0	199	7	ENSCAFG00000015537,U6,U4,ENSCAFG00000026781,ENSCAFG00000026532,NAALADL2,TBL1XR1
chr35:1-2816164	LOH	2816165	-0.264784	2.0202	198	17	ENSCAFG00000031306,U6,SNORD112,ENSCAFG00000012568,ENSCAFG00000027629,ENSCAFG00000009194,ENSCAFG00000032203,FOXF2,ENSCAFG00000031686,ENSCAFG00000009198,ENSCAFG00000009200,ENSCAFG00000028384,DUSP22,IRF4,SPIDR,GMDS,EXOC2
chr35:5154816-5810680	LOH	655865	-0.00275498	0	60	5	U6,ENSCAFG00000028931,ENSCAFG00000009447,LYRM4,FARS2
chr35:6877887-7741920	LOH	864034	0.0569203	0	77	8	C11orf1,U6,SSR1,RIOK1,DSP,SNRNP48,RREB1,CAGE1
chr35:23046912-24086769	LOH	1039858	-0.00766127	1.23457	81	33	5S_rRNA,SNORD22,HIST1H2AA,ENSCAFG00000030971,ENSCAFG00000029445,ENSCAFG00000031749,SLC17A4,ENSCAFG00000024892,ENSCAFG00000032505,SLC17A2,ENSCAFG00000010760,HIST1H1A,ENSCAFG00000030845,HIST1H4C,ENSCAFG00000031940,HIST1H3H,ENSCAFG00000030712,HIST1H2BB,ENSCAFG00000031754,HIST1H1C,ENSCAFG00000029110,HIST1H1T,7SK,ENSCAFG00000031879,HIST1H2AC,ENSCAFG00000031397,ENSCAFG00000032474,SCGN,SLC17A1,ENSCAFG00…
chr36:9232670-12028671	LOH	2796002	0.000159	0	212	15	SNORA25,ENSCAFG00000031461,U6,ENSCAFG00000011673,GRB14,SLC38A11,SCN2A,GALNT3,SCN9A,COBLL1,SCN3A,CSRNP3,TTC21B,SCN1A,SCN7A
chr36:18607045-20869037	LOH	2261993	-0.0124034	0	201	21	ENSCAFG00000013366,U6,ENSCAFG00000013374,U1,ENSCAFG00000030714,ENSCAFG00000013399,HOXD12,HOXD11,HOXD10,cfa-mir-10b,HOXD4,HOXD3,HOXD1,CHRNA1,CHN1,ATF2,EVX2,HOXD8,MTX2,WIPF1,KIAA1715
chr36:22012621-24111852	LOH	2099232	-0.0159747	0	180	12	FKBP7,ENSCAFG00000028776,U6,DFNB59,PRKRA,PLEKHA3,CWC22,TTN,CCDC141,SESTD1,OSBPL6,ZNF385B
chr36:30263297-30810995	LOH	547699	-0.00378724	0	45	3	U6,COL3A1,COL5A2
chr37:7696462-18490674	LOH	10794213	0.0229544	0.3663	819	105	U6,ENSCAFG00000011003,ENSCAFG00000030427,ENSCAFG00000011902,NDUFB3,ENSCAFG00000012185,CASP8,ENSCAFG00000030780,ENSCAFG00000024455,SNORD70,SNORD11,SNORD11B,ENSCAFG00000031112,U6atac,EIF4E2,ENSCAFG00000012801,ENSCAFG00000029495,U2,ENSCAFG00000028149,5S_rRNA,ENSCAFG00000012907,SNORA62,ENSCAFG00000029635,snoMe28S-Am982,SNORA41,GPR1,ENSCAFG00000028380,ENSCAFG00000031068,FZD5,ENSCAFG00000031411,CRYGD,C…
chr37:20772613-26095683	LOH	5323071	0.0100079	0.704225	426	78	ENSCAFG00000029239,TNP1,Pinc,ENSCAFG00000032371,ENSCAFG00000026569,CXCR2,ENSCAFG00000014615,ENSCAFG00000030268,GPBAR1,AAMP,TMBIM1,C2orf62,SLC11A1,CTDSP1,cfa-mir-26b,ENSCAFG00000031457,RNF25,ENSCAFG00000014984,WNT6,WNT10A,CDK5R2,cfa-mir-375,cfa-mir-1840,ZFAND2B,ABCB6,ANKZF1,STK16,TUBA4A,ENSCAFG00000015217,DNAJB2,ENSCAFG00000027435,ENSCAFG00000032436,ENSCAFG00000015617,BARD1,ATIC,FN1,MREG,PECR,ENSC…
chr37:27366246-28153601	LOH	787356	-0.00381716	0	68	2	U6,EPHA4
chr38:630716-6948589	LOH	6317874	-0.0339268	0.217391	460	59	ENSCAFG00000028492,GOLT1A,ENSCAFG00000028371,PPP1R15B,LRRN2,5S_rRNA,TMEM81,U6,ENSCAFG00000010051,cfa-mir-135b,ENSCAFG00000010109,ENSCAFG00000032599,RAB7L1,ENSCAFG00000029415,7SK,ENSCAFG00000010472,Y_RNA,B3GALT2,GLRX2,TROVE2,RGS2,SOX13,ETNK2,REN,PLEKHA6,PIK3C2B,MDM4,CNTN2,RBBP5,TMCC2,NUAK2,LEMD1,CDK18,MFSD4,ELK4,SLC45A3,NUCKS1,PM20D1,SLC26A9,ENSCAFG00000010198,CTSE,C1orf186,AVPR1B,RASSF5,EIF2D,KCN…
chr38:17538584-19063756	LOH	1525173	0.00362029	0	141	11	SNORD112,MGST3,U6,7SK,TMCO1,ALDH9A1,LRRC52,RXRG,UCK2,LMX1A,PBX1
chrX:2154354-3704952	LOH	1550599	0.00784214	0.684932	146	8	U6,ENSCAFG00000011192,SNORD22,ENSCAFG00000032113,OBP,ENSCAFG00000029931,ENSCAFG00000031750,ENSCAFG00000011251
chrX:6660977-123869142	LOH	117208166	-0.285348	0.814996	4908	957	U6,HCCS,AMELX,ENSCAFG00000026541,SC4MOL,ENSCAFG00000028606,ENSCAFG00000027175,ENSCAFG00000011640,ENSCAFG00000011644,TLR8,SNORA76,ENSCAFG00000032450,TCEANC,TRAPPC2,PIGA,ENSCAFG00000012196,ENSCAFG00000027820,SCML1,RAI2,ENSCAFG00000025179,ENSCAFG00000012812,U1,7SK,snoR442,5S_rRNA,ENSCAFG00000013192,ENSCAFG00000027675,KLHL34,ENSCAFG00000013265,ENSCAFG00000013315,ENSCAFG00000023930,ENSCAFG00000013338,…

## Sheet: ND10-204
Supplementary Table 9. Loss of heterozygosity identified by SNP Array in canine melanoma by sample
Chromosome Region	Event	Length	Probe Median	% Heterozygous	Probes	Count of Gene Symbols	Gene Symbols
chr1:4268180-5014978	LOH	746799	0.040672	0	57	8	U6,ENSCAFG00000030462,ZADH2,CNDP1,CNDP2,ENSCAFG00000029366,FAM69C,ZNF407
chr1:23724165-24402372	LOH	678208	-0.1318	0	53	7	ELAC1,5S_rRNA,MC2R,MEX3C,MADH4,MRO,ME2
chr1:44912012-54201828	LOH	9289817	-0.15554	3.46205	751	53	CLDN20,7SK,ENSCAFG00000027914,U6,ENSCAFG00000028896,ENSCAFG00000000624,DYNLT1,TAGAP,ENSCAFG00000029242,U6atac,SNORA20,SNORA29,MRPL18,ENSCAFG00000000742,ENSCAFG00000030734,HNRNPDL,ENSCAFG00000023764,T,TFB1M,NOX3,TMEM242,SERAC1,GTF2H5,TMEM181,EZR,RSPH3,FNDC1,SOD2,ENSCAFG00000023207,TCP1,PNLDC1,CI-MPR/IGF2R,SLC22A2,PLG,AGPAT4,C6orf118,TIAM2,ARID1B,SNX9,SYNJ2,TULP4,SYTL3,ACAT2,SLC22A3,MAP3K4,ENSCAFG0…
chr1:64647000-65389350	LOH	742351	0.04507	2.22222	45	6	ENSCAFG00000001059,U6,HINT3,CENPW,NCOA7,TRMT11
chr1:79432573-80535362	LOH	1102790	0.021728	1.51515	66	6	ENSCAFG00000032082,7SK,U7,PSAT1,CEP78,ENSCAFG00000030357
chr1:87748764-91529266	LOH	3780503	0.009825	0	319	27	U4,ENSCAFG00000013130,FAM122A,ENSCAFG00000031891,DMRT2,ENSCAFG00000001991,ENSCAFG00000002027,ENSCAFG00000032429,PTAR1,FAM189A2,FXN,TMEM252,ENSCAFG00000001943,DMRT3,VLDLR,KCNV2,KIAA0020,APBA1,TJP2,PIP5K1B,ENSCAFG00000029377,PGM5,DOCK8,KANK1,DMRT1,SMARCA2,ENSCAFG00000002042
chr1:94048494-95336167	LOH	1287674	0.036996	1.88679	106	12	SPATA31E1,ENSCAFG00000002158,5S_rRNA,U3,U6,RPL12,ENSCAFG00000029071,ENSCAFG00000002139,ENSCAFG00000002159,ROR2,ENSCAFG00000002155,SPTLC1
chr1:107863931-113425848	LOH	5561918	0.007925	0.296736	337	208	BSPH1,ENSCAFG00000007385,CRX,U6,SEPW1,SNORD23,SNORA54,KPTN,C5AR2,ENSCAFG00000028731,ENSCAFG00000004177,ENSCAFG00000029063,ENSCAFG00000031973,TMEM160,SLC1A5,FKRP,DACT3,GNG8,PTGIR,CALM3,CCDC8,ENSCAFG00000029417,PNMAL1,ENSCAFG00000004349,IGFL3,PGLYRP1,ENSCAFG00000032159,NANOS2,MYPOP,DMPK,FBXO46,SNRPD2,cfa-mir-330,GPR4,RTN2,FOSB,KLC3,EXOC3L2,BLOC1S3,NKPD1,GEMIN7,ZNF296,APOC2,ENSCAFG00000004614,APOC1,…
chr1:114197675-119086314	LOH	4888640	0.052276	0.928793	323	146	RINL,ECH1,LGALS7,5S_rRNA,FAM98C,SPRED3,GGN,ENSCAFG00000029272,PPP1R14A,U4,DPF1,ENSCAFG00000028538,U6,ENSCAFG00000006155,ENSCAFG00000028805,ZNF260,ZNF146,COX7A1,TBCB,POLR2I,CLIP3,ALKBH6,SYNE4,ENSCAFG00000006683,ENSCAFG00000031401,ENSCAFG00000032345,LRFN3,TYROBP,HCST,ENSCAFG00000031223,APLP1,ENSCAFG00000030207,ENSCAFG00000023888,C19orf55,HSPB6,PSENEN,ENSCAFG00000006856,IGFLR1,UPK1A,ETV2,ENSCAFG0000…
chr2:1107518-1935190	LOH	827673	0.033723	1.78571	56	9	ENSCAFG00000029576,FZD8,ENSCAFG00000030650,ENSCAFG00000023176,7SK,ENSCAFG00000029571,CREM,CCNY,CUL2
chr2:81026308-84572275	LOH	3545968	0.026391	1.86567	268	71	SNORA72,ENSCAFG00000027826,MFAP2,RSG1,HSPB7,C1orf64,ZBTB17,ENSCAFG00000029341,SNORA70,TMEM82,SLC25A34,ENSCAFG00000016203,RSC1A1,CTRC,EFHD2,ENSCAFG00000026815,TMEM51,ENSCAFG00000016352,ENSCAFG00000030621,ENSCAFG00000031227,5S_rRNA,MIIP,KIAA2013,U5,NPPB,NPPA,MTHFR,ENSCAFG00000030956,MAD2L2,FBXO6,FBXO2,SDHB,ATP13A2,CROCC,NECAP2,SPATA21,SZRD1,ARHGEF19,EPHA2,FAM131C,ENSCAFG00000016098,SPEN,FBLIM1,PLEK…
chr3:1-3521459	LOH	3521460	0.102398	3.34728	239	25	SRP19,ENSCAFG00000029713,ENSCAFG00000031575,SNORA13,NREP,ENSCAFG00000031833,ENSCAFG00000029348,ENSCAFG00000024308,REEP5,ENSCAFG00000028597,ENSCAFG00000029754,ENSCAFG00000030887,ENSCAFG00000031165,STARD4,WDR36,TSLP,ENSCAFG00000007343,EPB41L4A,CAMK4,SLC25A46,TMEM232,MAN2A1,PJA2,FER,ENSCAFG00000032321
chr3:27750191-32502175	LOH	4751985	0.053734	0	322	50	U6,ENSCAFG00000027363,7SK,ENSCAFG00000030369,SNORA47,F2R,F2RL2,ENSCAFG00000027608,U2,GCNT4,ENSCAFG00000028828,OR6C76,ENSCAFG00000028911,ENSCAFG00000032021,ENSCAFG00000030837,ENSCAFG00000029244,ENSCAFG00000023611,ENSCAFG00000031362,ENSCAFG00000009769,BHMT,LHFPL2,TBCA,OTP,AGGF1,CRHBP,F2RL1,POC5,ANKDD1B,HMGCR,ENSCAFG00000009528,ANKRD31,ENSCAFG00000024039,NIPA1,NIPA2,TUBGCP5,DMGDH,BHMT2,ARSB,AP3B1,WD…
chr3:37931643-52393889	LOH	14462247	0.045279	0.090662	1103	78	ENSCAFG00000024415,ENSCAFG00000010399,ENSCAFG00000026711,U6,TM2D3,ENSCAFG00000010506,5S_rRNA,ENSCAFG00000010558,ENSCAFG00000010580,ENSCAFG00000013279,LYSMD4,Y_RNA,ENSCAFG00000027066,ENSCAFG00000026734,SNORA31,ENSCAFG00000029940,U4,ENSCAFG00000029873,ENSCAFG00000030272,ENSCAFG00000005166,ENSCAFG00000031906,ENSCAFG00000011218,ENSCAFG00000026499,KLHL25,7SK,ENSCAFG00000028914,MRPL46,AEN,MFGE8,EPSTI1,…
chr3:53615724-54138908	LOH	523185	0.055429	0	42	13	U6,NMB,ENSCAFG00000022842,ENSCAFG00000030757,ENSCAFG00000031958,WDR73,SEC11A,ZNF592,ALPK3,CRTC3,IQGAP1,ZSCAN2,SLC28A1
chr3:62924654-63455478	LOH	530825	0.003365	2.7027	37	4	ACTB,CLRN2,QDPR,LAP3
chr3:84146529-85334965	LOH	1188437	0.013461	0.925926	108	13	ENSCAFG00000028679,ENSCAFG00000016393,ENSCAFG00000028657,ENSCAFG00000016420,SMIM20,SEL1L3,SLC34A2,ANAPC4,PI4K2B,SEPSECS,LGI2,CCDC149,ZCCHC4
chr3:89352269-90616015	LOH	1263747	0.025104	0	112	1	ENSCAFG00000016642
chr4:1-1427592	LOH	1427593	0.058735	2.12766	94	13	IFIT3,U4,IFIT5,ENSCAFG00000024143,U6,ZNF37A,IFIT2,ZNF248,ENSCAFG00000028519,CHRM3,IFIT1,ZNF25,ENSCAFG00000029103
chr4:14630862-15790539	LOH	1159678	0.038869	0	78	7	ADO,ENSCAFG00000026634,7SK,EGR2,NRBF2,REEP3,JMJD1C
chr4:47499540-66904542	LOH	19405003	0.032727	0.069541	1438	156	CCNG1,5S_rRNA,U6,ENSCAFG00000017236,ENSCAFG00000017239,cfa-mir-146a,ENSCAFG00000017264,C5orf54,FABP6,ENSCAFG00000017689,U4,ENSCAFG00000029942,FNDC9,FAM71B,MED7,HAVCR2,ENSCAFG00000030235,ENSCAFG00000017608,CNOT8,ENSCAFG00000029767,HAND1,SAP30L,ENSCAFG00000032419,MFAP3,ENSCAFG00000026627,GPX3,ENSCAFG00000017961,ENSCAFG00000023257,ZNF300,SMIM3,7SK,RBM22,RPS14,CD74,ARSI,ENSCAFG00000032400,TIGD6,cfa-m…
chr4:68786368-69317768	LOH	531401	0.041161	0	46	1	ENSCAFG00000001877
chr4:79327973-79969986	LOH	642014	0.046909	0	48	1	ENSCAFG00000018980
chr4:87676255-88276631	LOH	600377	0.003572	0	54	2	ENSCAFG00000019108,ANKH
chr5:1-38270960	LOH	38270961	0.056159	0.900589	2887	502	ENSCAFG00000030199,B3GAT1,ENSCAFG00000031837,ENSCAFG00000009746,ENSCAFG00000030298,7SK,U6atac,U6,ENSCAFG00000010143,KCNJ1,PUS3,HYLS1,PATE3,PATE2,ENSCAFG00000023639,NEAT1_1,NEAT1_2,NEAT1_3,ENSCAFG00000010638,TMEM218,HEPACAM,VSIG2,NRGN,SPA17,PANX3,OR8A1,OR8B12,ENSCAFG00000011242,OR8B8,OR16D09,ENSCAFG00000011258,ENSCAFG00000011262,ENSCAFG00000029521,ENSCAFG00000032150,OR8D2,OR8D1,ENSCAFG00000011300,…
chr5:38735380-88915250	LOH	50179871	0.073133	1.57609	3680	581	ENSCAFG00000017909,U6,ENSCAFG00000029293,ENSCAFG00000024089,5S_rRNA,SNORD65,SNORD49,UBB,CENPV,SNORA18,MAPK7,ENSCAFG00000028391,MIEF2,ENSCAFG00000017459,cfa-mir-33b,ENSCAFG00000026606,RASD1,ENSCAFG00000001949,PLD6,SNORA74,C17orf103,ENSCAFG00000018533,ENSCAFG00000029339,PPP6C,ENSCAFG00000018596,LEPROT,cfa-mir-101-1,ENSCAFG00000029269,ENSCAFG00000018628,7SK,ENSCAFG00000018633,ENSCAFG00000028030,FOXD…
chr6:1-1165972	LOH	1165973	0.233881	0	47	20	SNORA51,ENSCAFG00000010098,PSPH,CCT6A,SNORA22,SNORA15,SUMF2,CHCHD2,NUPR1L,ENSCAFG00000016564,ENSCAFG00000010094,GBAS,PHKG1,VKORC1L1,GUSB,NDUFS4,ENSCAFG00000010332,CRCP,TPST1,ENSCAFG00000010773
chr6:2936176-4436001	LOH	1499826	0.18868	0.75188	133	4	ENSCAFG00000011312,SNORD14,ENSCAFG00000023175,U6
chr6:12601211-77573801	LOH	64972591	0.183087	0.693878	4900	748	AP5Z1,ENSCAFG00000016259,ENSCAFG00000026678,ENSCAFG00000031555,ENSCAFG00000016403,CHST12,FTSJ2,ENSCAFG00000016475,PSMG3,MAFK,MICALL2,UNCX,ENSCAFG00000011783,GPER1,ENSCAFG00000011778,GPR146,ENSCAFG00000025662,CYP2W1,COX19,AHSP,SLC5A2,ARMC5,COX6A2,TRIM72,PYCARD,FUS,PRSS8,BCKDK,VKORC1,PRSS53,ZNF668,STX1B,ENSCAFG00000028424,ZNF629,RNF40,PHKG2,SNORA30,FBRS,ENSCAFG00000030302,ZNF689,ZNF785,ZNF768,ENSCA…
chr7:1-994736	LOH	994737	0.074128	0	63	26	MYBPH,ENSCAFG00000010333,ENSCAFG00000010337,CYB5R1,ADIPOR1,RABIF,ENSCAFG00000010412,ENSCAFG00000030988,ENSCAFG00000029225,ELF3,CHI3L1,ADORA1,MYOG,ENSCAFG00000029186,TMEM183A,UBE2T,ENSCAFG00000010570,PTPN7,GPR37L1,RNPEP,PPFIA4,ENSCAFG00000029646,KLHL12,KDM5B,PPP1R12B,LGR6
chr7:5189229-6282038	LOH	1092810	0.045072	0	87	24	U4,DYRK3,ENSCAFG00000028418,IL10,U6,IL19,IL20,FCAMR,C1orf116,ZBTB41,F13B,CFHR5,ENSCAFG00000014787,IL24,FAIM3,PIGR,YOD1,PFKFB2,C4BPB,C4BPA,CRB1,ASPM,MAPKAPK2,DENND1B
chr7:34106032-34982482	LOH	876451	0.084861	0	63	6	ENSCAFG00000008920,ENSCAFG00000031505,ENSCAFG00000026646,CEP170,AKT3,SDCCAG8
chr7:35798128-37235839	LOH	1437712	0.046988	0	107	6	HNRNPU,7SK,EFCAB2,KIF26B,ENSCAFG00000015864,ENSCAFG00000029171
chr7:37779141-38697792	LOH	918652	0.05426	0	53	12	U6,ENSCAFG00000028712,ENSCAFG00000029029,5S_rRNA,ENSCAFG00000016113,ADCK3,PSEN2,LIN9,CDC42BPA,ITPKB,C1orf95,PARP1
chr7:39015843-39788668	LOH	772826	0.007111	0	56	5	SRP9,LBR,ENAH,ENSCAFG00000016296,CNIH3
chr7:41618332-42476988	LOH	858657	0.065971	0	43	46	PAQR6,BGLAP,ENSCAFG00000016847,MEX3A,ENSCAFG00000027020,RAB25,UBQLN4,SCARNA4,SNORA42,RIT1,FDPS,HCN3,U1,MTX1,cfa-mir-92b,MUC1,KRTCAP2,DPM3,RAG1AP1,EFNA1,ENSCAFG00000027326,ENSCAFG00000017072,EFNA4,DCST2,ZBTB7B,SMG5,SLC25A44,LMNA,LAMTOR2,SSR2,ARHGEF2,SYT11,KIAA0907,DAP3,RUSC1,PKLR,CLK2,FAM189B,GBA,TRIM46,ADAM15,DCST1,SEMA4A,ASH1L,MSTO1,ENSCAFG00000016929
chr7:46631811-47348647	LOH	716837	-0.01122	0	54	#N/A	#N/A
chr7:62247512-63330126	LOH	1082615	0.027306	1.17647	85	7	ENSCAFG00000023638,ENSCAFG00000018137,ENSCAFG00000026832,PSMA8,TAF4B,SS18,ZNF521
chr7:63535158-65981644	LOH	2446487	0.009221	0	203	20	U6,ENSCAFG00000028757,ENSCAFG00000018228,ENSCAFG00000018232,ENSCAFG00000018233,HRH4,TTC39C,ANKRD29,NPC1,C18orf8,RIOK3,GATA6,OSBPL1A,CABYR,LAMA3,TMEM241,RBBP8,ENSCAFG00000018235,IMPACT,CABLES1
chr7:75563353-78658634	LOH	3095282	0.024447	0.390625	256	33	ENSCAFG00000018723,ENSCAFG00000031565,ENSCAFG00000012977,ENSCAFG00000018734,ENSCAFG00000030487,ENSCAFG00000010507,ENSCAFG00000018781,7SK,ENSCAFG00000018823,SLMO1,5S_rRNA,MBD1,PPP4R1,TXNDC2,VAPA,APCDD1,MPPE1,IMPA2,CIDEA,TUBB6,AFG3L2,CEP76,PSMG2,SNRPA,CXXC1,RAB31,NAPG,GNAL,SPIRE1,PTPN2,SEH1L,PIEZO2,CCDC11
chr7:80053177-80974532	LOH	921356	0.006591	0	75	9	ZBTB7C,ENSCAFG00000014968,ENSCAFG00000031490,ENSCAFG00000031948,ENSCAFG00000032666,ENSCAFG00000032276,SKA1,ENSCAFG00000029384,MAPK4
chr8:936111-4020233	LOH	3084123	-0.10777	4.40529	227	77	U4,ENSCAFG00000009502,U6,ENSCAFG00000029069,ENSCAFG00000024337,ENSCAFG00000028548,ENSCAFG00000011085,ENSCAFG00000011090,ENSCAFG00000011092,TRAV21,TRAV24,TRAV29DV5,TRDV1,ENSCAFG00000016898,TRAV26-2,TRAV34,ENSCAFG00000011119,ENSCAFG00000025180,ENSCAFG00000029747,ENSCAFG00000029024,TRDV2,ENSCAFG00000011124,TRDV3,DAD1,MMP-14,REM2,RBM23,PRMT5,PSMB5,PSMB11,CDH24,PPP1R3E,PABPN1,SLC22A17,IL25,CMTM5,cfa-m…
chr8:53493725-67544352	LOH	14050628	-0.15665	2.27723	1010	79	SNORA79,5S_rRNA,U6,ENSCAFG00000017323,ENSCAFG00000017325,U4,SNORA62,ENSCAFG00000017339,GPR65,ENSCAFG00000028463,ENSCAFG00000017346,ENSCAFG00000017486,ENSCAFG00000032007,7SK,ENSCAFG00000032360,CALM1,ENSCAFG00000031748,SNORA11,GPR68,TMEM251,C14orf142,FAM181A,ENSCAFG00000017632,ENSCAFG00000017659,SERPINA9,SERPINA4,SERPINA3,GSC,SCARNA13,TCL1A,ENSCAFG00000017720,ENSCAFG00000031190,BDKRB1,ENSCAFG000000…
chr8:69670890-74330416	LOH	4659527	-0.11665	2.80374	214	91	ENSCAFG00000031259,HSP90AA1,ANKRD9,RPL36,AMN,ENSCAFG00000032097,ENSCAFG00000032732,ENSCAFG00000018194,SNORA28,U2,U4,BAG5,ENSCAFG00000030059,XRCC3,ZFYVE21,U6,RD3L,cfa-mir-203,ENSCAFG00000030362,U1,ENSCAFG00000029088,ENSCAFG00000029862,ENSCAFG00000031878,ENSCAFG00000028959,ZBTB42,ENSCAFG00000030682,ENSCAFG00000030662,CDCA4,BTBD6,TEX22,ENSCAFG00000018440,ENSCAFG00000031417,TMEM121,ENSCAFG00000032358…
chr9:1-49818165	LOH	49818166	0.044615	0.176574	3398	999	CD7,SNORA62,DCXR,LRRC45,STRA13,NOTUM,MYADML2,PYCR1,MAFG,SIRT7,NPB,ANAPC11,ALYREF,ARHGDIA,P4HB,FAM195B,ARL16,CCDC137,OXLD1,PDE6G,ENSCAFG00000030278,C17orf70,FSCN2,ACTG1,ENSCAFG00000032216,C17orf89,ENTHD2,AZI1,cfa-mir-338,U4,ENDOV,SGSH,ENSCAFG00000005596,CBX8,ENPP7,Y_RNA,RBFOX3,ENGASE,C1QTNF1,ENSCAFG00000030094,ENSCAFG00000005532,U6,SOCS3,TMEM235,SYNGR2,C17orf99,TMC6,ENSCAFG00000031705,ENSCAFG00000…
chr9:50985117-51703578	LOH	718462	0.13289	0	61	16	ENSCAFG00000032138,MRPS2,ENSCAFG00000031986,ENSCAFG00000019863,CEL,GFI1B,MDH2,PPP1R26,GBGT1,RALGDS,GTF3C5,TSC1,C9ORF9,GTF3C4,OLFM1,AK8
chr10:4652495-8792986	LOH	4140492	-0.20038	3.84615	234	28	AVPR1A,SNORA31,CMC2,SNORA42,ENSCAFG00000000357,RASSF3,U6,ENSCAFG00000022943,ENSCAFG00000000376,USP15,TMEM5,C12orf66,XPOT,GNS,TBC1D30,WIF1,LEMD3,LLPH,IRAK3,FAM19A2,MON2,PPM1H,SRGAP1,C12orf56,TBK1,MSRB3,ENSCAFG00000000370,HELB
chr10:26943198-27826194	LOH	882997	-0.089	1.5625	64	24	SH3BP1,LGALS2,MFNG,ENSCAFG00000001504,RAC2,cfa-mir-1835,SSTR3,MPST,PVALB,PDXP,GGA1,CDC42EP1,CARD10,C1QTNF6,IL2RB,TMPRSS6,KCTD17,TST,TEX33,CSF2RB,NCF4,IFT27,CACNG2,CYTH4
chr10:40249331-41802337	LOH	1553007	-0.16759	4.62963	108	21	U6,ENSCAFG00000002132,ENSCAFG00000017823,UBE2N,RNF149,SNORD89,MFSD9,IL18RAP,IL1RL1,ENSCAFG00000002145,IL1R1,IL1R2,RFX8,CNOT11,TMEM182,SLC9A2,ENSCAFG00000029466,IL18R1,MAP4K4,CREG2,TBC1D8
chr10:44344323-45018792	LOH	674470	-0.11412	0	53	6	ACTR1B,COX5B,ZAP70,VWA3B,TMEM131,FAM178B
chr10:51637155-69331447	LOH	17694293	-0.17425	3.41426	1318	131	U6,ENSCAFG00000002719,ENSCAFG00000029777,5S_rRNA,snoR17,ENSCAFG00000029574,ENSCAFG00000031534,ENSCAFG00000029566,ENSCAFG00000029118,SNORA1,ENSCAFG00000002811,U4,RPS27A,ENSCAFG00000002833,cfa-mir-217,cfa-mir-216a,ENSCAFG00000002932,PEX13,U2,ENSCAFG00000029900,B3GNT2,ENSCAFG00000003121,ENSCAFG00000003168,LGALSL,ENSCAFG00000015959,7SK,ENSCAFG00000030955,ENSCAFG00000027719,ENSCAFG00000003191,RPS25,EN…
chr11:1332304-4761590	LOH	3429287	0.084971	1.20482	166	45	U6,cfa-mir-340,LTC4S,HNRNPH1,SNORA54,ENSCAFG00000032181,ZNF879,ZFP2,ENSCAFG00000000271,PROP1,ENSCAFG00000000262,RPA3,7SK,RMND5B,N4BP3,B4GALT7,TMED9,ENSCAFG00000029550,GFPT2,MAPK9,TBC1D9B,SQSTM1,MGAT4B,CANX,CBY3,ZNF354C,GRM6,ZNF354B,ENSCAFG00000031000,CLK4,PHYKPL,HNRNPAB,NHP2,ENSCAFG00000029490,RASGEF1C,RNF130,C5orf45,MAML1,ADAMTS2,ZNF454,ENSCAFG00000031310,YTHDC2,KCNN2,RUFY1,COL23A1
chr11:19652958-20461197	LOH	808240	0.044894	2.04082	49	10	U6,7SK,ENSCAFG00000031481,CSF2,ENSCAFG00000032085,ACSL6,IL3,CDC42SE2,FNIP1,ENSCAFG00000024183
chr11:21046679-28347637	LOH	7300959	0.056459	0.613497	489	89	ENSCAFG00000029113,SOWAHA,GDF9,UQCRQ,LEAP2,U4,ENSCAFG00000000971,ENSCAFG00000000976,ENSCAFG00000030722,CDKN2AIPNL,ENSCAFG00000029659,C5orf24,PITX1,TIFAB,NEUROG1,CXCL14,ENSCAFG00000031144,Vault,cfa-mir-874,ENSCAFG00000001129,ENSCAFG00000022881,HNRNPA0,ENSCAFG00000001135,WNT8A,ENSCAFG00000001165,KIF20A,ENSCAFG00000027552,REEP2,EGR1,SNORD63,U6,SNORA74,5_8S_rRNA,TPD52L3,ENSCAFG00000028744,ENSCAFG0000…
chr11:32370980-33245742	LOH	874763	0.114102	0	59	3	7SK,ENSCAFG00000001476,ENSCAFG00000013626
chr11:33956973-42464032	LOH	8507060	0.04033	0.171527	583	44	ENSCAFG00000030282,CER1,U6,ENSCAFG00000032301,ENSCAFG00000032537,ENSCAFG00000001592,ENSCAFG00000032347,SCARNA8,FTH1,RPS19,RPS6,SNORA70,ENSCAFG00000026513,cfa-mir-491,SNORA30,IFNB1,ENSCAFG00000023674,cfa-mir-31,CDKN2B,CDKN2B-AS,SNAPC3,PLIN2,DENND4C,ACER2,PTPLAD2,IFNE,CDKN2A,ZDHHC21,FREM1,TTC39B,PSIP1,CCDC171,CNTLN,ADAMTSL1,HAUS6,SLC24A2,MLLT3,FOCAD,ENSCAFG00000001671,DMRTA1,NFIB,BNC2,SH3GL2,FAM154A
chr11:44918716-45475710	LOH	556995	0.074529	0	42	11	LRRC19,cfa-mir-872,U6,ENSCAFG00000029839,PLAA,ENSCAFG00000001714,EQTN,IFT74,TEK,MOB3B,CAAP1
chr11:49236611-71189811	LOH	21953201	0.046552	0.17762	1689	259	ENSCAFG00000001742,TOPORS,TMEM215,ENSCAFG00000001818,cfa-mir-207,U6,SPINK4,BAG1,AQP3,ENSCAFG00000025156,SNORD121A,5S_rRNA,KIAA1161,ENSCAFG00000001921,DCTN3,SIGMAR1,GALT,CTACK,CCL19,CCL21,ENSCAFG00000020055,ENSCAFG00000030957,ENSCAFG00000025056,FAM214B,ENSCAFG00000018740,FAM166B,TESK1,CD72,SIT1,RNase_MRP,CCDC107,CA9,CREB3,RGP1,SPAG8,HINT2,FAM221B,OR13J1,HRCT1,ENSCAFG00000031872,ENSCAFG00000032008,…
chr12:1989418-3068348	LOH	1078931	-0.02484	4.93827	81	45	ENSCAFG00000023531,DLA-DRA1,DLA-DQA,7SK,DLA-DOB,PSMB8,DLA-DMA,DLA-DOA,SCARNA20,RXRB,SLC39A7,HSD17B8,cfa-mir-219-1,RING1,RPS18,WDR46,PFDN6,ENSCAFG00000031301,TAPBP,ZBTB22,DAXX,PHF1,CUTA,ENSCAFG00000001017,ENSCAFG00000013082,BAK1,GGNBP1,UQCC2,ENSCAFG00000000801,DLA-DRB1,DLA-DQBC1,TAP2,TAP1,PSMB9,ENSCAFG00000032102,BRD2,HLA-DPB1,COL11A2,VPS52,B3GALT4,RGL2,SYNGAP1,KIFC1,ITPR3,BTNL2
chr12:13153291-55422873	LOH	42269583	-0.16328	1.4053	3131	229	snR65,5S_rRNA,ENSCAFG00000026545,U6,ENPP4,ENSCAFG00000002084,GPR111,ENSCAFG00000002101,ENSCAFG00000002106,C6orf141,CBD113,CBD111,7SK,ENSCAFG00000002150,SNORA51,cfa-mir-206,ENSCAFG00000002181,TMEM14A,ENSCAFG00000026504,SNORA44,ENSCAFG00000030849,ENSCAFG00000002325,ADH5,ENSCAFG00000003053,ENSCAFG00000010364,ENSCAFG00000030049,ENSCAFG00000002473,ENSCAFG00000006053,ENSCAFG00000029412,U2,SNORA62,ENSCA…
chr12:69292738-72498081	LOH	3205344	-0.03821	1.16732	257	19	ENSCAFG00000031808,HS3ST5,ENSCAFG00000028695,COL10A1,TSPYL4,TSPYL1,C6orf120,ENSCAFG00000032390,HDAC2,TCTE3,ERMARD,DLL1,PSMB1,TBP,FRK,NT5DC1,PHF10,PDCD2,FAM120B
chr13:1-15347314	LOH	15347315	0.027574	0	1199	90	ENSCAFG00000031952,SNORA72,ENSCAFG00000018581,KCNS2,U6,OSR2,cfa-mir-599,cfa-mir-875,ENSCAFG00000000532,5S_rRNA,Y_RNA,ZNF706,ENSCAFG00000030800,ENSCAFG00000025578,ENSCAFG00000000596,ENSCAFG00000000632,ENSCAFG00000030010,SNRPD2,KLF10,ENSCAFG00000000646,ENSCAFG00000000653,CTHRC1,ENSCAFG00000028565,ENSCAFG00000000672,ENSCAFG00000028333,SNORA62,ABRA,ENSCAFG00000000683,ENSCAFG00000000684,ENSCAFG0000000…
chr13:46183564-53025865	LOH	6842302	0.004564	0	507	41	GSX2,ENSCAFG00000002088,U6,NMU,ENSCAFG00000002200,U2,ENSCAFG00000002228,U5,ENSCAFG00000002332,ENSCAFG00000002333,ENSCAFG00000002335,ENSCAFG00000002336,ENSCAFG00000002337,SNORA62,ENSCAFG00000032523,CHIC2,PDGFRA,TMEM165,ENSCAFG00000031519,EXOC1,KIAA1211,AASDH,PAICS,SRP72,ARL9,HOPX,SPINK2,REST,NOA1,POLR2B,KDR,SRD5A3,CLOCK,PDCL2,PPAT,THEGL,IGFBP7,LNX1,KIT,CEP135,LPHN3
chr14:3041549-4207426	LOH	1165878	0.049532	2.04082	98	4	5S_rRNA,LRGUK,EXOC4,SLC35B4
chr14:9227585-10212833	LOH	985249	0.097866	2.66667	75	3	U6,ENSCAFG00000001744,GRM8
chr14:13594433-14365626	LOH	771194	0.062635	1.63934	61	8	ABCB4,MDR1,SLC25A40,DBF4,SRI,STEAP4,RUNDC3B,ADAM22
chr14:25113425-35245959	LOH	10132535	0.071481	0.265957	752	50	ENSCAFG00000030958,ENSCAFG00000026713,ENSCAFG00000002290,ENSCAFG00000009915,CAFA-T2R2,U4,ENSCAFG00000002317,ARL4A,ENSCAFG00000029728,7SK,Y_RNA,ENSCAFG00000030809,ENSCAFG00000002409,ENSCAFG00000002410,SNORA57,ENSCAFG00000030559,SOSTDC1,5S_rRNA,U6,AKR1B1,ENSCAFG00000026558,ENSCAFG00000002452,ENSCAFG00000002455,U6atac,ENSCAFG00000032002,FERD3L,ENSCAFG00000002508,ENSCAFG00000029642,ENSCAFG00000002306…
chr15:5133644-8170883	LOH	3037240	0.06819	0	204	40	MRPS15,LSM10,EVA1B,ENSCAFG00000029196,ENSCAFG00000031975,ADPRHL2,C1orf216,NCDN,ENSCAFG00000030029,ENSCAFG00000030692,SMIM12,GJA4,GJB4,GJB5,ENSCAFG00000031050,ENSCAFG00000030950,HMGB4,CSF3R,OSCP1,SH3D21,THRAP3,MAP7D1,TRAPPC3,COL8A2,AGO4,PSMB2,KIAA0319L,ZMYM4,ENSCAFG00000003595,ZMYM6,GJB3,C1orf94,GRIK3,STK40,AGO3,CLSPN,ZMYM1,DLGAP3,CSMD2,AGO1
chr15:41048238-41603697	LOH	555460	0.17028	0	41	2	IGF1,PAH
chr15:42665225-56710198	LOH	14044974	0.089359	0.269784	1112	88	U6,ENSCAFG00000029486,ENSCAFG00000005721,POU4F2,U2,ENSCAFG00000007865,MAB21L2,ENSCAFG00000028288,SNORD73,ENSCAFG00000008044,PRSS48,ENSCAFG00000032111,ENSCAFG00000024413,7SK,ENSCAFG00000032283,ENSCAFG00000008160,ENSCAFG00000008196,ENSCAFG00000008206,ENSCAFG00000029222,ENSCAFG00000008273,ENSCAFG00000008287,TLR2,FGB,FGA,LRAT,ENSCAFG00000008476,ENSCAFG00000029416,ENSCAFG00000028454,ENSCAFG00000027408…
chr16:236605-9116227	LOH	8879623	-0.07323	0	528	110	IGFBP3,IGFBP1,ENSCAFG00000029006,ENSCAFG00000028929,5S_rRNA,ENSCAFG00000003392,Y_RNA,U6,ENSCAFG00000029696,7SK,U6atac,ENSCAFG00000030577,ENSCAFG00000030963,OR08A11,ENSCAFG00000030583,OR2A2,OR2A14,OR2A12,OR2A25,OR2A5,OR6B1,ENSCAFG00000029411,cOR13M4,ENSCAFG00000003534,ENSCAFG00000003537,TAS2R41,TAS2R16,TMEM139,ENSCAFG00000029004,TAS2R40,TAS2R39,PIP,ENSCAFG00000003650,OR6V1,C7orf34,EPHB6,TRBV30,ENS…
chr16:54250412-57170134	LOH	2919723	0.099924	0.826446	242	6	ENSCAFG00000028590,U6,U1,ENSCAFG00000008648,ARHGEF10,CSMD1
chr16:58147370-59632846	LOH	1485477	0.06447	0	73	13	CBD1,CBD102,SPAG11,CBD105,ENSCAFG00000030976,ENSCAFG00000030450,ENSCAFG00000029429,ENSCAFG00000030674,ANGPT2,AGPAT5,CBD103,MCPH1,ENSCAFG00000030332
chr17:1600677-2879182	LOH	1278506	0.037259	0	105	10	U6,ENSCAFG00000003259,RPS7,U1,TRAPPC12,ENSCAFG00000031218,COLEC11,ALLC,TSSC1,DCDC2C
chr17:3569621-4555470	LOH	985850	0.112188	1.17647	85	5	SNORA70,CMPK2,RSAD2,ENSCAFG00000028777,RNF144A
chr17:11905713-24198637	LOH	12292925	0.040375	0.10582	945	126	U6,U4,ENSCAFG00000003742,MSGN1,SNORD52,OSR1,ENSCAFG00000031510,TTC32,ENSCAFG00000027012,ENSCAFG00000031171,ENSCAFG00000028245,RHOB,GDF7,MFSD2B,ENSCAFG00000003950,FKBP1B,ENSCAFG00000003957,ENSCAFG00000031274,PTRHD1,POMC,ENSCAFG00000026752,ENSCAFG00000004240,GPR113,CENPA,EMILIN1,ABHD1,TCF23,ATRAID,DNAJC5G,UCN,EIF2B4,SNX17,ZNF513,KRTCAP3,ENSCAFG00000030379,ENSCAFG00000031883,ENSCAFG00000029636,ENSCA…
chr17:24912115-25856101	LOH	943987	0.046123	0	62	10	ENSCAFG00000029734,DPY30,COX7B2,SLC30A6,XDH,ENSCAFG00000032023,MEMO1,SPAST,YIPF4,BIRC6
chr17:30966534-32487939	LOH	1521406	0.597707	2.54237	118	12	ENSCAFG00000031920,U6,ENSCAFG00000006360,SNORD59,BTF3,ARHGEF33,CDKL4,TMEM178A,SOS1,MAP4K3,THUMPD2,SLC8A1
chr18:1552643-5051720	LOH	3499078	-0.11433	1.40845	213	11	5S_rRNA,FIGNL1,ENSCAFG00000030774,7SK,U1,ENSCAFG00000003455,C7orf72,IKZF1,DDC,GRB10,COBL
chr18:6016362-6708886	LOH	692525	-0.1578	1.88679	53	8	U6,LANCL2,BLVRA,COA1,STK17A,EGFR,HECW1,VOPP1
chr18:9849438-13539637	LOH	3690200	-0.12819	0	273	41	ENSCAFG00000003565,Y_RNA,U6,YAE1D1,U2,TRGV11,ENSCAFG00000032048,EPDR1,ENSCAFG00000003656,ENSCAFG00000026680,ENSCAFG00000032061,ENSCAFG00000027964,GPR22,RALA,AMPH,ENSCAFG00000003638,ENSCAFG00000025443,ENSCAFG00000031742,ENSCAFG00000030206,ENSCAFG00000003642,STARD3NL,SFRP4,ENSCAFG00000029421,PNPLA8,ENSCAFG00000030144,LAMB1,SLC26A3,CBLL1,SLC26A4,DUS4L,HBP1,PRKAR2B,CDK13,VPS41,NME8,NRCAM,DLD,BCAP29,C…
chr19:1-4228357	LOH	4228358	0.058971	1.5748	254	29	U6,ENSCAFG00000003628,UCP1,7SK,SCOC,ENSCAFG00000028984,ENSCAFG00000031075,MGST2,MGARP,U4,ENSCAFG00000003743,Y_RNA,GAB1,USP38,IL15,ZNF330,ELMOD2,CLGN,SETD7,RAB33B,NAA15,CCRN4L,ENSCAFG00000031913,RNF150,TBC1D9,ENSCAFG00000031714,MAML3,ELF2,INPP4B
chr19:4317797-7649345	LOH	3331549	0.103009	2.3622	254	9	ENSCAFG00000003755,ENSCAFG00000003756,ENSCAFG00000032494,U4,ENSCAFG00000028734,U6,ENSCAFG00000030512,SLC7A11,PCDH18
chr19:10945184-23074302	LOH	12129119	0.062817	0.230947	866	77	U6,ENSCAFG00000030590,ENSCAFG00000003857,ENSCAFG00000005164,ENSCAFG00000003946,ENSCAFG00000003951,ENSCAFG00000031413,ENSCAFG00000027895,U2,ENSCAFG00000003969,ENSCAFG00000003975,CEBPZ-AS1,SNORD112,SPRY1,7SK,BBS12,ENSCAFG00000032088,IL2,ENSCAFG00000004010,ENSCAFG00000031875,CCNA2,ENSCAFG00000004167,ENSCAFG00000029691,ENSCAFG00000004187,ENSCAFG00000004189,ENSCAFG00000004191,ENSCAFG00000004192,ENSCAF…
chr19:25780573-26502179	LOH	721607	0.044574	3.33333	60	1	CNTNAP5
chr19:28324071-28866589	LOH	542519	0.084345	0	45	5	U6,U4atac,TSN,NIFK,CLASP1
chr19:44810408-45705393	LOH	894986	0.056656	0	70	2	ARHGAP15,KYNU
chr19:49405638-53741614	LOH	4335977	0.021224	0.297619	336	31	ENSCAFG00000004091,U6,LYPD6B,ENSCAFG00000005635,ENSCAFG00000005639,ENSCAFG00000031551,ENSCAFG00000005653,ENSCAFG00000005658,RBM43,7SK,ORC4,ENSCAFG00000005529,LYPD6,ENSCAFG00000005637,ENSCAFG00000024737,NMI,TNFAIP6,ENSCAFG00000032415,ARL5A,CACNB4,PRPF40A,ARL6IP6,ACVR2A,MBD5,EPC2,KIF5C,RND3,ENSCAFG00000005717,RIF1,STAM2,FMNL2
chr20:5041562-5644011	LOH	602450	0.059108	0	43	13	TRH,U6,RPL26,U4,MRPS25,ZFYVE20,ENSCAFG00000004589,PLXND1,H1FOO,IFT122,NR2C2,TMCC1,RHO
chr20:37963110-38799695	LOH	836586	0.032665	1.66667	60	10	ENSCAFG00000010126,RBM15B,MANF,ENSCAFG00000010275,MAPKAPK3,CISH,RAD54L2,VPRBP,DOCK3,HEMK1
chr20:43695963-44617707	LOH	921745	-0.06316	3.92157	51	38	CILP2,YJEFN3,TSSK6,U6,HAPLN4,RFXANK,NR2C2AP,MEF2B,DDX49,CERS1,ENSCAFG00000014540,COMP,5S_rRNA,TMEM59L,CRLF1,C19orf60,UBA52,SSBP4,ENSCAFG00000014244,MAU2,TM6SF2,NCAN,MEF2BNB,TMEM161A,SLC25A42,ARMC6,SUGP2,HOMER3,COPE,UPF1,ENSCAFG00000014647,KLHL26,KXD1,FKBP8,ISYNA1,GATAD2A,SUGP1,ELL
chr20:49221088-52235785	LOH	3014698	0.008652	0	225	119	DAND5,GADD45GIP1,RAD23A,CALR,KLF1,ENSCAFG00000030314,PRDX2,ENSCAFG00000017164,JUNB,BEST2,ENSCAFG00000017208,C19orf43,SNORD41,FBXW9,DHPS,WDR83,WDR83OS,ENSCAFG00000017317,U1,ACP5,ENSCAFG00000017326,SWSAP1,EPOR,ENSCAFG00000017423,CCDC159,RAB3D,C19orf80,ENSCAFG00000028518,ENSCAFG00000029717,C19orf52,YIPF2,CARM1,cfa-mir-199-1,SNORA70,AP1M2,ATG4D,S1PR5,KEAP1,CDC37,FDX1L,ZGLP1,ICAM5,ICAM4,ENSCAFG0000003…
chr21:1-7085418	LOH	7085419	0.069363	0.444444	450	52	5S_rRNA,HIGD1A,U6,ENSCAFG00000030067,ENSCAFG00000013779,7SK,ENSCAFG00000004073,ENSCAFG00000004078,JRKL,ENSCAFG00000032674,SNORA11,ENSCAFG00000004124,ENDOD1,ENSCAFG00000004131,ENSCAFG00000032622,ANKRD49,FOLR4,ENSCAFG00000004233,SNORA40,SNORA18,SNORD5,SNORA8,SNORA1,snoZ40,SNORA32,SNORA25,snoU2-30,snoU2_19,CCDC82,ENSCAFG00000013802,CEP57,ENSCAFG00000028710,SESN3,ENSCAFG00000004134,PIWIL4,FUT4,MRE11A…
chr21:12754172-13295348	LOH	541177	0.033738	0	42	6	PRSS23,ENSCAFG00000004440,CCDC81,EED,ME3,C11orf73
chr21:27705522-28748218	LOH	1042697	0.081086	2.66667	75	51	ENSCAFG00000028790,ENSCAFG00000025424,ENSCAFG00000024035,ENSCAFG00000012321,ENSCAFG00000024022,ENSCAFG00000012323,ENSCAFG00000025294,ENSCAFG00000025293,ENSCAFG00000012313,ENSCAFG00000029441,ENSCAFG00000032056,OR52A1,ENSCAFG00000032322,ENSCAFG00000006135,ENSCAFG00000030672,OR51V1,ENSCAFG00000031701,ENSCAFG00000029518,ENSCAFG00000024181,OR51B4,ENSCAFG00000029662,OR51B6,ENSCAFG00000006184,OR51M1,ENS…
chr21:36870104-37980268	LOH	1110165	0.064558	1.33333	75	13	ENSCAFG00000008533,U6,CRSP1,CRSP-3,CRSP-2,CALCA,RRAS2,CYP2R1,ENSCAFG00000008341,ENSCAFG00000030201,COPB1,PDE3B,INSC
chr21:42850280-44077442	LOH	1227163	0.069132	0	101	4	U6,ANO5,NELL1,SLC17A6
chr22:4167308-9333195	LOH	5165888	0.042088	2.03488	344	44	ENSCAFG00000004463,ENSCAFG00000028871,ENSCAFG00000029204,ENSCAFG00000029502,SPERT,U6,ENSCAFG00000030061,TPT1,SNORA31,SNORA46,KCTD4,ENSCAFG00000004550,ENSCAFG00000004552,ENSCAFG00000028598,ENSCAFG00000031446,ENSCAFG00000030665,RGCC,ESD,KIAA0226L,LRRC63,LCP1,ZC3H13,COG3,SLC25A30,ENSCAFG00000004540,NUFIP1,LACC1,CCDC122,DNAJC15,FAM216B,AKAP11,MTRF1,LRCH1,CPB2,SIAH3,FAM194B,GPALPP1,TSC22D1,SERP2,ENOX1…
chr22:34705028-37676762	LOH	2971735	0.159308	1.35135	222	6	ENSCAFG00000005268,ENSCAFG00000005271,ENSCAFG00000005282,SLITRK1,5S_rRNA,SNORA62
chr22:49838661-50563233	LOH	724573	-0.15979	1.81818	55	9	ZIC2,U6,U4,ENSCAFG00000005851,TMTC4,CLYBL,ZIC5,GGACT,PCCA
chr22:51092968-54561029	LOH	3468062	-0.14401	4.56274	263	17	U6,ENSCAFG00000005930,SCARNA20,7SK,ENSCAFG00000006015,5S_rRNA,FGF14,METTL21C,CCDC168,TEX30,BIVM,ENSCAFG00000029362,SLC10A2,NALCN,ITGBL1,TPP2,KDELC1
chr23:23360352-52294480	LOH	28934129	0.046032	0.130492	2299	208	ENSCAFG00000005822,U4,ENSCAFG00000028144,5S_rRNA,ENSCAFG00000005831,ENSCAFG00000027514,ENSCAFG00000031643,U6,ENSCAFG00000026863,SNORA70,ENSCAFG00000031263,ENSCAFG00000023825,ENSCAFG00000027842,ENSCAFG00000006066,NUDT16,ACKR4,ENSCAFG00000030786,7SK,SNORD112,U7,SLC35G2,SNORA62,UBE2N,ENSCAFG00000030002,ENSCAFG00000007480,ENSCAFG00000024361,DBR1,U6atac,ENSCAFG00000007544,Y_RNA,ENSCAFG00000026774,ENSC…
chr24:300893-3020579	LOH	2719687	0.060058	3.88889	180	19	CD93,THBD,ENSCAFG00000005159,ENSCAFG00000005162,FOXA2,7SK,PAX1,Nkx2-2as,NKX2-4,ENSCAFG00000005232,U6,ENSCAFG00000031962,INSM1,ENSCAFG00000032610,NKX2-2,ENSCAFG00000005214,RALGAPA2,XRN2,C20orf26
chr24:3992938-5161772	LOH	1168835	0.043294	1.20482	83	14	ENSCAFG00000032343,RBBP9,ZNF133,SNORA17,MGME1,SNORD17,SCP2D1,SEC23B,DZANK1,CSRP2BP,OVOL2,SNX5,DTD1,POLR3F
chr24:8961446-9594791	LOH	633346	0.043035	0	47	4	U4,ISM1,TASP1,SPTLC3
chr24:15432223-16124323	LOH	692101	0.050448	0	59	10	ENSCAFG00000026601,7SK,TRMT6,RPL26,FERMT1,LRRN4,CRLS1,CHGB,MCM8,C20orf196
chr24:17861471-18447225	LOH	585755	0.034634	0	44	15	ENSCAFG00000006417,FASTKD5,UBOX5,AVP,OXT,MRPS26,TMEM239,C20orf141,SLC4A11,ITPA,PTPRA,VPS16,PCED1A,C20orf194,DDRGK1
chr24:24617197-25760959	LOH	1143763	0.041037	1.08696	92	20	U6,SCARNA20,5S_rRNA,SCAND1,TGIF2,TLDC2,CNBD2,AAR2,MYL9,TGIF2-C20orf24,SLA2,DSN1,SAMHD1,RBL1,RBM39,PHF20,EPB41L1,DLGAP4,NDRG3,SOGA1
chr24:27296106-28045060	LOH	748955	0.015489	0	74	3	FAM83D,DHX35,PPP1R16B
chr24:29331150-31069023	LOH	1737874	0.025719	0.729927	137	5	EMILIN3,SNORA17,LPIN3,CHD6,PTPRT
chr25:1500784-3652423	LOH	2151640	0.108296	0.632911	158	12	ENSCAFG00000030736,SNORA1,STOML3,SNORA52,NHLRC3,PROSER1,UFM1,POSTN,COG6,LHFP,FREM2,TRPC4
chr25:10396860-10962428	LOH	565569	0.047584	0	45	1	MTUS2
chr25:19282441-23662035	LOH	4379595	0.07844	0.630915	317	17	U6,ENSCAFG00000025233,5S_rRNA,ENSCAFG00000029275,ENSCAFG00000007743,ENSCAFG00000007763,CBR4,C4ORF27,MFAP3L,AADAT,ENSCAFG00000007798,PALLD,SH3RF1,NEK1,CLCN3,GALNTL6,ENSCAFG00000025297
chr25:31619923-32244920	LOH	624998	0.095306	0	51	7	ENSCAFG00000007079,GNRH1,5S_rRNA,KCTD9,EBF2,CDCA2,DOCK5
chr25:35149066-40783952	LOH	5634887	0.061544	0.210084	476	43	FAM160B2,FGF17,NPM2,5S_rRNA,DOK2,SNORD112,ENSCAFG00000022876,U6,ENSCAFG00000010158,U12,ENSCAFG00000010326,ENSCAFG00000010373,ENSCAFG00000032134,IRS1,SNORA70,ENSCAFG00000031071,CCL20,DMTN,LZTS1,SLC18A1,ENSCAFG00000030052,ENSCAFG00000024454,ZNF596,ENSCAFG00000032308,FBXO25,FAM124B,RHBDD1,COL4A4,TM4SF20,SLC19A3,DAW1,XPO7,GFRA2,ATP6V1B2,LPL,TDRP,DOCK10,NYAP2,COL4A3,AGFG1,ENSCAFG00000031160,SPHKAP,CUL3
chr26:4236979-10624243	LOH	6387265	0.045959	0.831601	481	111	ENSCAFG00000006853,ENSCAFG00000030419,ENSCAFG00000018018,ENSCAFG00000030081,FAM101A,SNRNP35,ENSCAFG00000015533,ARL6IP4,OGFOD2,5S_rRNA,GPR81,ENSCAFG00000007830,SNORA9,B3GNT4,IL-31,U6,FAM216A,VPS29,7SK,MYL2,snoU13,ENSCAFG00000008590,FAM109A,ENSCAFG00000008641,SNORA62,ENSCAFG00000015330,ENSCAFG00000008764,ENSCAFG00000008828,ENSCAFG00000008873,RITA1,IQCD,ZNF664,ATP6V0A2,TCTN2,EIF2B1,TMED2,RILPL1,SETD…
chr26:12154308-13086667	LOH	932360	0.045859	0	71	2	ENSCAFG00000030516,MED13L
chr26:36468257-37715815	LOH	1247559	0.061661	0	115	7	U6,7SK,ENSCAFG00000015602,SGMS1,ENSCAFG00000023425,A1CF,MINPP1
chr27:5371568-6613322	LOH	1241755	0.035316	2.53165	79	45	U6,ENSCAFG00000031299,ENSCAFG00000008640,LMBR1L,DHH,RHEBL1,ENSCAFG00000032692,PRKAG1,DDN,WNT1,FKBP11,CCDC65,CACNB3,SNORA2,ENSCAFG00000008948,ENSCAFG00000008949,LALBA,ENSCAFG00000008954,ENSCAFG00000032302,ENSCAFG00000015277,ENSCAFG00000030605,ENSCAFG00000031327,ENSCAFG00000031725,ENSCAFG00000032374,ENSCAFG00000028768,OR8S1,ENSCAFG00000030607,ENSCAFG00000032296,OR12B11,ZNF641,H1FNT,ENSCAFG000000090…
chr27:11763363-20306760	LOH	8543398	0.036554	0	657	57	U1,U3,ENSCAFG00000009888,ENSCAFG00000028522,SNORA67,7SK,U6,ENSCAFG00000010036,ENSCAFG00000028822,ENSCAFG00000010463,U6atac,ENSCAFG00000009899,ENSCAFG00000030681,5S_rRNA,U4,ENSCAFG00000010789,ENSCAFG00000010802,C12orf71,ENSCAFG00000028502,MUC19,C12orf40,ENSCAFG00000028784,ENSCAFG00000010466,ENSCAFG00000025522,PKP2,YARS2,DNM1L,FGD4,KIAA1551,AMN1,METTL20,FAM60A,CAPRIN2,IPO8,OVCH1,ERGIC2,FAR2,KLHL42,…
chr27:36012412-38862170	LOH	2849759	0.072223	0	202	91	KLRF1,CD69,U2,M6PR,SNORA76,U6,MFAP5,AICDA,NANOGNB,ENSCAFG00000013914,C3AR1,CLEC4E,SNORA70,ENSCAFG00000028640,ENSCAFG00000025274,ENSCAFG00000032658,RBP5,C1R,EMG1,snoU89,cfa-mir-141,cfa-mir-200c,C12orf57,U7,LRRC23,SPSB2,TPI1,USP5,GNB3,LEPREL2,LAG3,PTMS,ENSCAFG00000030030,ENSCAFG00000028994,MLF2,PIANP,ENSCAFG00000014771,LPAR5,SCARNA11,IFFO1,snoU85,MRPL51,ENSCAFG00000000465,VAMP1,ENSCAFG00000029262,C…
chr27:42420021-43568551	LOH	1148531	0.114411	0	76	12	NINJ2,U2,U6,7SK,ENSCAFG00000025295,KDM5A,CCDC77,ENSCAFG00000031945,RAD52,B4GALNT3,WNK1,ERC1
chr28:5994239-7434229	LOH	1439991	-0.05487	2.89855	69	16	PPP1R3C,ENSCAFG00000007285,ENSCAFG00000007296,FGFBP3,CPEB3_ribozyme,ENSCAFG00000007554,CYP26C1,MARCH5,KIF11,HHEX,HECTD2,BTAF1,CPEB3,IDE,TNKS2,EXOC6
chr28:11606253-32819642	LOH	21213390	-0.17175	4.6416	1702	199	U6,ENSCAFG00000026660,ENSCAFG00000032049,SNORA12,ENSCAFG00000009698,HIF1AN,U2,MRPL43,C10orf2,SFXN3,LBX1,ENSCAFG00000026697,POLL,FGF8,NPM3,5S_rRNA,ENSCAFG00000009988,ENSCAFG00000026503,HPS6,PSD,FBXL15,CUEDC2,cfa-mir-146b,TRIM8,SNORD20,CYP17A1,ENSCAFG00000030051,ENSCAFG00000004339,TAF5,cfa-mir-1307,CALHM2,CALHM1,CALHM3,U4,ENSCAFG00000010495,SFR1,GSTO2,U1,U6atac,ENSCAFG00000024653,SMNDC1,ENSCAFG0000…
chr28:38128918-40674964	LOH	2546047	0.030483	0.888889	225	18	DPYSL4,ENSCAFG00000031796,ENSCAFG00000026611,ENSCAFG00000031138,NKX6-2,GLRX3,PPP2R2D,BNIP3,STK32C,LRRC27,MGMT,EBF3,TCERG1L,ENSCAFG00000031153,JAKMIP3,INPP5A,TTC40,ZNF511
chr30:895559-2528528	LOH	1632970	-0.14558	3.05343	131	11	CHRM5,ENSCAFG00000008172,GREM1,CX36,ACTC,EMC7,SCG5,ARHGAP11B,KATNBL1,RYR3,FMN1
chr30:14317764-15032156	LOH	714393	0.044826	0	52	7	CTXN2,SLC24A5,SLC12A1,DUT,CEP152,MYEF2,FBN1
chr31:6152233-6814294	LOH	662062	0.081354	0	49	1	7SK
chr31:30860817-35200694	LOH	4339878	0.03005	0	333	35	cfa-mir-802,ENSCAFG00000031486,ENSCAFG00000023660,CBR3,CLDN14,U6,U2,ENSCAFG00000004266,7SK,SNORA19,KCNJ15,HMGN1,WRB,Y_RNA,SETD4,CHAF1B,SIM2,ENSCAFG00000009702,TTC3,DSCR3,ETS2,PSMG1,B3GALT5,PCP4,ENSCAFG00000014444,MORC3,HLCS,RIPPLY3,DYRK1A,KCNJ6,BRWD1,IGSF5,DSCAM,DOPEY2,ERG
chr31:36936752-39895921	LOH	2959170	0.076721	0.869565	230	60	ENSCAFG00000029964,CRYAA,SIK1,ENSCAFG00000028913,CSTB,RRP1,ENSCAFG00000029916,LRRC3,ENSCAFG00000015153,ENSCAFG00000011018,ENSCAFG00000031772,ENSCAFG00000028792,ENSCAFG00000030595,ENSCAFG00000031584,ENSCAFG00000008592,YBEY,ENSCAFG00000031668,S100B,PKNOX1,U2AF1,RRP1B,PDXK,AGPAT3,TRAPPC10,ICOSLG,DNMT3L,PFKL,ENSCAFG00000030000,C21orf2,ENSCAFG00000029897,TSPEAR,ENSCAFG00000011017,UBE2G2,ENSCAFG0000003…
chr32:3095785-5771903	LOH	2676119	-0.12574	1.5	200	19	NAA11,GK2,7SK,U6,ENSCAFG00000027703,ENSCAFG00000031151,ENSCAFG00000005599,PRDM8,ENSCAFG00000008928,ENSCAFG00000022865,U4,PAQR3,FGF5,BMP3,PRKG2,RASGEF1B,BMP2K,C4orf22,ANTXR2
chr34:1-9452934	LOH	9452935	-0.13141	0.12987	770	38	CTSC,U6,5S_rRNA,ENSCAFG00000009894,ENSCAFG00000015903,TUBA1A,ENSCAFG00000010262,7SK,NPM1,SNORD123,ENSCAFG00000031045,ENSCAFG00000010312,MED10,U2,FAM105A,ANKRD33B,ROPN1L,CMBL,CCT5,TAS2R1,MTRR,FASTKD3,C5orf49,PAPD7,SRD5A1,NSUN2,UBE2QL1,KIAA0947,FAM105B,TRIO,DNAH5,ENSCAFG00000018580,MARCH6,FAM173B,SEMA5A,ADAMTS16,CTNND2,ADCY2
chr34:19646154-25404870	LOH	5758717	-0.16922	4.3384	461	31	RTP4,SST,ENSCAFG00000013927,ENSCAFG00000031657,ENSCAFG00000014063,SNORA73,ENSCAFG00000014186,U6,RTP1,MASP1,BCL6,CLDN1,TMEM207,IL1RAP,GMNC,UTS2B,MFSD1,TPRG1,TP63,LEPREL1,CLDN16,CCDC50,FGF12,MB21D2,HRASLS,ENSCAFG00000031774,ATP13A4,IQCJ,LPP,cfa-mir-28,OSTN
chr35:1-26524999	LOH	26525000	0.051567	0.796626	2134	263	ENSCAFG00000031306,U6,SNORD112,ENSCAFG00000012568,ENSCAFG00000027629,ENSCAFG00000009194,ENSCAFG00000032203,FOXF2,ENSCAFG00000031686,ENSCAFG00000009198,ENSCAFG00000009200,ENSCAFG00000028384,SERPINB1,ENSCAFG00000031092,ENSCAFG00000029800,ENSCAFG00000009353,ENSCAFG00000031781,ENSCAFG00000028931,ENSCAFG00000009447,LYRM4,5S_rRNA,C11orf1,ENSCAFG00000024482,ENSCAFG00000030034,ENSCAFG00000009627,ENSCAFG0…
chr36:7855745-8935380	LOH	1079636	0.025353	0	78	4	ENSCAFG00000010515,ENSCAFG00000010520,KCNH7,FIGN
chr36:26457357-30810995	LOH	4353639	0.011851	0	371	14	STK19,U6,7SK,FSIP2,ZC3H15,FAM171B,ZSWIM2,COL3A1,ZNF804A,ITGAV,TFPI,GULP1,COL5A2,CALCRL
chr37:11352971-12388627	LOH	1035657	0.093788	0	58	15	U6atac,EIF4E2,U6,ENSCAFG00000012801,ENSCAFG00000029495,U2,FAM117B,ICA1L,WDR12,CYP20A1,BMPR2,CARF,NBEAL1,ABI2,RAPH1
chr37:13094124-13711101	LOH	616978	0.060824	0	47	2	U6,PARD3B
chr37:23312362-23842844	LOH	530483	-0.00203	0	44	5	TNP1,MARCH4,SMARCAL1,IGFBP2,IGFBP5
chr37:25998387-28749474	LOH	2751088	0.030491	0	230	16	ENSCAFG00000032436,ENSCAFG00000015617,ENSCAFG00000011952,U6,GMPPA,ASIC4,OBSL1,STK11IP,SLC4A3,SGPP2,MOGAT1,SPEG,INHA,EPHA4,PAX3,ENSCAFG00000016094
chrX:2949356-34231739	LOH	31282384	0.191667	0.208659	1917	177	ENSCAFG00000029931,ENSCAFG00000004314,U6,U4,ENSCAFG00000011323,ENSCAFG00000011329,HCCS,AMELX,ENSCAFG00000026541,SC4MOL,ENSCAFG00000028606,ENSCAFG00000027175,ENSCAFG00000011640,ENSCAFG00000011644,TLR8,SNORA76,ENSCAFG00000032450,TCEANC,TRAPPC2,PIGA,ENSCAFG00000012196,ENSCAFG00000027820,SCML1,RAI2,ENSCAFG00000025179,ENSCAFG00000012812,U1,7SK,snoR442,5S_rRNA,ENSCAFG00000013192,ENSCAFG00000027675,KLHL…
chrX:34364847-38996096	LOH	4631250	0.184013	3.52941	170	29	U6,ENSCAFG00000014111,ENSCAFG00000023832,ENSCAFG00000014123,ENSCAFG00000032635,RPS27,GPR34,GPR82,ENSCAFG00000014408,ENSCAFG00000014417,NDP,SNORA33,ENSCAFG00000014515,DUSP21,BCOR,ATP6AP2,CXorf38,ENSCAFG00000014207,DDX3X,NYX,MAOA,FUNDC1,CXorf36,MED14,CASK,MAOB,EFHC2,ENSCAFG00000025044,KDM6A
chrX:43223927-56549263	LOH	13325337	0.158246	4.3956	273	125	U4,U6,BMP15,ENSCAFG00000016047,ENSCAFG00000016057,ENSCAFG00000028692,ENSCAFG00000016063,ENSCAFG00000015965,ENSCAFG00000016065,SNORA11,ENSCAFG00000031355,GPR173,HSD17B10,cfa-mir-98,ENSCAFG00000020459,ENSCAFG00000016421,TSR2,7SK,MAGED2,ENSCAFG00000032712,ENSCAFG00000032441,MAGEH1,ENSCAFG00000029489,UBQLN2,SPIN3,ENSCAFG00000016514,ENSCAFG00000031570,5S_rRNA,ENSCAFG00000016520,ENSCAFG00000016523,ENSC…
chrX:75313540-82425224	LOH	7111685	0.261838	0.41841	239	81	HNRNPH2,ARMCX1,ENSCAFG00000017699,ARMCX6,ARMCX3,ARMCX2,ENSCAFG00000017707,ENSCAFG00000017731,5S_rRNA,BEX5,ENSCAFG00000031569,ENSCAFG00000017771,ENSCAFG00000030854,ARMCX5,TCEAL7,ENSCAFG00000017791,ENSCAFG00000017789,ENSCAFG00000029673,U4,BEX4,ENSCAFG00000024380,U6,BHLHB9,GPRASP2,ENSCAFG00000017777,WBP5,NGFRAP1,ENSCAFG00000017795,ENSCAFG00000024146,TCEAL1,MORF4L2,TMEM31,RAB9B,ENSCAFG00000023289,ENS…
chrX:88012021-89179698	LOH	1167678	0.299349	1.66667	60	10	ENSCAFG00000013949,ENSCAFG00000005295,U6,AGTR2,CT83,ENSCAFG00000031820,ENSCAFG00000018270,LUZP4,PLS3,SLC6A14
chrX:97088645-98946887	LOH	1858243	0.316147	2.66667	75	8	ENSCAFG00000018646,ENSCAFG00000018647,7SK,ENSCAFG00000018653,CXorf64,U6,NUTF2,ENSCAFG00000018651
chrX:104749603-106719342	LOH	1969740	0.209087	0	76	42	ENSCAFG00000027559,cfa-mir-363,cfa-mir-92a-2,cfa-mir-19b-2,cfa-mir-20b,cfa-mir-18b,cfa-mir-106a,CCDC160,cfa-mir-450b,cfa-mir-450a,ENSCAFG00000022780,cfa-mir-542,cfa-mir-503,cfa-mir-424,PLAC1,ENSCAFG00000018873,snoU109,ENSCAFG00000018903,ENSCAFG00000032662,ENSCAFG00000030443,ENSCAFG00000030660,ENSCAFG00000031692,ENSCAFG00000032298,ENSCAFG00000018893,U6,ZNF449,ENSCAFG00000029648,ENSCAFG00000018908,…
chrX:106961260-107891073	LOH	929814	0.237284	2.73973	73	11	U6,ENSCAFG00000024096,RBMX,SNORD61,GPR101,ENSCAFG00000018971,SNORA70,CD40LG,ENSCAFG00000023541,ZIC3,ARHGEF6
chrX:112353945-123869142	LOH	11515198	0.191914	0.932401	429	155	U6,SLITRK4,ENSCAFG00000019038,7SK,ENSCAFG00000019041,U6atac,ENSCAFG00000024090,ENSCAFG00000014673,SLITRK2,ENSCAFG00000019054,ENSCAFG00000019063,ENSCAFG00000028340,ENSCAFG00000027743,cfa-mir-514,ENSCAFG00000019067,SNORA70,ENSCAFG00000029639,ENSCAFG00000031344,ENSCAFG00000031232,ENSCAFG00000032604,ENSCAFG00000023024,ENSCAFG00000023023,ENSCAFG00000032107,ENSCAFG00000029216,ENSCAFG00000028611,ENSCAFG…

## Sheet: ND10-232
Supplementary Table 9. Loss of heterozygosity identified by SNP Array in canine melanoma by sample
Chromosome Region	Event	Length	Probe Median	% Heterozygous	Probes	Count of Gene Symbols	Gene Symbols
chr1:12508977-25882152	LOH	13373176	0.122356	0.813008	369	98	5S_rRNA,ENSCAFG00000029206,ENSCAFG00000027739,ENSCAFG00000031329,ENSCAFG00000030129,SERPINB12,ENSCAFG00000023652,ENSCAFG00000029021,ENSCAFG00000031367,PPIAP1,U6,ENSCAFG00000026643,RNF152,ENSCAFG00000028257,MC4R,U1,PMAIP1,ENSCAFG00000026487,CPLX4,U2,GRP,ENSCAFG00000000106,cfa-mir-122,ST8SIA3,ENSCAFG00000011517,ENSCAFG00000030508,SNORA44,ENSCAFG00000030017,ELAC1,MC2R,MC5R,ENSCAFG00000029562,ENSCAFG…
chr1:37296431-52490564	LOH	15194134	0.086662	0	258	96	ENSCAFG00000029107,ENSCAFG00000030768,ENSCAFG00000028825,7SK,U6,5S_rRNA,ENSCAFG00000000382,RAET1E,ENSCAFG00000000399,U4,ENSCAFG00000029168,ENSCAFG00000000421,ENSCAFG00000000523,ENSCAFG00000000540,ENSCAFG00000000565,ENSCAFG00000026517,ENSCAFG00000000571,CLDN20,ENSCAFG00000027914,ENSCAFG00000028896,ENSCAFG00000000624,DYNLT1,TAGAP,ENSCAFG00000029242,U6atac,SNORA20,SNORA29,MRPL18,ENSCAFG00000000742,E…
chr1:54438828-57532560	LOH	3093733	0.161859	0	85	36	ENSCAFG00000000849,7SK,GPR31,ENSCAFG00000000857,TTLL2,ENSCAFG00000032080,DACT2,ENSCAFG00000029591,APEX1,ENSCAFG00000029273,FAM26F,ENSCAFG00000000894,VGLL2,ENSCAFG00000000842,FGFR1OP,CCR6,ENSCAFG00000000854,UNC93A,ENSCAFG00000000864,THBS2,DSE,TRAPPC3L,FAM26E,FAM26D,RWDD1,RSPH4A,ZUFSP,FAM162B,GPRC6A,MLLT4,SMOC2,KPNA5,RFX6,RPS6KA2,KIF25,WDR27
chr1:65379581-69344983	LOH	3965403	0.043859	0	107	24	ENSCAFG00000001064,ENSCAFG00000001066,ENSCAFG00000030574,7SK,U6,ENSCAFG00000011743,ENSCAFG00000029164,TMEM200A,ENSCAFG00000001144,U4,RNF146,ECHDC1,KIAA0408,C6orf58,RSPO3,ENSCAFG00000001071,ENSCAFG00000001074,THEMIS,PTPRK,LAMA2,L3MBTL3,SAMD3,ARHGAP18,EPB41L2
chr1:86812595-90417975	LOH	3605381	0.129162	0	87	27	cfa-mir-204,ENSCAFG00000028932,U4,ENSCAFG00000013130,FAM122A,ENSCAFG00000031891,DMRT2,ENSCAFG00000001991,KLF9,SMC5,C9orf135,PTAR1,FAM189A2,FXN,TMEM252,ENSCAFG00000001943,DMRT3,TRPM3,MAMDC2,APBA1,TJP2,PIP5K1B,ENSCAFG00000029377,PGM5,DOCK8,KANK1,DMRT1
chr2:1-4327628	LOH	4327629	-0.09838	2.53165	79	21	ENSCAFG00000003666,U6,ENSCAFG00000003668,ENSCAFG00000028469,ENSCAFG00000029576,FZD8,ENSCAFG00000030650,ENSCAFG00000023176,7SK,ENSCAFG00000029571,ENSCAFG00000003753,ENSCAFG00000028464,CREM,ITGB1,CCDC7,ENSCAFG00000007550,CCNY,CUL2,PARD3,NRP1,ENSCAFG00000003847
chr2:5805079-10138499	LOH	4333421	-0.05284	2.63158	114	36	ENSCAFG00000029365,7SK,ENSCAFG00000030789,U6,ENSCAFG00000004370,ENSCAFG00000031840,5S_rRNA,ENSCAFG00000025641,ENSCAFG00000029546,ENSCAFG00000030489,PRINS,OTUD1,PTF1A,ENSCAFG00000030710,RAB18,ENSCAFG00000023313,MASTL,ACBD5,GAD2,THNSL1,PRTFDC1,ENSCAFG00000030930,MSRB2,ENSCAFG00000003859,ENSCAFG00000013789,YME1L1,ABI1,PDSS1,APBB1IP,MYO3A,GPR158,ENKUR,ARHGAP21,KIAA1217,C10orf67,ENSCAFG00000014021
chr2:11115142-11712362	LOH	597221	-0.42852	4.54545	22	4	ENSCAFG00000030502,SKIDA1,DNAJC1,MLLT10
chr2:36896763-44642287	LOH	7745525	-0.20351	2.09424	191	63	SPRY4,SNORA36,U6,7SK,YIPF5,GPR151,ENSCAFG00000032266,ENSCAFG00000006646,SPINK1,SCGB3A2,ENSCAFG00000006738,C5orf46,ENSCAFG00000006679,SPINK14,GZMA,cfa-mir-449,ENSCAFG00000022832,CCNO,5S_rRNA,ENSCAFG00000006911,SETD9,ENSCAFG00000006937,SNORA42,ENSCAFG00000006956,ENSCAFG00000032260,PCDH12,RNF14,GNPDA1,NDFIP1,GRXCR2,PLAC8L1,LARS,RBM27,SNORD2,DPYSL3,SPINK6,CDC20B,GPX8,MCIDAS,DHX29,PPAP2A,SLC38A9,DDX4,…
chr2:67949766-70219662	LOH	2269897	-0.08167	0	66	56	A3GALT2,U6,U1,TMEM54,FNDC5,ENSCAFG00000031440,TSSK3,MARCKSL1,U4,FAM167B,ENSCAFG00000023364,EIF3I,TMEM234,IQCC,CCDC28B,PTP4A2,SPOCD1,HCRTR1,TINAGL1,FABP3,SNORD103,COPZ1,ZSCAN20,TRIM62,AK2,HPCA,S100PBP,SYNC,RBBP4,ZBTB8A,BSDC1,ENSCAFG00000030198,HDAC1,DCDC2B,TXLNA,TMEM39B,KHDRBS1,BAI2,COL16A1,ENSCAFG00000011131,NKAIN1,SDC3,LAPTM5,PHC2,ADC,RNF19B,YARS,ZBTB8OS,ENSCAFG00000023754,LCK,KPNA6,PEF1,SERINC2…
chr3:2692070-3598983	LOH	906914	-0.08103	0	38	5	ENSCAFG00000024308,PJA2,ENSCAFG00000007436,FER,ENSCAFG00000032321
chr3:4829468-7997782	LOH	3168315	-0.00179	4	75	7	U12,U6,ENSCAFG00000002024,ENSCAFG00000007469,C5orf30,NUDT12,ENSCAFG00000007481
chr3:10362919-11926120	LOH	1563202	-0.03385	0	44	5	ENSCAFG00000007628,U6,CHD1,RGMB,ENSCAFG00000031674
chr3:26868809-34859585	LOH	7990777	-0.01719	0	179	69	U6,ENSCAFG00000027363,7SK,ENSCAFG00000030369,SNORA47,F2R,F2RL2,ENSCAFG00000027608,U2,GCNT4,ENSCAFG00000028828,OR6C76,ENSCAFG00000028911,ENSCAFG00000032021,ENSCAFG00000030837,ENSCAFG00000029244,ENSCAFG00000023611,ENSCAFG00000031362,ENSCAFG00000009769,ENSCAFG00000009927,ENSCAFG00000009932,SNORD29,ENSCAFG00000009974,ENSCAFG00000010050,ENSCAFG00000010065,ENSCAFG00000008941,THBS4,MTX3,PAPD4,HOMER1,JMY…
chr3:37539402-41294062	LOH	3754661	0.023594	0	83	36	KLF13,ENSCAFG00000026652,cfa-mir-211,ENSCAFG00000024415,ENSCAFG00000010399,ENSCAFG00000026711,U6,TM2D3,ENSCAFG00000010506,5S_rRNA,ENSCAFG00000010558,ENSCAFG00000010580,ENSCAFG00000013279,LYSMD4,MTMR10,FAN1,MPHOSPH10,MCEE,ENSCAFG00000031423,TARSL2,SNRPA1,ALDH1A3,LINS,OTUD7A,TRPM1,APBA2,TJP1,PCSK6,LRRK1,ASB7,CERS3,MEF2A,FAM189A1,VIMP,CHSY1,ADAMTS17
chr3:69059380-72525337	LOH	3465958	0.134417	0	45	32	ZNF518B,DRD5,MSX1,CYTL1,ENSCAFG00000028895,ENSCAFG00000007718,ENSCAFG00000015889,CHRNA9,RHOH,ACYP1,OTOP1,TMEM128,LYAR,ZBTB49,ENSCAFG00000015693,EVC,C4orf50,JAKMIP1,UCHL1,NSUN7,ENSCAFG00000032383,CLNK,SLC2A9,WDR1,STX18,STK32B,EVC2,CRMP1,APBB2,RBM47,PDS5A,N4BP2
chr3:74302263-77525483	LOH	3223221	0.07171	0	79	10	C4orf19,SNORD33,ENSCAFG00000024681,7SK,PGM2,RELL1,DTHD1,TBC1D1,KIAA1239,ARAP2
chr3:85092341-88846591	LOH	3754251	0.147093	1.65289	121	11	SOD3,7SK,5S_rRNA,SEPSECS,LGI2,CCDC149,DHX15,PPARGC1A,GBA3,GPR125,KCNIP4
chr4:1-1774267	LOH	1774268	0.059294	4.16667	48	15	IFIT3,U4,IFIT5,ENSCAFG00000024143,U6,ZNF37A,ENSCAFG00000009985,ENSCAFG00000009991,IFIT2,ZNF248,ENSCAFG00000028519,CHRM3,IFIT1,ZNF25,ENSCAFG00000029103
chr4:5816662-11716590	LOH	5899929	0.113315	0	177	46	7SK,KCNK1,5S_rRNA,ENSCAFG00000011616,SNORA25,SNORD35,EXOC8,cfa-mir-1841,U6,ENSCAFG00000024420,ENSCAFG00000012252,TFAM,ENSCAFG00000027921,ENSCAFG00000032217,ENSCAFG00000012382,ENSCAFG00000011566,NTPCR,ENSCAFG00000030982,EGLN1,GNPAT,C1orf131,ARV1,TTC13,C1orf198,AGT,PGBD5,GALNT2,URB2,TAF5L,ABCB10,NUP133,ACTA1,CCSAP,RHOU,UBE2D1,PCNXL2,SIPA1L2,DISC1,SPRTN,TRIM67,CAPN9,RAB4A,BICC1,PHYHIPL,FAM13C,FAM89A
chr4:18190527-25662493	LOH	7471967	-0.00112	3.27869	183	105	ENSCAFG00000024412,ENSCAFG00000006036,ENSCAFG00000028988,HNRNPA1L2,ENSCAFG00000013319,U6,5S_rRNA,ATOH7,HNRNPH3,SCARNA18,SCARNA17,U4,NEUROG3,C10orf35,NODAL,PRF1,ENSCAFG00000014078,PCBD1,U2,C10orf105,DDIT4,ENSCAFG00000014500,OIT3,ENSCAFG00000014550,DNAJC9,ENSCAFG00000031286,MSS51,MYOZ1,SYNPO2L,FUT11,CHCHD1,ENSCAFG00000015050,ENSCAFG00000031053,SNORD2,snoU2-30,ENSCAFG00000022859,COMTD1,ZNF503,SIRT1,…
chr4:27001978-47857052	LOH	20855075	0.084605	0.806452	372	151	U6,RPS24,ENSCAFG00000030222,PPIF,TMEM254,7SK,SFTPD,5S_rRNA,DNAJB6,ENSCAFG00000015886,LRIT2,LRIT1,ENSCAFG00000015927,RGR,ENSCAFG00000032581,ENSCAFG00000031941,cfa-mir-346,ENSCAFG00000024229,SNCG,ENSCAFG00000016093,ENSCAFG00000032460,NPY4R,ZNF488,GDF2,DDX41,DBN1,F12,PFN3,MXD3,PRELID1,RAB24,ENSCAFG00000016545,ENSCAFG00000026478,U4,TSPAN17,EIF4E1B,GPRIN1,NOP16,ARL10,cfa-mir-1271,SUB1,MSX2,C5orf47,ENS…
chr4:78600431-83359122	LOH	4758692	-0.00194	0	27	8	ENSCAFG00000018980,7SK,ENSCAFG00000017424,ENSCAFG00000019017,ENSCAFG00000019023,CDH9,CDH10,CDH12
chr5:14739332-17301810	LOH	2562479	0.178066	0	26	56	H2AFX,HMBS,HYOU1,TRAPPC4,ENSCAFG00000012395,CCDC84,UPK2,ENSCAFG00000028616,TTC36,CD3D,CD3E,FXYD2,ENSCAFG00000027627,BACE1,TAGLN,U6,APOA4,APOA5,ZNF259,HINFP,C2CD2L,DPAGT1,VPS11,SLC37A4,FOXR1,BCL9L,CXCR5,DDX6,PHLDB1,ARCN1,IFT46,KMT2A,UBE4A,CD3G,MPZL2,AMICA1,SCN2B,SCN4B,TMPRSS4,IL10RA,FXYD6,RNF214,SIDT2,PAFAH1B2,APOC3,BUD13,TREH,TMEM25,MPZL3,ENSCAFG00000029861,DSCAML1,CEP164,PCSK7,SIK3,TMPRSS13,APOA1
chr5:78988982-82355628	LOH	3366647	0.033665	0	66	79	U4,cfa-mir-140,NOB1,RNaseP_nuc,ENSCAFG00000025660,ENSCAFG00000020269,NIP7,ENSCAFG00000020278,PDF,ENSCAFG00000030187,ENSCAFG00000032208,ENSCAFG00000028963,SLC7A6OS,PLA2G15,ENSCAFG00000030987,ESRP2,ENSCAFG00000020325,DDX28,LCAT,PSMB10,CTRL,THAP11,C16orf86,ENKD1,RLTPR,ENSCAFG00000032386,AGRP,HSD11B2,TPPP3,TMEM208,cfa-mir-328,E2F4,EXOC3L1,KIAA0895L,NOL3,ENSCAFG00000020381,TRADD,B3GNT9,PSMD7,NQO1,TERF…
chr6:1-15358518	LOH	15358519	0.236893	2.38095	294	245	SNORA51,ENSCAFG00000010098,PSPH,CCT6A,SNORA22,SNORA15,SUMF2,CHCHD2,NUPR1L,ENSCAFG00000016564,U6,ENSCAFG00000011312,SNORD14,ENSCAFG00000023175,ENSCAFG00000024307,C11ORF10,ENSCAFG00000028108,LAT2,EIF4H,WBSCR28,WBSCR27,CLDN4,CLDN3,STX1A,SCARNA20,DNAJC30,ENSCAFG00000013328,CCL26,TMEM120A,MDH2,SRCRB4D,ZP3,ENSCAFG00000013653,ENSCAFG00000013683,ALKBH4,ENSCAFG00000031995,ENSCAFG00000027987,MYL10,RABL5,FI…
chr6:39640852-43578300	LOH	3937449	0.222437	2.22222	45	128	SOX8,ENSCAFG00000030543,ENSCAFG00000026480,GNG13,RPUSD1,MSLNL,ENSCAFG00000022867,NARFL,HAGHL,CCDC78,METRN,FBXL16,WDR24,RHBDL1,RHOT2,FAM195A,WFIKKN1,NHLRC4,C16orf11,CAPN15,DECR2,ENSCAFG00000019677,ENSCAFG00000032180,MRPL28,PDIA2,RGS11,ENSCAFG00000032615,HBA,HBM,ENSCAFG00000031055,ENSCAFG00000028569,ENSCAFG00000024468,MPG,ENSCAFG00000028465,SNRNP25,ENSCAFG00000029241,ENSCAFG00000019731,ENSCAFG00000…
chr6:46923948-58624496	LOH	11700549	0.191166	1.92308	52	80	ENSCAFG00000028653,SNORA31,S1PR1,ENSCAFG00000019994,GPR88,ENSCAFG00000020009,ENSCAFG00000020048,5S_rRNA,U6,ENSCAFG00000023043,cfa-mir-137,ENSCAFG00000024665,ENSCAFG00000020070,ENSCAFG00000029795,ENSCAFG00000029585,ENSCAFG00000029810,CNN3,TF,ENSCAFG00000022891,ENSCAFG00000020129,SNORD58,SNORA66,SNORD21,ENSCAFG00000020157,ENSCAFG00000027142,BARHL2,RNPC3,OLFM3,DPH5,EXTL2,VCAM1,RTCA,DBT,LRRC39,TRMT13…
chr6:66559178-69763768	LOH	3204591	0.162144	3.22581	62	20	ENSCAFG00000005648,ENSCAFG00000029055,U4,U6,5S_rRNA,U1,IFI44,IFI44L,PTGFR,DNAJB4,NEXN,USP33,ZZZ3,GIPC2,FUBP1,FAM73A,AK5,PIGK,ST6GALNAC5,ELTD1
chr6:71802214-72790002	LOH	987789	0.081215	0	21	6	U6,7SK,C1orf173,FPGT,TNNI3K,LRRIQ3
chr6:74058366-76690748	LOH	2632383	0.102553	0	82	10	cfa-mir-186,U6,ZRANB2,CTH,ANKRD13C,LRRC40,ENSCAFG00000023567,LRRC7,NEGR1,SRSF11
chr7:11344976-18008897	LOH	6663922	0.058606	0	23	56	ENSCAFG00000029697,7SK,ENSCAFG00000017491,ENSCAFG00000012626,ENSCAFG00000007327,ENSCAFG00000027746,ENSCAFG00000031812,U5,ENSCAFG00000022887,U6,ZNF648,GLUL,5S_rRNA,ENSCAFG00000032294,ENSCAFG00000031487,CE9,ENSCAFG00000025269,RGS16,ARPC5,APOBEC4,ENSCAFG00000032574,ENSCAFG00000028631,PROX1,ENSCAFG00000012593,TOR1AIP2,QSOX1,LHX4,ENSCAFG00000012838,ENSCAFG00000012853,RGS8,NPL,SHCBP1L,LAMC2,NCF2,TSEN15…
chr7:22573927-26358960	LOH	3785034	0.009677	1.35135	74	48	cfa-mir-488,U6,ENSCAFG00000023760,U1,ENY2,SCARNA3,ENSCAFG00000014272,U4,KIAA0040,ENSCAFG00000031419,ENSCAFG00000028184,7SK,ZBTB37,SNORD74,SNORD75,SNORD24,SNORD77,SNORD44,SNORD78,SNORD79,SNORD47,SNORD81,ENSCAFG00000032496,SNRPC,ENSCAFG00000011855,ENSCAFG00000029217,FASLG,ENSCAFG00000014246,ENSCAFG00000014252,ENSCAFG00000014370,SERPINC1,DARS2,CENPL,KLHL20,SLC9C2,PRDX6,TNFSF4,ASTN1,PAPPA2,RFWD2,TNN,…
chr8:2694591-3697150	LOH	1002560	0.188497	3.44828	29	38	ENSCAFG00000029024,TRDV2,ENSCAFG00000011124,TRDV3,DAD1,MMP-14,U6,REM2,RBM23,PRMT5,PSMB5,PSMB11,CDH24,PPP1R3E,PABPN1,SLC22A17,IL25,CMTM5,cfa-mir-208a,cfa-mir-208b,TRDC,TRAC,ABHD4,OXA1L,MRPL52,LRP10,C14orf93,ACIN1,CEBPE,SLC7A8,HOMEZ,BCL2L2,EFS,AJUBA,ENSCAFG00000031887,C14orf164,MYH7,SLC7A7
chr8:68514588-74330416	LOH	5815829	0.180223	2.17391	92	156	SLC25A29,cfa-mir-345,SLC25A47,7SK,DLK1,Mico1,MEG3_1,MEG3_2,SNORD112,cfa-mir-493,cfa-mir-665,cfa-mir-432,ENSCAFG00000022762,cfa-mir-433,cfa-mir-127,cfa-mir-136,cfa-mir-370,SNORD113,cfa-mir-379,cfa-mir-411,cfa-mir-299,cfa-mir-380,ENSCAFG00000030904,ENSCAFG00000026742,cfa-mir-323,cfa-mir-758,cfa-mir-329b,cfa-mir-329a,cfa-mir-494,ENSCAFG00000026797,cfa-mir-543,cfa-mir-495,ENSCAFG00000029193,cfa-mir-3…
chr9:1-6116870	LOH	6116871	0.059844	1.6129	62	189	CD7,SNORA62,DCXR,LRRC45,STRA13,NOTUM,MYADML2,PYCR1,MAFG,SIRT7,NPB,ANAPC11,ALYREF,ARHGDIA,P4HB,FAM195B,ARL16,CCDC137,OXLD1,PDE6G,ENSCAFG00000030278,C17orf70,FSCN2,ACTG1,ENSCAFG00000032216,C17orf89,ENTHD2,AZI1,cfa-mir-338,U4,ENDOV,SGSH,ENSCAFG00000005596,CBX8,ENPP7,Y_RNA,RBFOX3,ENGASE,C1QTNF1,ENSCAFG00000030094,ENSCAFG00000005532,U6,SOCS3,TMEM235,SYNGR2,C17orf99,TMC6,ENSCAFG00000031705,ENSCAFG00000…
chr9:29593831-33895426	LOH	4301596	0.547776	0	95	51	7SK,COX11,ENSCAFG00000017359,TMEM100,ENSCAFG00000024313,NOG,ENSCAFG00000029375,CCDC182,MRPS23,SRSF1,cfa-mir-1844,DYNLL2,OR4D1,MKS1,cfa-mir-142,SUPT4H1,U3,U1,ENSCAFG00000017563,cfa-mir-454,cfa-mir-301a,ENSCAFG00000017590,TOM1L1,HLF,MMD,C17orf67,DGKE,COIL,SCPEP1,AKAP1,CUEDC1,VEZF1,LPO,MPO,BZRAP1,HSF5,MTMR4,C17orf47,TEX14,SKA2,PRR11,YPEL2,STXBP4,PCTP,ANKFN1,TRIM25,RNF43,RAD51C,TRIM37,GDPD1,PPM1E
chr9:43389381-46806737	LOH	3417357	-0.32445	1.53846	65	71	U6,TP53I13,snoU2-30,snoU2_19,ENSCAFG00000018974,cfa-mir-423a,TMIGD1,BHLHA9,ENSCAFG00000030581,ENSCAFG00000019127,GEMIN4,C17orf97,7SK,SCARF1,ENSCAFG00000019200,RILP,TLCD2,ENSCAFG00000031224,cfa-mir-22,WDR81,SERPINF2,DPH1,cfa-mir-132,cfa-mir-212,HIC1,LSM5,ENSCAFG00000019273,SNORD91,ENSCAFG00000023030,NUFIP2,ABHD15,GIT1,ANKRD13B,CORO6,SLC6A4,GOSR1,RNMTL1,GLOD4,FAM57A,FAM101B,ENSCAFG00000029452,ENSCA…
chr9:50473104-54098689	LOH	3625586	-0.06271	2.54237	118	60	ENSCAFG00000026559,ENSCAFG00000032138,MRPS2,ENSCAFG00000031986,ENSCAFG00000019863,CEL,GFI1B,MDH2,SNORA63,UCK1,SNORD62,FAM78A,U6,ENSCAFG00000028859,QRFP,LAMTOR5,ENSCAFG00000028727,ENSCAFG00000019979,ENSCAFG00000032504,RXRALPHA,ENSCAFG00000030630,PPP1R26,GBGT1,RALGDS,GTF3C5,TSC1,C9ORF9,GTF3C4,BARHL1,TTF1,POMT1,PPAPDC3,NUP214,LAMC3,PRDM12,ASS1,NCS1,FNBP1,USP20,TOR1A,TOR1B,PTGES,COL5A1,OLFM1,AK8,C9or…
chr10:1-22427502	LOH	22427503	0.153377	1.00671	298	273	ENSCAFG00000028808,ENSCAFG00000000049,ENSCAFG00000000051,ENSCAFG00000000054,METTL7B,ENSCAFG00000000061,RDH5,CD63,ENSCAFG00000031189,ENSCAFG00000000071,ENSCAFG00000000069,TMEM198,MMP19,CDK2,RAB5B,ENSCAFG00000031955,ERBB3,ENSCAFG00000000102,NABP2,ENSCAFG00000027982,COQ10A,ENSCAFG00000000118,APOF,ARPC3,ATP5B,SNORD59,NACA,PRIM1,U6,SDR9C7,ENSCAFG00000000153,ENSCAFG00000030326,NDUFA4L2,INHBE,ENSCAFG000…
chr10:27183568-34697037	LOH	7513470	0.068365	0.909091	220	75	ENSCAFG00000001504,RAC2,cfa-mir-1835,SSTR3,MPST,PVALB,ENSCAFG00000001689,ENSCAFG00000000400,MB,RASD2,HMOX1,7SK,SNORA76,ASCL4,ENSCAFG00000001789,ENSCAFG00000029488,5S_rRNA,MTERFD3,ENSCAFG00000031324,U6,ENSCAFG00000026811,ENSCAFG00000030871,ENSCAFG00000030016,SOWAHC,ENSCAFG00000001968,C1QTNF6,IL2RB,TMPRSS6,KCTD17,TST,TEX33,CSF2RB,NCF4,IFT27,EIF3D,TXN2,MYH9,ENSCAFG00000029830,APOL5,APOL6,MCM5,TOM1,I…
chr10:59777698-64712109	LOH	4934412	0.013019	0	110	38	PEX13,U6,U2,ENSCAFG00000029900,B3GNT2,ENSCAFG00000003121,ENSCAFG00000003168,LGALSL,ENSCAFG00000015959,7SK,ENSCAFG00000030955,ENSCAFG00000027719,ENSCAFG00000003191,PAPOLG,REL,KIAA1841,C2orf74,XPO1,FAM161A,TMEM17,OTX1,MDH1,VPS54,PELI1,AFTPH,CEP68,RAB1A,ACTR2,BCL11A,PUS10,USP34,COMMD1,EHBP1,UGP2,SERTAD2,SLC1A4,CCT4,WDPCP
chr11:26869980-33895569	LOH	7025590	0.042808	0	91	23	TPD52L3,ENSCAFG00000028744,ENSCAFG00000001422,TMEM261,U6,7SK,ENSCAFG00000024495,ENSCAFG00000001468,ENSCAFG00000026727,ENSCAFG00000001473,ENSCAFG00000001476,ENSCAFG00000013626,MLANA,ENSCAFG00000031402,IL33,UHRF2,TYRP1,KIAA2026,GLDC,KDM4C,LURAP1L,MPDZ,PTPRD
chr11:46709282-48290743	LOH	1581462	-0.3311	0	9	7	cfa-mir-876,ENSCAFG00000026571,ENSCAFG00000001731,ENSCAFG00000001734,5S_rRNA,U6,ENSCAFG00000001737
chr11:55144536-61661545	LOH	6517010	0.003743	2.80899	178	62	ENSCAFG00000031489,U6,SEC61B,NAMA_1,NAMA_2,ENSCAFG00000027865,5S_rRNA,ENSCAFG00000002590,BAAT,MRPL50,TMEM246,SNORA57,U2,ENSCAFG00000030806,ENSCAFG00000029709,ENSCAFG00000002674,ENSCAFG00000030606,OR13C4,ENSCAFG00000002677,OR13C8,ENSCAFG00000002680,OR13F1,ENSCAFG00000030353,ENSCAFG00000032686,ENSCAFG00000032550,ENSCAFG00000029270,ENSCAFG00000032327,U4,C9orf156,HEMGN,ANP32B,NANS,TRIM14,CORO2A,ANKS6…
chr11:65844624-71178275	LOH	5333652	0.152489	0	140	61	OR2K2,ENSCAFG00000030311,ENSCAFG00000030529,ENSCAFG00000032765,ENSCAFG00000032333,ENSCAFG00000003019,ENSCAFG00000003047,ENSCAFG00000003064,ENSCAFG00000028946,ENSCAFG00000029351,ENSCAFG00000003318,ENSCAFG00000023218,SLC31A2,SLC31A1,ENSCAFG00000003234,ENSCAFG00000003238,HDHD3,ALAD,POLE3,C9orf43,7SK,AMBP,KIF12,cfa-mir-455,ENSCAFG00000003331,ENSCAFG00000031478,ENSCAFG00000029773,ENSCAFG00000003473,TR…
chr12:1642188-5122938	LOH	3480751	0.07213	2.38095	84	87	5S_rRNA,ENSCAFG00000029791,C6orf10,U6,ENSCAFG00000023531,DLA-DRA1,DLA-DQA,7SK,DLA-DOB,PSMB8,DLA-DMA,DLA-DOA,SCARNA20,RXRB,SLC39A7,HSD17B8,cfa-mir-219-1,RING1,RPS18,WDR46,PFDN6,ENSCAFG00000031301,TAPBP,ZBTB22,DAXX,PHF1,CUTA,ENSCAFG00000001017,ENSCAFG00000013082,BAK1,GGNBP1,UQCC2,ENSCAFG00000032320,MLN,ENSCAFG00000024506,HMGA1,ENSCAFG00000023394,GNG5P2,FKBP1A,TAF11,ENSCAFG00000029955,ENSCAFG0000000…
chr12:26644070-33895048	LOH	7250979	-0.19228	0.558659	179	29	U6,ENSCAFG00000029412,U2,SNORA62,ENSCAFG00000023540,ENSCAFG00000002522,ENSCAFG00000028656,ENSCAFG00000002548,ENSCAFG00000002604,ENSCAFG00000002606,ENSCAFG00000024966,ENSCAFG00000002619,cfa-mir-30c-2,ENSCAFG00000026626,cfa-mir-30a,PTP4A1,EYS,C6ORF57,B3GAT2,LGSN,PHF3,ENSCAFG00000023580,BAI3,LMBRD1,COL9A1,FAM135A,SMAP1,OGFRL1,COL19A1
chr12:38193062-46044993	LOH	7851932	-0.07556	0.568182	176	42	U6,ENSCAFG00000002783,ANXA2,ENSCAFG00000023918,7SK,ENSCAFG00000030790,ENSCAFG00000032044,SNORD112,TPBG,ENSCAFG00000002945,5S_rRNA,PRSS35,RIPPLY2,ENSCAFG00000030831,ENSCAFG00000029472,SNORD50,ENSCAFG00000003032,ENSCAFG00000032215,IRAK1BP1,HMGN3,LCA5,SH3BGRL2,ELOVL4,TTK,FAM46A,PGM3,RWDD2A,MRAP2,TBX18,NT5E,SNX14,SYNCRIP,MEI4,PHIP,BCKDHB,IBTK,UBE3D,DOPEY1,ME1,CYB5R4,KIAA1009,SNAP91
chr12:52733708-59191620	LOH	6457913	-0.09625	1.16279	172	34	ENSCAFG00000017465,U6,Y_RNA,ENSCAFG00000003417,ENSCAFG00000029156,ENSCAFG00000003424,5S_rRNA,GPR63,U5,ENSCAFG00000028270,7SK,POU3F2,COQ3,ENSCAFG00000029226,PRDM13,SNORA38,RPL3,ACA64,MANEA,FUT9,UFL1,PNISR,ENSCAFG00000030791,CCNC,MCHR2,SIM1,FHL5,NDUFAF4,MMS22L,FBXL4,FAXC,KLHL32,USP45,ASCC3
chr12:60685035-62204631	LOH	1519597	-0.00639	1.51515	66	2	ENSCAFG00000028773,U6
chr12:70898857-72498081	LOH	1599225	0.025593	2.08333	48	16	ENSCAFG00000028695,COL10A1,TSPYL4,TSPYL1,C6orf120,ENSCAFG00000032390,TCTE3,ERMARD,DLL1,PSMB1,TBP,FRK,NT5DC1,PHF10,PDCD2,FAM120B
chr14:1-18121053	LOH	18121054	-0.22442	2.7027	222	176	ENSCAFG00000009505,ENSCAFG00000006267,ENSCAFG00000024336,ENSCAFG00000024333,HIST3H2A,TRIM11,IBA57,ENSCAFG00000001170,GUK1,ENSCAFG00000030870,MRPL55,C1orf35,WNT9A,JMJD4,OR6F1,OR13G1,OR2AK2,ENSCAFG00000030646,ELOF1,ENSCAFG00000001195,ENSCAFG00000001199,ENSCAFG00000028629,OR11L1,FAM71C,ENSCAFG00000001242,ENSCAFG00000031134,ENSCAFG00000029699,ENSCAFG00000030451,OR2L13,ENSCAFG00000001251,OR20H03,OR14C…
chr14:54064208-58772985	LOH	4708778	-0.07943	1.05263	95	20	ENSCAFG00000030167,SNORA62,U6,ENSCAFG00000003437,ANKRD7,U2,TES,CAV1,CAPZA2,WNT2,ENSCAFG00000029126,MDFIC,TFEC,CAV2,MET,ST7,ASZ1,CFTR,ENSCAFG00000024216,CORTBP2
chr15:13633903-17534455	LOH	3900553	0.156906	2.40964	83	94	ENSCAFG00000031689,MOB3C,KNCN,DMBX1,ENSCAFG00000004242,ENSCAFG00000028806,POMGNT1,TSPAN1,7SK,U6,TMEM69,CCDC17,CCDC163P,TOE1,HPDL,ENSCAFG00000003395,UROD,HECTD3,ENSCAFG00000004686,U5,TCTEX1D4,PLK3,BEST4,ENSCAFG00000004745,SNORD38,snosnR61,SNORD46,SNORD39,ENSCAFG00000027864,DMAP1,ENSCAFG00000023514,B4GALT2,ATP6V0B,DPH2,MED8,CDC20,ELOVL1,MPL,C1orf210,ENSCAFG00000031642,TMEM125,EBNA1BP2,ENSCAFG000000…
chr15:36996204-44931652	LOH	7935449	-0.28719	0	120	76	RMST_1,U2,ENSCAFG00000026763,RMST_2,RMST_3,RMST_4,RMST_5,RMST_6,RMST_7,RMST_8,cfa-mir-135a-2,RMST_10,5S_rRNA,SNORA18,SNORA53,IKBIP,SNORA70,ENSCAFG00000006667,ENSCAFG00000023676,ENSCAFG00000006682,ENSCAFG00000023440,ENSCAFG00000006711,ENSCAFG00000006734,ENSCAFG00000031488,ARL1,ENSCAFG00000025728,7SK,PMCH,ASCL1,snoU2_19,U6,ENSCAFG00000007401,ENSCAFG00000029486,ENSCAFG00000005721,TMPO,ENSCAFG0000000…
chr16:1-21290254	LOH	21290255	0.071906	0.508906	393	254	ENSCAFG00000031089,IGFBP3,IGFBP1,ENSCAFG00000029006,ENSCAFG00000028929,5S_rRNA,ENSCAFG00000003392,Y_RNA,U6,ENSCAFG00000029696,7SK,U6atac,ENSCAFG00000030577,ENSCAFG00000030963,OR08A11,ENSCAFG00000030583,OR2A2,OR2A14,OR2A12,OR2A25,OR2A5,OR6B1,ENSCAFG00000029411,cOR13M4,ENSCAFG00000003534,ENSCAFG00000003537,TAS2R41,TAS2R16,TMEM139,ENSCAFG00000029004,TAS2R40,TAS2R39,PIP,ENSCAFG00000003650,OR6V1,C7orf…
chr16:23685055-30977686	LOH	7292632	0.073416	2.83019	106	52	ENSCAFG00000026572,7SK,C8orf4,ENSCAFG00000031414,ENSCAFG00000007082,ENSCAFG00000005828,ENSCAFG00000005837,TM2D2,ENSCAFG00000025419,ENSCAFG00000029127,U6,5S_rRNA,ADRB3,BRF2,ERLIN2,ENSCAFG00000023937,KAT6A,ANK1,NKX6-3,AGPAT6,GINS4,GOLGA7,SFRP1,IDO2,IDO1,ADAM2,HTRA4,FGFR1,LETM2,WHSC1L1,PPAPDC1B,DDHD2,BAG4,LSM1,STAR,ASH2L,GPR124,ENSCAFG00000006193,ZNF703,ZMAT4,ENSCAFG00000005758,ADAM18,ENSCAFG0000000…
chr17:43783297-48256418	LOH	4473122	-0.33572	2	50	17	LRRTM1,ENSCAFG00000008109,U6,ENSCAFG00000008121,ENSCAFG00000031191,7SK,LRRTM4,ENSCAFG00000032721,ENSCAFG00000026547,REG3A,ENSCAFG00000029634,GCFC2,MRPL19,EVA1A,POLE4,CTNNA2,TACR1
chr18:19837654-23140815	LOH	3303162	0.104981	1.49254	67	10	U6,7SK,GNAI1,GNAT3,CD36,SEMA3C,HGF,CACNA2D1,PCLO,SEMA3E
chr18:23804880-25378192	LOH	1573313	0.06843	0	21	12	U6,ENSCAFG00000030026,SCGB1C1,ODF3,BET1L,RIC8A,SIRT3,ENSCAFG00000030788,SEMA3D,ENSCAFG00000031180,B4GALNT4,SEPT14
chr19:12673448-19119298	LOH	6445851	-0.02992	1.78571	112	45	U6,ENSCAFG00000003857,ENSCAFG00000005164,ENSCAFG00000003946,ENSCAFG00000003951,ENSCAFG00000031413,ENSCAFG00000027895,U2,ENSCAFG00000003969,ENSCAFG00000003975,CEBPZ-AS1,SNORD112,SPRY1,7SK,BBS12,ENSCAFG00000032088,IL2,ENSCAFG00000004010,ENSCAFG00000031875,CCNA2,ENSCAFG00000004167,PGRMC2,PLK4,SLC25A31,ANKRD50,ENSCAFG00000003994,IL21,BBS7,EXOSC9,ANXA5,NDNF,LARP1B,MFSD8,C4orf29,HSPA4L,INTU,ENSCAFG0000…
chr20:38997602-41964607	LOH	2967006	0.107643	0	51	100	TMEM115,ENSCAFG00000010581,NPRL2,RASSF1,TUSC2,HYAL2,HYAL1,LSMEM2,GNAT1,MST1R,CDHR4,AMIGO3,APEH,AMT,TCTA,GPX1,C3orf62,U6,C3orf84,CCDC71,QARS,IMPDH2,NDUFAF3,cfa-mir-191,cfa-mir-425,DALRD3,P4HTM,ENSCAFG00000012132,ENSCAFG00000029060,TMEM89,UQCRC1,ENSCAFG00000025721,UCN2,CCDC51,RPL18A,NME6,CAMP,ENSCAFG00000029616,ENSCAFG00000004560,ENSCAFG00000031685,ENSCAFG00000013404,ENSCAFG00000030951,7SK,ZMYND10,…
chr21:17428471-31335749	LOH	13907279	-0.08539	0.980392	306	286	ENSCAFG00000004649,ENSCAFG00000030498,U4,cfa-mir-708,U6,cfa-mir-1838,ENSCAFG00000004838,ENSCAFG00000004842,THRSP,COX7C,SERF2,ENSCAFG00000024043,TSKU,ENSCAFG00000005269,SNORD15,cfa-mir-326,ENSCAFG00000005447,OR2AT4,LIPT2,KCNE3,UCP2,DNAJB13,P2RY6,P2Y2,ENSCAFG00000005646,cfa-mir-139,ENSCAFG00000005724,PHOX2A,ENSCAFG00000005777,LRTOMT,ANAPC15,ENSCAFG00000005792,IL18BP,ART5,CHRNA10,RHOG,ENSCAFG0000003…
chr22:1-1780037	LOH	1780038	0.021166	0	8	14	ENSCAFG00000024550,ALG11,CCDC70,FAM124A,5S_rRNA,ENSCAFG00000004303,SNORD112,U6,ATP7B,INTS6,RNASEH2B,WDFY2,SERPINE3,ENSCAFG00000004291
chr22:2726515-45872393	LOH	43145879	-0.39552	0.8	250	159	LPAR6,U6,NDUFB6,ENSCAFG00000020219,U1,ENSCAFG00000031601,U2,ENSCAFG00000004463,ENSCAFG00000028871,ENSCAFG00000029204,ENSCAFG00000029502,SPERT,ENSCAFG00000030061,TPT1,SNORA31,SNORA46,KCTD4,ENSCAFG00000004550,ENSCAFG00000004552,ENSCAFG00000028598,ENSCAFG00000031446,ENSCAFG00000030665,RGCC,ENSCAFG00000024949,7SK,KBTBD6,cfa-mir-759,ENSCAFG00000024875,ENSCAFG00000024745,5S_rRNA,ENSCAFG00000024478,ENSC…
chr23:1-10073965	LOH	10073966	0.04603	3.0303	33	105	CST9L,ENSCAFG00000030783,ENSCAFG00000017407,U6,ENSCAFG00000024112,CST7,VSX1,U4,ENSCAFG00000004391,ENSCAFG00000029334,ENSCAFG00000004412,ENSCAFG00000004427,ENSCAFG00000004431,cfa-mir-138a,ENSCAFG00000031044,ENSCAFG00000011032,ENSCAFG00000029974,ENSCAFG00000029680,CCR4,5S_rRNA,ENSCAFG00000030719,ENSCAFG00000004734,ENSCAFG00000010012,cfa-mir-128-2,ENSCAFG00000004758,ENSCAFG00000026672,ENSCAFG0000002…
chr23:25804538-28927642	LOH	3123105	-0.08611	0.961538	104	31	ENSCAFG00000026863,U6,SNORA70,ENSCAFG00000031263,ENSCAFG00000023825,ENSCAFG00000027842,ENSCAFG00000006066,NUDT16,ENSCAFG00000005867,OXNAD1,DPH3,GALNT15,BTD,EAF1,ENSCAFG00000006021,CAPN7,ENSCAFG00000024369,ASTE1,PLCL2,RFTN1,ANKRD28,HACL1,ENSCAFG00000024259,COL6A5,COL6A6,PIK3R4,ATP2C1,MRPL3,CPNE4,SH3BP5,NEK11
chr23:32341795-38845522	LOH	6503728	-0.16033	1.66667	120	67	SNORD112,U7,U6,SLC35G2,SNORA62,UBE2N,ENSCAFG00000030002,ENSCAFG00000007480,ENSCAFG00000024361,DBR1,U6atac,ENSCAFG00000007544,Y_RNA,7SK,ENSCAFG00000026774,ENSCAFG00000031665,ENSCAFG00000007572,FOXL2,ENSCAFG00000007587,ENSCAFG00000030488,ENSCAFG00000031477,ENSCAFG00000007610,5S_rRNA,RNF7,ENSCAFG00000030856,ENSCAFG00000007877,ENSCAFG00000007883,PAQR9,CHST2,NCK1,IL20RB,CLDN18,DZIP1L,NME9,ESYT3,FAIM,C…
chr23:47560163-48498462	LOH	938300	-0.27275	0	23	5	7SK,U6,DHX36,ARHGEF26,GPR149
chr23:48753855-52294480	LOH	3540626	0.020431	2.43902	41	27	ENSCAFG00000008758,U6,ENSCAFG00000029908,ENSCAFG00000032528,SHOX2,ENSCAFG00000031342,U4,LXN,C3orf33,GMPS,SSR3,TIPARP,CCNL1,PTX3,MLF1,GFM1,RARRES1,ENSCAFG00000030232,ENSCAFG00000009128,ENSCAFG00000031146,MME,SLC33A1,KCNAB1,ENSCAFG00000008882,VEPH1,RSRC1,PLCH1
chr24:1-39926741	LOH	39926742	0.051839	0.669643	448	456	CST11,CD93,THBD,ENSCAFG00000005159,ENSCAFG00000005162,FOXA2,7SK,PAX1,Nkx2-2as,NKX2-4,ENSCAFG00000005232,U6,ENSCAFG00000031962,INSM1,ENSCAFG00000005278,ENSCAFG00000005360,ENSCAFG00000032343,RBBP9,ZNF133,SNORA17,MGME1,SNORD17,OTOR,ENSCAFG00000022879,FLRT3,U4,ENSCAFG00000005615,ENSCAFG00000032703,ENSCAFG00000032673,ENSCAFG00000005645,ENSCAFG00000028674,SNORA70,ENSCAFG00000026601,TRMT6,RPL26,PROKR2,T…
chr24:41811632-47698779	LOH	5887148	0.107593	0	140	103	PEPCK,PMEPA1,ENSCAFG00000030103,C20orf85,ENSCAFG00000026490,ENSCAFG00000012157,NELFCD,ENSCAFG00000012194,PPP1R3D,FAM217B,U6,PSMA7,HRH3,ADRM1,RPS21,GATA5,cfa-mir-1-1,cfa-mir-133c,ENSCAFG00000030917,SLCO4A1,MRGBP,HAR1A,cfa-mir-124-3,YTHDF1,BIRC7,NKAIN4,CHRNA4,C20orf195,ENSCAFG00000012988,ENSCAFG00000010072,STMN3,TNFRSF6B,ENSCAFG00000031222,SLC2A4RG,DNAJC5,ENSCAFG00000026996,SAMD10,TCEA2,ENSCAFG0000…
chr25:2193270-5984987	LOH	3791718	-0.0698	0	118	21	SNORA52,ENSCAFG00000032066,ENSCAFG00000029678,C13ORF36,SNORA31,MAB21L1,UFM1,POSTN,EXOSC8,ALG5,RFXAP,SPG20,ENSCAFG00000006206,ENSCAFG00000006263,FREM2,TRPC4,SUPT20H,SMAD9,DCLK1,CCNA1,NBEA
chr25:13030955-16732262	LOH	3701308	0.058071	0	87	25	ENSCAFG00000006939,SHISA2,U6,ENSCAFG00000024806,7SK,ENSCAFG00000007094,AMER2,ENSCAFG00000007106,ENSCAFG00000031332,ENSCAFG00000007171,RNF6,MTMR6,ENSCAFG00000007120,ENSCAFG00000032664,SACS,CDK8,ENSCAFG00000006926,NUPL1,MIPEP,TNFRSF19,SGCG,FGF9,ATP8A2,ENSCAFG00000007115,MICU2
chr25:18236573-23246179	LOH	5009607	-0.08655	0	107	27	ENSCAFG00000030929,U6,ENSCAFG00000030580,CCDC115,ENSCAFG00000025233,5S_rRNA,ENSCAFG00000029275,ENSCAFG00000007743,ENSCAFG00000007763,RNF17,ATP12A,IMP4,CBR4,C4ORF27,MFAP3L,AADAT,ENSCAFG00000007798,PSPC1,MPHOSPH8,CENPJ,PTPN18,PALLD,SH3RF1,NEK1,CLCN3,ENSCAFG00000028885,ENSCAFG00000025297
chr25:42231458-44851115	LOH	2619658	-0.02873	1.49254	67	56	ENSCAFG00000029276,ENSCAFG00000030283,ENSCAFG00000031683,GPR55,ENSCAFG00000029715,ENSCAFG00000030975,B3GNT7,ENSCAFG00000025420,SNORA75,SNORD20,SNORD82,NMUR1,C2orf57,ENSCAFG00000030279,ENSCAFG00000031275,U6,NPPC,SNORA62,U4,ENSCAFG00000011195,ENSCAFG00000030683,PRSS56,CHRNG,ENSCAFG00000011328,C2orf82,SCARNA6,FBXO36,SP110,SP140,ENSCAFG00000031923,CAB39,ITM2C,SPATA3,PSMD1,5HT2B,NCL,PTMA,PDE6D,ECEL1,E…
chr25:45457812-51628933	LOH	6171122	-0.00356	3.9548	177	80	U8,ARL4C,ENSCAFG00000029258,CXCR7,PRLH,ENSCAFG00000023798,ENSCAFG00000012362,ENSCAFG00000031087,HES6,TWIST2,ROMO1,OR12C12,ENSCAFG00000029008,ENSCAFG00000030165,TPCR72,ENSCAFG00000025602,ENSCAFG00000031589,ENSCAFG00000031049,TPCR64,ENSCAFG00000031383,OTOS,ENSCAFG00000026735,cfa-mir-149,GPC1,ENSCAFG00000029035,ENSCAFG00000030158,GPR35,ENSCAFG00000032707,ENSCAFG00000012839,ENSCAFG00000032116,BOK,DTY…
chr26:1-4393014	LOH	4393015	0.147174	2.63158	76	42	ENSCAFG00000024332,SNORA70,SNORA71,P2X2,ENSCAFG00000023461,ENSCAFG00000032366,U6,NOC4L,SNORA49,PUS1,RAN,ENSCAFG00000006677,ENSCAFG00000006700,FZD10,ENSCAFG00000006853,ANHX,ZNF268,ZNF10,ZNF140,ENSCAFG00000031048,ZNF605,CHFR,GOLGA3,PGAM5,PXMP2,POLE,FBRSL1,GALNT9,DDX51,ULK1,MMP17,STX2,PIWIL1,SLC15A4,ANKLE2,EP400,GPR133,RIMBP2,GLT1D1,TMEM132C,SFSWAP,TMEM132D
chr27:13018251-15180773	LOH	2162523	-0.063	0	38	20	ENSCAFG00000009888,ENSCAFG00000028522,SNORA67,7SK,U6,ENSCAFG00000010036,ENSCAFG00000028822,ENSCAFG00000010463,U6atac,ENSCAFG00000028502,MUC19,C12orf40,ENSCAFG00000028784,ENSCAFG00000010466,ENSCAFG00000025522,LRRK2,ABCD2,KIF21A,SLC2A13,CPNE8
chr27:24823262-32378176	LOH	7554915	-0.10706	0.588235	170	65	KCNJ8,C12ORF39,GOLT1B,ENSCAFG00000025589,ENSCAFG00000016278,ENSCAFG00000016289,ENSCAFG00000025568,U6,ENSCAFG00000024414,ENSCAFG00000012292,ENSCAFG00000029531,ENSCAFG00000012267,ENSCAFG00000013746,ENSCAFG00000025219,SCARNA11,ENSCAFG00000030449,U2,CAPZA3,ENSCAFG00000028059,ENSCAFG00000012592,ENSCAFG00000029345,ENSCAFG00000012600,ENSCAFG00000028537,7SK,ENSCAFG00000012705,C12orf60,SMCO3,H2AFJ,HIST1H4…
chr27:38371718-45876710	LOH	7504993	-0.00163	0	167	104	ENSCAFG00000014771,LPAR5,SCARNA11,IFFO1,snoU85,MRPL51,ENSCAFG00000000465,VAMP1,KCNA1,KCNA6,FGF23,TMA7,ENSCAFG00000030336,5S_rRNA,RHNO1,FOXM1,FKBP4,ENSCAFG00000030056,SNORA70,ENSCAFG00000030500,7SK,NINJ2,U2,U6,ENSCAFG00000025295,FBXL14,ENSCAFG00000031884,LRTM2,ENSCAFG00000015987,ENSCAFG00000016001,ENSCAFG00000031581,RPLP1,ENSCAFG00000031431,CECR6,CECR5,Y_RNA,ENSCAFG00000016084,ENSCAFG00000016131,T…
chr28:27601843-40297221	LOH	12695379	-0.07457	1.8018	111	90	VAX1,ENSCAFG00000029991,U6,7SK,PRLHR,NANOS1,SNORA19,ENSCAFG00000012109,ENSCAFG00000012316,ENSCAFG00000030131,ENSCAFG00000012412,C10orf120,ENSCAFG00000030015,ENSCAFG00000030497,NKX1-2,ENSCAFG00000032418,MMP21,NPS,FOXI2,DPYSL4,KCNK18,SLC18A2,CACUL1,EIF3A,SFXN4,RGS10,TIAL1,BAG3,C10ORF119,PLEKHA1,HTRA1,CUZD1,ENSCAFG00000012627,ENSCAFG00000012637,PSTK,IKZF5,ACADSB,HMX2,BUB3,CHST15,OAT,FAM53B,FAM175B,Z…
chr29:8610480-13615164	LOH	5004685	0.073897	0	70	17	FAM110B,ENSCAFG00000007159,ENSCAFG00000032699,UBXN2B,ENSCAFG00000007112,NSMAF,ENSCAFG00000012280,GGH,TTPA,YTHDF3,CYP7A1,TOX,CA8,RAB2A,CHD7,CLVS1,ASPH
chr29:18648224-23967058	LOH	5318835	0.101255	1.14942	87	35	VTI1B,SNORA72,MSC,SNORA63,KCNB2,ENSCAFG00000007939,ENSCAFG00000007942,U6,ENSCAFG00000008012,RPL7,ENSCAFG00000008135,TMEM70,ENSCAFG00000031592,7SK,PRDM14,TRAM1,LACTB2,TERF1,SBSPON,ENSCAFG00000008119,TCEB1,LY96,JPH1,GDAP1,PI15,CRISPLD1,HNF4G,SLCO5A1,NCOA2,XKR9,EYA1,RDH10,SULF1,TRPA1,STAU2
chr29:24888154-26478424	LOH	1590271	-0.02004	0	48	6	PEX2,U6,ENSCAFG00000003489,PKIA,IL7,ZC2HC1A
chr29:32427542-36233275	LOH	3805734	0.07938	4.58716	109	21	U6,ENSCAFG00000030436,ENSCAFG00000032637,ENSCAFG00000008935,ENSCAFG00000029124,ENSCAFG00000008943,ENSCAFG00000008955,WWP1,CPNE3,RIPK2,OSGIN2,ENSCAFG00000008992,ENSCAFG00000032543,CALB1,TMEM64,RMDN1,CNGB3,CNBD1,MMP16,DECR1,NECAB1
chr30:11728408-26001017	LOH	14272610	-0.25433	2.29885	87	100	cfa-mir-147,7SK,U6,ENSCAFG00000013825,ENSCAFG00000013832,CTXN2,EID1,TNFAIP8L3,ENSCAFG00000015600,ENSCAFG00000031567,ENSCAFG00000002760,GSR,SNORA25,SNORA51,cfa-mir-628,ENSCAFG00000016036,ENSCAFG00000016247,ENSCAFG00000016268,PFDN4,ENSCAFG00000016650,GCNT3,GTF2A2,FOXB1,ENSCAFG00000031554,GATM,SPATA5L1,SLC30A4,SQRDL,SLC24A5,SLC12A1,DUT,CEP152,SECISBP2L,DTWD1,SLC27A2,HDC,ENSCAFG00000024904,USP50,CYP1…
chr30:32310811-33411789	LOH	1100979	-0.10864	0	34	14	ENSCAFG00000029748,ENSCAFG00000032561,U6,SPESP1,U2,ENSCAFG00000017518,FEM1B,NOX5,KIF23,ITGA11,CORO2B,ANP32A,GLCE,PAQR5
chr31:1-7033214	LOH	7033215	-0.10869	0.578035	173	20	ENSCAFG00000000045,ENSCAFG00000030140,CGGBP1,ENSCAFG00000001606,HTR1F,ENSCAFG00000007794,U6,ENSCAFG00000032237,ENSCAFG00000026645,ENSCAFG00000007816,ENSCAFG00000029014,ENSCAFG00000031268,7SK,CHMP2B,VGLL3,ENSCAFG00000032194,ENSCAFG00000024833,POU1F1,GBE1,CADM2
chr31:9965558-14520252	LOH	4554695	-0.31028	4.7619	42	24	ENSCAFG00000007984,ENSCAFG00000007994,ENSCAFG00000007999,NRIP1,U6,SNORA62,7SK,ENSCAFG00000001764,cfa-mir-99a-1,cfa-let-7c,cfa-mir-125b-2,ENSCAFG00000031557,snoU13,ENSCAFG00000008309,RBM11,ENSCAFG00000008026,HSPA13,SAMSN1,CXADR,BTG3,C21orf91,LIPI,ENSCAFG00000008271,USP25
chr34:1-14755680	LOH	14755681	0.045712	0.480769	208	90	CTSC,U6,5S_rRNA,ENSCAFG00000009894,ENSCAFG00000015903,TUBA1A,ENSCAFG00000010262,7SK,NPM1,SNORD123,ENSCAFG00000031045,ENSCAFG00000010312,MED10,U2,IRX1,IRX2,ENSCAFG00000028680,ENSCAFG00000031755,ENSCAFG00000031141,MRPL36,ENSCAFG00000032477,NKD2,TPPP,ENSCAFG00000028549,CCDC127,LRRC14B,ENSCAFG00000011068,ZNF639,ENSCAFG00000011389,SNORA81,ENSCAFG00000026758,DNAJC19,ENSCAFG00000031115,ENSCAFG0000002831…
chr35:6527860-20557297	LOH	14029438	0.09161	0	114	81	C11orf1,U6,ENSCAFG00000024482,ENSCAFG00000030034,ENSCAFG00000009627,ENSCAFG00000009631,C6orf52,ENSCAFG00000009692,ENSCAFG00000028991,GFOD1,NOL7,MCUR1,ENSCAFG00000009866,ENSCAFG00000031905,ENSCAFG00000009876,ENSCAFG00000009878,ENSCAFG00000026618,U2,ENSCAFG00000009936,RBM24,ENSCAFG00000010021,ENSCAFG00000031372,7SK,NHLRC1,SNORA1,ENSCAFG00000010202,SNORA25,ENSCAFG00000029629,ID4,ENSCAFG00000031539,E…
chr37:18000884-22970360	LOH	4969477	-0.32672	0	21	20	U6,ENSCAFG00000023462,ENSCAFG00000014087,ENSCAFG00000032119,ENSCAFG00000029239,ACADL,MYL1,BARD1,ATIC,FN1,MREG,LANCL1,CPS1,ERBB4,IKZF2,ENSCAFG00000014259,ENSCAFG00000032634,VWC2L,ABCA12,ENSCAFG00000014255
chr38:18732814-20240159	LOH	1507346	0.119892	2.22222	45	8	7SK,C1orf110,NUF2,RGS5,RGS4,HSD17B7,UAP1,DDR2
chrX:2126829-2957757	LOH	830929	0.069277	0	25	6	U6,ENSCAFG00000011192,SNORD22,ENSCAFG00000032113,OBP,ENSCAFG00000031750
chrX:29565162-63406934	LOH	33841773	0.053718	2.83688	141	321	ENSCAFG00000030853,U6,ENSCAFG00000028832,ENSCAFG00000013821,ENSCAFG00000029731,ENSCAFG00000023374,ENSCAFG00000024210,ENSCAFG00000024521,SNORA77,ENSCAFG00000023429,U4,MID1IP1,7SK,ENSCAFG00000014111,ENSCAFG00000023832,ENSCAFG00000014123,ENSCAFG00000032635,RPS27,GPR34,GPR82,ENSCAFG00000014408,ENSCAFG00000014417,NDP,SNORA33,ENSCAFG00000014515,DUSP21,ENSCAFG00000014691,cfa-mir-221,cfa-mir-222,ENSCAFG0…
chrX:73364763-101804898	LOH	28440136	-0.02835	3.57143	56	235	ENSCAFG00000030596,ENSCAFG00000017509,TSPAN6,U6,ENSCAFG00000017688,HNRNPH2,ARMCX1,ENSCAFG00000017699,ARMCX6,ARMCX3,ARMCX2,ENSCAFG00000017707,ENSCAFG00000017731,5S_rRNA,BEX5,ENSCAFG00000031569,ENSCAFG00000017771,ENSCAFG00000030854,ARMCX5,TCEAL7,ENSCAFG00000017791,ENSCAFG00000017789,ENSCAFG00000029673,U4,BEX4,ENSCAFG00000024380,BHLHB9,GPRASP2,ENSCAFG00000017777,WBP5,NGFRAP1,ENSCAFG00000017795,ENSCA…

## Sheet: ND10-252
Supplementary Table 9. Loss of heterozygosity identified by SNP Array in canine melanoma by sample
Chromosome Region	Event	Length	Probe Median	% Heterozygous	Probes	Count of Gene Symbols	Gene Symbols
chr1:18101315-18657780	LOH	556466	-0.03538	0	47	5	ST8SIA3,NARS,FECH,ATP8B1,ONECUT2
chr1:20819809-21774115	LOH	954307	0.01796	0	62	9	ENSCAFG00000030508,SNORA44,ENSCAFG00000028993,STARD6,POLI,MBD2,TIMM9,RAB27B,C18orf54
chr1:33367501-33904795	LOH	537295	0.006071	0	44	3	GJE1,NMBR,VTA1
chr1:39477612-42943665	LOH	3466054	0.004857	0.803213	249	33	5S_rRNA,ENSCAFG00000000382,RAET1E,ENSCAFG00000000399,U6,U4,ENSCAFG00000029168,ENSCAFG00000000421,ENSCAFG00000000523,TAB2,ZC3H12D,PPIL4,KATNA1,NUP43,LRP11,ZBTB2,RMND1,CCDC170,MYCT1,VIP,SASH1,LATS1,GINM1,PCMT1,ENSCAFG00000000402,PLEKHG1,MTHFD1L,AKAP12,C6ORF211,ESR1,SYNE1,UST,IYD
chr1:4294592-4992708	LOH	698117	-0.02821	1.88679	53	8	U6,ENSCAFG00000030462,ZADH2,CNDP1,CNDP2,ENSCAFG00000029366,FAM69C,ZNF407
chr1:5062875-5747883	LOH	685009	-0.01931	0	53	7	RPL34,U6,ENSCAFG00000000030,C18orf63,CYB5A,TIMM21,FBXO15
chr1:52462911-53846297	LOH	1383387	0.010522	0	110	4	HNRNPDL,ENSCAFG00000023764,C6orf118,PDE10A
chr1:6374831-7854487	LOH	1479657	0.046498	1.05263	95	3	CBLN2,ENSCAFG00000008376,ENSCAFG00000000034
chr1:63941011-64515407	LOH	574397	-0.00621	2.38095	42	4	U6,TPD52L1,HDDC2,RNF217
chr1:67783690-68736664	LOH	952975	-0.01268	0	79	6	ENSCAFG00000011743,ENSCAFG00000029164,LAMA2,L3MBTL3,SAMD3,ARHGAP18
chr1:71333017-72927509	LOH	1594493	-0.01116	0	98	10	TUG1_1,cfa-mir-24-1,cfa-mir-27b,cfa-mir-23b,CTSL,FBP1,FBP2,FANCC,C9orf3,DAPK1
chr1:79076377-81083877	LOH	2007501	-0.02253	0	135	10	ENSCAFG00000030968,ENSCAFG00000032082,7SK,U7,PSAT1,CEP78,TLE4,ENSCAFG00000030357,GNA14,GNAQ
chr10:21110929-21670451	LOH	559523	-0.04647	2.32558	43	8	ENSCAFG00000031834,LDOC1L,5S_rRNA,PRR5,PARVG,ARHGAP8,KIAA1644,SAMM50
chr10:3544828-5018004	LOH	1473177	0.038713	1.20482	83	1	SNORA31
chr10:40277923-40871304	LOH	593382	-0.03855	2.5	40	11	U6,ENSCAFG00000002132,MFSD9,IL18RAP,IL1RL1,ENSCAFG00000002145,IL1R1,TMEM182,SLC9A2,ENSCAFG00000029466,IL18R1
chr11:20792952-21637184	LOH	844233	-0.11836	0	54	20	IL5,ENSCAFG00000000877,U6,IL13,IL4,ENSCAFG00000029113,SOWAHA,GDF9,UQCRQ,LEAP2,U4,KIF3A,CCNI2,SEPT8,SHROOM1,AFF4,ZCCHC10,HSPA4,RAD50,FSTL4
chr11:24573457-25859737	LOH	1286281	-0.14244	4.81928	83	15	cfa-mir-874,ENSCAFG00000001129,ENSCAFG00000022881,HNRNPA0,ENSCAFG00000001135,WNT8A,ENSCAFG00000001165,KIF20A,KLHL3,MYOT,PKD2L2,FAM13B,CDC23,SPOCK1,BRD8
chr11:36505960-37013951	LOH	507992	0.034637	0	35	1	BNC2
chr11:46186284-47066478	LOH	880195	0.03751	2	50	3	5S_rRNA,cfa-mir-876,ENSCAFG00000026571
chr11:63998666-66197000	LOH	2198335	0.016345	0.520833	192	23	ACTL7A,FAM206A,cfa-mir-32,U6,C9orf152,OR2K2,ENSCAFG00000030311,ACTL7B,IKBKAP,CTNNAL1,PTPN3,ENSCAFG00000032331,ENSCAFG00000029667,ZNF483,TMEM245,FRRS1L,EPB41L4B,TXNDC8,SVEP1,LPAR1,PTGR1,PALM2,KIAA0368
chr11:878711-3109339	LOH	2230629	-0.17401	4.71698	106	42	ENSCAFG00000000494,ENSCAFG00000000491,ENSCAFG00000018149,ENSCAFG00000030378,U6,cfa-mir-340,LTC4S,HNRNPH1,SNORA54,ENSCAFG00000032181,ZNF879,ZFP2,ENSCAFG00000000271,PROP1,ENSCAFG00000000262,RPA3,7SK,IFGGD3,ENSCAFG00000030653,CNOT6,GFPT2,MAPK9,TBC1D9B,SQSTM1,MGAT4B,CANX,CBY3,ZNF354C,GRM6,ZNF354B,ENSCAFG00000031000,CLK4,FLT4,RASGEF1C,RNF130,C5orf45,MAML1,ADAMTS2,ZNF454,ENSCAFG00000031310,RUFY1,COL23A1
chr12:1-518345	LOH	518346	-0.0338	0	38	19	ENSCAFG00000000377,U4,RPP21,ENSCAFG00000026551,MRPS18B,MDC1,TUBB,MED23,ARG1,TRIM39,GNL1,ABCF1,PPP1R10,ATAT1,C6orf136,DHX16,NRM,ENPP3,FLOT1
chr12:10678081-15498889	LOH	4820809	-0.01098	0.501253	399	78	GUCA1A,GUCA1B,MRPS10,U6,TBCC,ENSCAFG00000001728,PEX6,MEA1,MRPL2,DNPH1,SLC22A7,CRIP3,DLK2,ENSCAFG00000001861,TJAP1,LRRC73,POLR1C,ENSCAFG00000031057,MAD2L1BP,RSPH9,ENSCAFG00000029485,PAPST1,NFKBIE,ENSCAFG00000032757,snR65,5S_rRNA,ENSCAFG00000026545,ENPP4,ENSCAFG00000002084,TAF8,ENSCAFG00000031208,TRERF1,PRPH2,CNPY3,GNMT,KLHDC3,CUL7,KLC4,PTK7,CUL9,TTBK1,ZNF318,ABCC10,YIPF3,XPO5,GTPBP2,MRPS18A,VEGFA,…
chr12:38164794-40549980	LOH	2385187	0.035853	1.0929	183	11	U6,ENSCAFG00000002783,ANXA2,ENSCAFG00000023918,7SK,ENSCAFG00000030790,IRAK1BP1,HMGN3,LCA5,MEI4,PHIP
chr12:4022506-5724423	LOH	1701918	-0.02833	2.34375	128	35	FKBP1A,TAF11,ENSCAFG00000029955,ENSCAFG00000001341,U6,ARMC12,CLPS,LHFPL5,ENSCAFG00000001396,SRSF3,TCP11,SCUBE3,DEF6,PPARD,RPL10A,TEAD3,TULP1,FKBP5,CLPSL2,MAPK14,BRPF3,PNPLA1,C6orf222,ETV7,KCTD20,STK38,UHRF1BP1,ZNF76,FANCE,ENSCAFG00000001347,SRPK1,SLC26A8,PXT1,ANKS1A,MAPK13
chr12:41637779-42298825	LOH	661047	0.029419	0	43	3	ENSCAFG00000032044,U6,FAM46A
chr13:1-919757	LOH	919758	0.028996	0	73	11	ENSCAFG00000031952,SNORA72,ENSCAFG00000018581,KCNS2,LAPTM4B,C8orf47,ENSCAFG00000030250,NIPAL2,MATN2,POP1,STK3
chr13:15939271-16746956	LOH	807686	0.017135	1.63934	61	6	UTP23,ENSCAFG00000029199,AARD,RAD21,SLC30A8,EIF3H
chr13:2252808-3946697	LOH	1693890	0.057722	4.54545	132	13	Y_RNA,ZNF706,ENSCAFG00000030800,ENSCAFG00000025578,ENSCAFG00000000596,ANKRD46,PABPC1,SNX31,YWHAZ,GRHL2,NCALD,RRM2B,UBR5
chr13:20157350-20666119	LOH	508770	0.049214	0	46	2	U6,HAS2
chr13:28508866-29174195	LOH	665330	0.015358	3.22581	62	7	7SK,U4,ENSCAFG00000001102,HHLA1,KCNQ3,LRRC6,EFR3A
chr13:37286414-38618092	LOH	1331679	-0.04376	0	86	66	ZNF623,ENSCAFG00000031942,FAM83H,PUF60,NRBP2,ENSCAFG00000029172,ENSCAFG00000030933,ENSCAFG00000030148,GRINA,ENSCAFG00000032288,OPLAH,EXOSC4,GPAA1,CYC1,ENSCAFG00000029569,ENSCAFG00000032656,ENSCAFG00000001541,ENSCAFG00000001542,ENSCAFG00000025328,ENSCAFG00000001559,TMEM249,CPSF1,SLC39A4,FOXH1,PPP1R16A,GPT,MFSD3,RECQL4,LRRC14,C8orf82,COMMD5,ZNF7,RPL8,ZNF34,ENSCAFG00000001685,ZNF252,ENSCAFG000000300…
chr13:49288858-56265551	LOH	6976694	0.071372	0	504	15	ENSCAFG00000002332,U6,ENSCAFG00000002333,ENSCAFG00000002335,ENSCAFG00000002336,ENSCAFG00000002337,SNORA62,ENSCAFG00000032523,5S_rRNA,ENSCAFG00000030070,ENSCAFG00000032555,ENSCAFG00000002388,TECRL,EPHA5,LPHN3
chr13:57784278-60001259	LOH	2216982	0.051877	1.77515	169	39	U6,ENSCAFG00000030367,ENSCAFG00000002828,SULT1B1,ENSCAFG00000002875,C4orf40,ODAM,ENSCAFG00000028973,ENSCAFG00000002890,CABS1,AMTN,AMBN,ENAM,UTP3,STAP1,GNRHR,ENSCAFG00000025497,ENSCAFG00000025398,TMPRSS11D,ENSCAFG00000032430,TMPRSS11B,ENSCAFG00000029376,UGT2A3,ENSCAFG00000024836,ENSCAFG00000002857,ENSCAFG00000002873,SULT1E1,CSN1S1,CSN2,CSN3,IGJ,CENPC,UBA6,TMPRSS11A,TMPRSS11F,YTHDC1,UGT2B31,ENSCAFG…
chr16:2125452-2776683	LOH	651232	0.009517	2.17391	46	4	ENSCAFG00000029696,U6,ENSCAFG00000003479,CNTNAP2
chr16:3757491-5404352	LOH	1646862	0.046898	0.925926	108	4	7SK,U6atac,ENSCAFG00000003493,TPK1
chr16:41036911-41727428	LOH	690518	0.235487	0	50	8	U6,ENSCAFG00000030807,FGL1,ASAH1,ENSCAFG00000007135,ENSCAFG00000028470,MTUS1,PCM1
chr17:1893819-2735405	LOH	841587	0.030229	0	74	10	U6,ENSCAFG00000003259,RPS7,U1,TRAPPC12,ENSCAFG00000031218,COLEC11,ALLC,TSSC1,DCDC2C
chr17:11113810-12019663	LOH	905854	0.222769	2.73973	73	5	ENSCAFG00000003712,ENSCAFG00000003714,MYCN,DDX1,NBAS
chr17:57978425-58951488	LOH	973064	0.033669	0	54	27	OR12C10,U4,SNORD22,ENSCAFG00000024445,NUDT17,PEX11B,RBM8A,ANKRD34A,TXNIP,HFE2,U1,BCL9,ACP6,GJA5,GJA8,ENSCAFG00000011153,ENSCAFG00000028546,CD160,POLR3C,PIAS3,ANKRD35,ITGA10,LIX1L,POLR3GL,ENSCAFG00000023625,ENSCAFG00000011110,RNF115
chr19:11823662-14079747	LOH	2256086	0.013659	3.47222	144	15	U6,ENSCAFG00000030590,ENSCAFG00000003857,ENSCAFG00000005164,C4orf33,PGRMC2,PLK4,SLC25A31,SCLT1,JADE1,LARP1B,MFSD8,C4orf29,HSPA4L,INTU
chr19:18263663-19510896	LOH	1247234	0.01464	1.0989	91	12	CCNA2,U6,ENSCAFG00000004167,ENSCAFG00000029691,BBS7,EXOSC9,ANXA5,NDNF,TRPC3,QRFPR,PRDM5,TNIP3
chr19:3331083-4005383	LOH	674301	0.037939	2.85714	35	7	MGARP,U4,ENSCAFG00000003743,U6,NAA15,CCRN4L,ELF2
chr2:77837845-78858388	LOH	1020544	0.37028	1.07527	93	19	ENSCAFG00000014958,U6,DDOST,ENSCAFG00000030911,UBXN10,PLA2G2F,PLA2G5,PLA2G2E,HP1BP3,SH2D5,PINK1,CDA,MUL1,ENSCAFG00000015069,PLA2G2C,PLA2G2D,OTUD3,EIF4G3,KIF17
chr2:84124532-85426708	LOH	1302177	-0.22708	4.81928	83	33	MIIP,KIAA2013,U5,NPPB,NPPA,MTHFR,ENSCAFG00000030956,MAD2L2,FBXO6,FBXO2,U6,ANGPTL7,SRM,TARDBP,ENSCAFG00000030888,TNFRSF8,MFN2,PLOD1,C1orf167,AGTRAP,DRAXIN,EXOSC10,MASP2,DFFA,PGD,VPS13D,TNFRSF1B,CLCN6,PTCHD2,UBIAD1,CASZ1,APITD1,MTOR
chr20:1-2711164	LOH	2711165	0.024926	2.12766	141	31	ENSCAFG00000028725,ENSCAFG00000026516,ENSCAFG00000013572,KLF15,Clostridiales-1,DNAJB8,ENSCAFG00000004144,ZNF35,ENSCAFG00000029966,ENSCAFG00000013760,ENSCAFG00000003792,CCDC37,UROC1,ENSCAFG00000028530,C3orf22,TPRA1,MCM2,PODXL2,ABTB1,SEC61A1,GATA2,SLC41A3,ZXDC,TXNRD3,PLXNA1,MGLL,KBTBD12,EEFSEC,RPN1,CHCHD6,RUVBL1
chr20:37963110-38872062	LOH	908953	0.027168	1.53846	65	12	ENSCAFG00000010126,RBM15B,MANF,ENSCAFG00000010275,C3orf18,MAPKAPK3,CISH,RAD54L2,VPRBP,DOCK3,CACNA2D2,HEMK1
chr20:4473333-5355644	LOH	882312	0.02952	2.94118	68	13	TRH,U6,RPL26,ENSCAFG00000004492,CCDC174,MRPS25,ZFYVE20,ENSCAFG00000004589,SLC6A6,C3orf20,FGD5,NR2C2,TMCC1
chr20:40856883-42320503	LOH	1463621	0.075909	0	87	35	ENSCAFG00000029616,ENSCAFG00000004560,U6,ENSCAFG00000031685,ENSCAFG00000013404,ENSCAFG00000030951,7SK,ENSCAFG00000032264,PRSS46,PRSS50,RTP3,CCR5,CCR2,CSPG5,ELP6,SCAP,PTPN23,KIF9,CCDC12,PTH1R,ENSCAFG00000032272,PRSS42,PRSS45,TMIE,LRRC2,LTF,CCRL2,MAP4,DHX30,SMARCC1,KLHL18,SETD2,NBEAL2,ALS2CL,MYL3
chr20:43710735-44679424	LOH	968690	0.017516	0	56	42	CILP2,YJEFN3,TSSK6,U6,HAPLN4,RFXANK,NR2C2AP,MEF2B,DDX49,CERS1,ENSCAFG00000014540,COMP,5S_rRNA,TMEM59L,CRLF1,C19orf60,UBA52,SSBP4,GDF15,ENSCAFG00000014886,ENSCAFG00000014244,MAU2,TM6SF2,NCAN,MEF2BNB,TMEM161A,SLC25A42,ARMC6,SUGP2,HOMER3,COPE,UPF1,ENSCAFG00000014647,KLHL26,KXD1,FKBP8,ISYNA1,LRRC25,PGPEP1,GATAD2A,SUGP1,ELL
chr20:52757225-53808822	LOH	1051598	0.050366	0	80	39	ENSCAFG00000018477,ENSCAFG00000018497,ANGPTL4,RAB11B,ZNF414,ACTL9,OR2Z1,ENSCAFG00000029073,TRIP10,TNFSF14,U6,TNFSF9,TUBB4A,DENND1C,ENSCAFG00000018676,PSPN,ALKBH7,FBN3,CERS4,CD320,KANK3,MARCH2,HNRNPM,PRAM1,ADAMTS10,ENSCAFG00000023356,EMR1,VAV1,SH2D3A,GPR108,C3,CD70,SLC25A23,KHSRP,GTF2F1,CLPP,MYO1F,EMR4,SLC25A41
chr22:1-4072560	LOH	4072561	0.067105	1.6129	310	46	ENSCAFG00000024550,ALG11,CCDC70,FAM124A,5S_rRNA,ENSCAFG00000004303,SNORD112,U6,cfa-mir-15a,cfa-mir-16-1,KCNRG,ENSCAFG00000031710,ENSCAFG00000010362,7SK,ENSCAFG00000028516,.,MTLR,LPAR6,NDUFB6,ENSCAFG00000020219,U1,ENSCAFG00000031601,ATP7B,INTS6,RNASEH2B,TRIM13,SPRYD7,EBPL,PHF11,SETDB2,CDADC1,CYSLTR2,RCBTB2,ITM2B,NUDT15,SUCLA2,ENSCAFG00000004458,WDFY2,SERPINE3,ENSCAFG00000004291,RCBTB1,CAB39L,FNDC3…
chr22:12848193-14759018	LOH	1910826	0.161315	0.694444	144	3	U6,ENSCAFG00000024478,PCDH17
chr22:18189504-20638222	LOH	2448719	0.134776	0.543478	184	3	U6,ENSCAFG00000027940,ENSCAFG00000004942
chr22:29355074-39440582	LOH	10085509	0.133995	0.672948	743	35	5S_rRNA,U6,KCTD12,IRG1,ENSCAFG00000030343,ENSCAFG00000005195,ENSCAFG00000025639,ENSCAFG00000005208,Y_RNA,SPRY2,ENSCAFG00000029805,ENSCAFG00000029587,ENSCAFG00000028934,ENSCAFG00000005268,ENSCAFG00000005271,ENSCAFG00000005282,SLITRK1,SNORA62,SLITRK6,ENSCAFG00000005290,ENSCAFG00000005292,ENSCAFG00000032198,CLN5,FBXL3,SCEL,SLAIN1,EDNRB,RNF219,SLITRK5,LMO7,MYCBP2,ENSCAFG00000005196,RBM26,NDFIP2,UCHL3
chr22:41563060-42156316	LOH	593257	0.163107	0	45	1	U6
chr22:59572837-60750806	LOH	1177970	0.031518	0	111	15	SOX1,ENSCAFG00000028863,ENSCAFG00000031472,F7,U6,ENSCAFG00000031412,TUBGCP3,F10,PCID2,CUL4A,GRTP1,ADPRHL1,ATP11A,MCF2L,LAMP1
chr23:1-885811	LOH	885812	0.072785	2.22222	45	6	CST9L,ENSCAFG00000030783,ENSCAFG00000017407,U6,ENSCAFG00000028765,SYNDIG1
chr23:24313540-25742913	LOH	1429374	0.126359	1.78571	112	6	U4,ENSCAFG00000027514,ENSCAFG00000031643,U6,SATB1,TBC1D5
chr24:12973882-19924795	LOH	6950914	0.052463	0.875657	571	88	SNORA70,ENSCAFG00000026601,7SK,TRMT6,RPL26,PROKR2,TMEM230,PRND,PRNP,ADRA1D,cfa-mir-103-2,AP5S1,CDC25B,ENSCAFG00000006187,SPEF1,ENSCAFG00000030551,GFRA4,ENSCAFG00000006417,FASTKD5,UBOX5,AVP,OXT,MRPS26,TMEM239,C20orf141,ENSCAFG00000027710,CPXM1,ENSCAFG00000006639,SNORD57,SNORD56,SNORD86,SNORA51,SNORD110,SNORD64,U6,ENSCAFG00000006763,ENSCAFG00000025454,SIRPD,ENSCAFG00000006795,TMEM74B,HAO1,FERMT1,LR…
chr24:20142397-20822276	LOH	679880	0.032467	0	50	18	U6,TCF15,TRIB3,SOX12,ZCCHC3,CBD129,CBD128,CBD127,DEFB126,CBD125,SLC52A3,SRXN1,ENSCAFG00000006946,TBC1D20,RBCK1,NRSN2,C20orf96,CBD118
chr24:21435410-22303320	LOH	867911	0.013729	0	72	17	U6,PLAGL2,ENSCAFG00000028966,BPIFB6,CCM2L,TM9SF4,KIF3B,COMMD7,DNMT3B,ENSCAFG00000031611,SUN5,HCK,POFUT1,ASXL1,C20orf112,MAPRE1,BPIL1
chr24:22765364-24017303	LOH	1251940	0.039736	0	78	27	ENSCAFG00000029918,ACTL10,E2F1,U6,ENSCAFG00000029879,ENSCAFG00000007483,ENSCAFG00000007487,ENSCAFG00000007508,U4,MAP1LC3A,TP53INP2,NECAB3,PXMP4,ZNF341,CHMP4B,RALY,EIF2S2,ASIP,AHCY,DYNLRB1,GGT7,ACSS2,CBFA2T2,ITCH,PIGU,NCOA6,GSS
chr24:25596893-26231779	LOH	634887	0.045675	0	54	12	TLDC2,GHRH,BLCAP,NNAT,ENSCAFG00000027573,SAMHD1,RBL1,RPN2,MANBAL,SRC,SOGA1,MROH8
chr24:272746-789308	LOH	516563	0.002718	2.43902	41	3	CD93,THBD,GZF1
chr24:7007334-7545282	LOH	537949	0.098604	2.77778	36	#N/A	#N/A
chr24:8279618-9296817	LOH	1017200	0.119948	3.8961	77	6	FLRT3,U4,NDUFAF5,SEL1L2,ESF1,TASP1
chr25:1-1376692	LOH	1376693	0.181142	0	60	13	ENSCAFG00000005912,ENSCAFG00000005953,U6,ENSCAFG00000005968,ENSCAFG00000003970,CKAP2,VPS36,THSD1,ENSCAFG00000005942,SLC25A15,ENSCAFG00000005944,MRPS31,FOXO1
chr25:8007256-8946137	LOH	938882	0.301689	2.66667	75	6	ENSCAFG00000006486,ENSCAFG00000006508,ENSCAFG00000006513,RXFP2,FRY,B3GALTL
chr27:1031732-2154999	LOH	1123268	0.256668	1.07527	93	46	HOXC4,cfa-mir-615,HOXC6,ENSCAFG00000028801,cfa-mir-196a-2,HOXC10,HOXC11,HOTAIR_5,HOTAIR_4,HOTAIR_3,HOTAIR_2,HOXC12,HOXC13,ENSCAFG00000028208,ENSCAFG00000006653,TARBP2,ENSCAFG00000028560,MAP3K12,AMHR2,ENSCAFG00000030325,PFDN5,MFSD5,ITGB7,SOAT2,ENSCAFG00000030618,SMUG1,ENSCAFG00000028496,ENSCAFG00000032625,CALCOCO1,ENSCAFG00000030359,ENSCAFG00000006821,PRR13,SP7,AAAS,C12orf10,ESPL1,ZNF740,CSAD,IGFB…
chr27:15678671-19611559	LOH	3932889	0.343578	0	307	23	U6,5S_rRNA,U4,ENSCAFG00000010789,ENSCAFG00000010802,7SK,PKP2,YARS2,DNM1L,FGD4,KIAA1551,AMN1,METTL20,FAM60A,CAPRIN2,IPO8,OVCH1,ERGIC2,FAR2,BICD1,DENND5B,TMTC1,CCDC91
chr27:41903434-42738232	LOH	834799	0.30402	1.36986	73	22	FOXM1,FKBP4,ENSCAFG00000030056,SNORA70,ENSCAFG00000030500,7SK,NINJ2,U2,ENSCAFG00000025041,NRIP2,ENSCAFG00000030670,WASH4P,SLC6A12,KDM5A,CCDC77,ENSCAFG00000031945,DDX11,ENSCAFG00000024501,IQSEC3,SLC6A13,B4GALNT3,ITFG2
chr28:1-41182112	LOH	41182113	-0.01861	2.32558	3096	407	TUG1_1,SNORA42,LRRC18,ENSCAFG00000024957,GALNT7,ENSCAFG00000029397,ENSCAFG00000030265,SLC18A3,SNORA74,U6,7SK,ENSCAFG00000025096,ENSCAFG00000025080,C10orf10,CXCL12,ZNF239,HNRNPF,ENSCAFG00000030785,ENSCAFG00000031720,cfa-mir-107,ENSCAFG00000030727,TSFM,ENSCAFG00000029511,PPP1R3C,ENSCAFG00000007285,ENSCAFG00000007296,FGFBP3,CPEB3_ribozyme,ENSCAFG00000007554,CYP26C1,U4,RBP4,SLC35G1,ENSCAFG00000031616…
chr29:2609601-3385308	LOH	775708	0.181112	0	51	3	U6,SNTG1,PXDNL
chr3:1-1003204	LOH	1003205	-0.02118	3.44828	58	10	SRP19,ENSCAFG00000029713,ENSCAFG00000031575,SNORA13,REEP5,ENSCAFG00000028597,ENSCAFG00000029754,ENSCAFG00000030887,ENSCAFG00000007343,EPB41L4A
chr3:17330075-18085829	LOH	755755	0.005395	3.33333	60	4	U1,U6,ARRDC3,GPR98
chr3:4705055-6090522	LOH	1385468	0.023068	1.16279	86	#N/A	#N/A
chr3:61059042-61821887	LOH	762846	-0.07589	4.83871	62	14	MSANTD1,ENSCAFG00000030418,MFSD10,ENSCAFG00000014824,U6,GRK4,ADD1,SH3BP2,TNIP2,HD,NOP14,FAM193A,RNF4,ZFYVE28
chr3:7723238-8367013	LOH	643776	-0.01612	0	50	6	C5orf30,U6,PPIP5K2,GIN1,ENSCAFG00000007481,PAM
chr3:78327602-79055110	LOH	727509	0.036497	1.5625	64	2	U6,ENSCAFG00000031308
chr3:81147819-82394281	LOH	1246463	-0.00409	1.08696	92	2	U6,ENSCAFG00000029510
chr30:27732242-29204425	LOH	1472184	-0.15787	1.81818	110	21	FBXL22,SNORD112,U6,ENSCAFG00000017032,SNX22,OAZ2,LACTB,APH1B,DAPK2,FAM96A,SNX1,TRIP4,RBPMS2,RAB8B,CA12,USP3,PPIB,ENSCAFG00000017079,KIAA0101,ZNF609,HERC1
chr31:36177559-39895921	LOH	3718363	0.020735	1.70068	294	74	ENSCAFG00000010233,ENSCAFG00000031687,TFF3,ENSCAFG00000029964,CRYAA,SIK1,ENSCAFG00000028913,CSTB,RRP1,ENSCAFG00000029916,LRRC3,ENSCAFG00000015153,ENSCAFG00000011018,ENSCAFG00000031772,ENSCAFG00000028792,ENSCAFG00000030595,ENSCAFG00000031584,ENSCAFG00000008592,YBEY,ENSCAFG00000031668,S100B,PRDM15,UMODL1,TFF2,TFF1,TMPRSS3,UBASH3A,RSPH1,PKNOX1,U2AF1,RRP1B,PDXK,AGPAT3,TRAPPC10,ICOSLG,DNMT3L,PFKL,ENSC…
chr32:27138337-28258265	LOH	1119929	0.164121	1.31579	76	2	DKK2,PAPSS1
chr32:30540763-31164603	LOH	623841	0.487394	0	42	6	ENSCAFG00000028484,PITX2,ENSCAFG00000030091,7SK,ENSCAFG00000011634,ENPEP
chr33:1323175-3865126	LOH	2541952	-0.19549	2.63158	190	13	ENSCAFG00000008934,STX19,ENSCAFG00000028580,5S_rRNA,snoU2-30,snoU2_19,U6,ENSCAFG00000009038,U1,ENSCAFG00000009054,PROS1,NSUN3,ARL13B
chr34:11588282-13055850	LOH	1467569	0.06066	2.17391	92	23	TPPP,ENSCAFG00000028549,CCDC127,LRRC14B,ENSCAFG00000011068,ZNF639,ENSCAFG00000011389,ENSCAFG00000024813,SLC9A3,AHRR,SDHA,PLEKHG4B,ZMAT3,PIK3CA,KCNMB3,MFN1,MRPL47,NDUFB5,CEP72,ENSCAFG00000010918,PDCD6,GNB4,ACTL6A
chr34:13470956-14986855	LOH	1515900	0.141326	0	89	12	U6,DNAJC19,ENSCAFG00000031115,ENSCAFG00000028317,SOX2OT_exon1,SOX2OT_exon2,SOX2OT_exon3,SOX2,SOX2OT_exon4,TTC14,CCDC39,FXR1
chr34:20104144-21219124	LOH	1114981	0.117171	0	100	3	BCL6,LPP,cfa-mir-28
chr35:17150703-18823081	LOH	1672379	0.072512	0	134	8	ENSCAFG00000010202,SNORA25,7SK,ENSCAFG00000029629,ID4,ENSCAFG00000031539,RNF144B,MBOAT1
chr35:21128303-22303308	LOH	1175006	0.076323	1	100	3	5S_rRNA,NRSN1,DCDC2
chr36:1-1447689	LOH	1447690	-0.41752	1.02041	98	7	ENSCAFG00000029958,MINOS1,U1,HSPD1,5S_rRNA,KCNJ3,GALNT13
chr37:1-542372	LOH	542373	-0.13741	3.22581	31	11	ENSCAFG00000030685,ENSCAFG00000027512,ASNSD1,ORMDL1,ENSCAFG00000024655,ENSCAFG00000025100,WDR75,SLC40A1,ANKAR,OSGEPL1,PMS1
chr38:264635-2564640	LOH	2300006	0.139525	0.628931	159	45	LAX1,ZBED6,ENSCAFG00000028492,GOLT1A,ENSCAFG00000028371,PPP1R15B,LRRN2,5S_rRNA,TMEM81,U6,ENSCAFG00000010051,cfa-mir-135b,ENSCAFG00000010109,ENSCAFG00000032599,RAB7L1,ENSCAFG00000029415,ZC3H11A,SOX13,ETNK2,REN,PLEKHA6,PIK3C2B,MDM4,CNTN2,RBBP5,TMCC2,NUAK2,LEMD1,CDK18,MFSD4,ELK4,SLC45A3,NUCKS1,PM20D1,SLC26A9,ENSCAFG00000010198,CTSE,C1orf186,AVPR1B,ATP2B4,NFASC,DSTYK,KLHDC8A,SLC41A1,SRGAP2
chr4:16940494-17603143	LOH	662650	0.133569	2.43902	41	1	CTNNA3
chr4:24538446-25216157	LOH	677712	0.129143	2.22222	45	6	U6,SNORD2,snoU2-30,ENSCAFG00000022859,ADK,KAT6B
chr4:3061458-3887398	LOH	825941	0.036578	3.57143	56	9	U6,LGALS8,EDARADD,GPR137B,RYR2,MTR,ACTN2,HEATR1,ERO1LB
chr4:41720359-42283977	LOH	563619	0.090473	0	47	4	FOXI1,FAM196B,SPDL1,DOCK2
chr4:64877863-65854938	LOH	977076	0.119688	0	64	5	U6,ENSCAFG00000018512,MRPS30,FGF10,HCN1
chr4:74233693-74796807	LOH	563115	0.151241	2.43902	41	1	TARS
chr4:779302-1532390	LOH	753089	0.133038	4.16667	48	#N/A	#N/A
chr5:17700524-18505694	LOH	805171	0.27403	1.66667	60	2	7SK,CADM1
chr5:30230243-88915250	LOH	58685008	0.245816	0.712644	4350	762	CYB5D2,ENSCAFG00000030322,U4,MYBBP1A,ENSCAFG00000029828,XAF1,MED31,FAM64A,ENSCAFG00000031597,ENSCAFG00000031261,ENSCAFG00000028941,RPAIN,ZFP3,INCA1,SPAG7,ENO3,PFN1,ENSCAFG00000015830,SLC25A11,ENSCAFG00000023813,CHRNE,MINK,ENSCAFG00000031282,PLD2,PSMB6,ENSCAFG00000032724,GLTPD2,VMO1,TM4SF5,MED11,Y_RNA,ENSCAFG00000015964,cfa-mir-195,cfa-mir-497,BCL6B,SLC16A13,ASGR2,DLG4,cfa-mir-324,PHF23,GABARAP,CT…
chr5:5688671-7035985	LOH	1347315	0.318985	0.980392	102	5	KCNJ1,U6,KCNJ5,FLI1,ETS1
chr6:1-21867579	LOH	21867580	-0.01566	0.652432	1686	390	SNORA51,ENSCAFG00000010098,PSPH,CCT6A,SNORA22,SNORA15,SUMF2,CHCHD2,NUPR1L,ENSCAFG00000016564,U6,ENSCAFG00000011312,SNORD14,ENSCAFG00000023175,ENSCAFG00000024307,C11ORF10,ENSCAFG00000028108,LAT2,EIF4H,WBSCR28,WBSCR27,CLDN4,CLDN3,STX1A,SCARNA20,DNAJC30,ENSCAFG00000013328,CCL26,TMEM120A,MDH2,SRCRB4D,ZP3,ENSCAFG00000013653,ENSCAFG00000013683,ALKBH4,ENSCAFG00000031995,ENSCAFG00000027987,MYL10,RABL5,FI…
chr6:32025738-32724363	LOH	698626	-0.03948	0	55	3	EMP2,ATF7IP2,GRIN2A
chr6:46750451-47455130	LOH	704680	-0.02149	1.88679	53	3	ENSCAFG00000028653,RNPC3,COL11A1
chr6:61386200-62114751	LOH	728552	-0.00731	0	28	9	ENSCAFG00000020265,ENSCAFG00000032398,SH3GLB1,ENSCAFG00000020241,CLCA4,CLCA1,CLCA2,ODF2L,COL24A1
chr7:18986024-19828151	LOH	842128	0.12342	0	58	10	5S_rRNA,ENSCAFG00000013757,COX-2,ENSCAFG00000013766,PRG4,C1orf27,PDC,TPR,HMCN1,PLA2G4A
chr7:266100-1352793	LOH	1086694	0.133369	0	76	19	RABIF,ENSCAFG00000010412,ENSCAFG00000030988,ENSCAFG00000029225,ELF3,TIMM17A,UBE2T,ENSCAFG00000010570,PTPN7,GPR37L1,RNPEP,IPO9,KLHL12,KDM5B,PPP1R12B,LGR6,NAV1,ENSCAFG00000030495,ENSCAFG00000010633
chr7:46807968-47563782	LOH	755815	0.090601	0	63	1	SYT4
chr8:1-2978409	LOH	2978410	-0.02349	2.95567	203	59	ENSCAFG00000010650,ENSCAFG00000030290,ENSCAFG00000032126,U6,ENSCAFG00000010702,ENSCAFG00000010708,OR2B11,ENSCAFG00000010776,7SK,ENSCAFG00000024135,ENSCAFG00000010792,ENSCAFG00000029235,OR6C4,ENSCAFG00000010800,OR4L1,ENSCAFG00000010818,5_8S_rRNA,U4,ENSCAFG00000009502,ENSCAFG00000029069,ENSCAFG00000024337,ENSCAFG00000028548,ENSCAFG00000011085,ENSCAFG00000011090,ENSCAFG00000011092,TRAV21,TRAV24,TRAV…
chr8:40481056-42285650	LOH	1804595	0.013177	0	113	22	ENSCAFG00000016319,U4,ENSCAFG00000016335,ENSCAFG00000032467,PLEK2,ENSCAFG00000027473,TMEM229B,PIGH,RDH12,7SK,ENSCAFG00000016275,FAM71D,ENSCAFG00000032149,ATP6V1D,EIF2S1,ARG2,ENSCAFG00000016442,ZFYVE26,MPP5,PLEKHH1,RAD51B,GPHN
chr9:26703925-27531499	LOH	827575	-0.04439	1.53846	65	10	WFIKKN2,ENSCAFG00000031279,U6,5S_rRNA,MBTD1,UTP18,TOB1,SPAG9,NME1,CA10
chr9:4028635-6168934	LOH	2140300	-0.09421	1.53846	130	91	ENSCAFG00000005147,METTL23,JMJD6,snoR38,ENSCAFG00000030147,PRCD,SPHK1,ENSCAFG00000028615,ENSCAFG00000031566,RNaseP_nuc,FOXJ1,ZACN,GALR2,CDK3,MRPL38,TRIM47,WBP2,U4,H3F3B,GALK1,ENSCAFG00000030695,SLC25A19,ENSCAFG00000004756,MRPS7,NT5C,ENSCAFG00000032582,ENSCAFG00000004703,OTOP3,USH1G,NAT9,ENSCAFG00000024944,ENSCAFG00000024942,ENSCAFG00000028912,ENSCAFG00000024792,CD300LB,GPRC5C,GPR142,BTBD17,ENSCAF…
chr9:56228327-57018779	LOH	790453	-0.05834	1.66667	60	8	ENSCAFG00000020169,U6,NRON,ZBTB34,ZBTB43,RALGPS1,MVB12B,LMX1B
chr9:760896-1721408	LOH	960513	-0.12061	2.98508	67	21	C17orf89,ENTHD2,AZI1,cfa-mir-338,U4,ENDOV,SGSH,ENSCAFG00000005596,SLC38A10,BAIAP2,CHMP6,NPTX1,SLC26A11,CARD14,EIF4A3,GAA,CCDC40,AATK,RNF213,TBC1D16,RPTOR
chrX:107199393-109720166	LOH	2520774	0.122635	0.869565	115	14	GPR101,ENSCAFG00000018971,SNORA70,ENSCAFG00000030333,cfa-mir-504,ENSCAFG00000023068,U4,ENSCAFG00000023541,ZIC3,ENSCAFG00000018988,F9,FGF13,MCF2,ATP11C
chrX:119132254-121122213	LOH	1989960	0.110728	4.34783	46	34	ENSCAFG00000019141,GPR50,ENSCAFG00000019145,VMA21,U6,FATE1,ENSCAFG00000019046,ENSCAFG00000031663,cfa-mir-224,cfa-mir-452,ENSCAFG00000019159,ENSCAFG00000019160,ENSCAFG00000029332,cfa-mir-105a,cfa-mir-105b,U11,SNORA62,ENSCAFG00000023133,ENSCAFG00000019178,ENSCAFG00000019180,ENSCAFG00000019182,HMGB3,PASD1,PRRG3,CNGA2,GABRQ,NSDHL,ZNF185,ENSCAFG00000023684,ENSCAFG00000023624,GABRE,GABRA3,CETN2,ENSCAFG…
chrX:18756926-20985224	LOH	2228299	0.011229	4.70588	85	19	U6,ENSCAFG00000025188,ENSCAFG00000013437,SNORD35,SCARNA24,ENSCAFG00000013550,ENSCAFG00000013554,PRDX4,SAT1,CXorf58,KLHL15,ENSCAFG00000013425,PCYT1B,ARX,PTCHD1,ACOT9,ZFX,PDK3,POLA1
chrX:29063177-29634788	LOH	571612	0.170831	0	26	6	ENSCAFG00000013780,Y_RNA,ENSCAFG00000013796,ENSCAFG00000013803,ENSCAFG00000030853,ENSCAFG00000028900
chrX:41833796-55503731	LOH	13669936	0.120955	4.62634	281	152	U6,WAS,SUV39H1,ERAS,PCSK1N,TIMM17B,UGT,KCND1,CCDC120,WDR45,MAGIX,ENSCAFG00000015798,PRICKLE3,ENSCAFG00000026764,SYP,FOXP3,ENSCAFG00000032005,ENSCAFG00000015941,ENSCAFG00000015951,ENSCAFG00000024512,cfa-mir-532,cfa-mir-188,ENSCAFG00000027997,cfa-mir-500,cfa-mir-362,ENSCAFG00000025623,cfa-mir-502,ENSCAFG00000016002,U2,U4,BMP15,ENSCAFG00000016047,ENSCAFG00000016057,ENSCAFG00000028692,ENSCAFG00000016…
chrX:67759043-68476713	LOH	717671	0.261997	4.7619	21	5	ENSCAFG00000017448,ENSCAFG00000017449,ENSCAFG00000017450,U6,KLHL4
chrX:72249724-73373517	LOH	1123794	0.20535	2.27273	44	5	ENSCAFG00000024749,ENSCAFG00000017503,U6,ENSCAFG00000017506,ENSCAFG00000029910
chrX:78295259-79350253	LOH	1054995	0.101517	0	55	4	ENSCAFG00000017850,7SK,IL1RAPL2,ENSCAFG00000017859
chrX:82221519-83045797	LOH	824279	0.099794	0	27	11	U6,IRS4,ENSCAFG00000018029,ENSCAFG00000018030,ENSCAFG00000018044,KCNE1L,TXN,NXT2,ACSL4,COL4A5,GUCY2F
chrX:90128695-91657320	LOH	1528626	0.121105	0	84	20	ENSCAFG00000031573,U4,U6,ENSCAFG00000026724,ENSCAFG00000031751,ENSCAFG00000018360,PGRMC1,SLC25A5,UBE2A,WDR44,LONRF3,ENSCAFG00000018374,CXorf56,NKRF,SEPT6,DOCK11,IL13RA1,SLC25A43,KLHL13,KIAA1210
chrX:95827507-96553563	LOH	726057	0.188316	0	49	1	TENM1

[truncated: 27 more sheets: ND10-314, ND10-365, ND10-402, ND10-443, ND10-457, ND10-564, ND10-581, ND10-631, ND10-653, ND10-657, ND10-688, ND10-748, ND10-750, ND11-086, ND11-201, ND11-227, Parks, 17CM98, Jones, ND09-345 …]
