# Supplementary material for: Somatic inactivating PTPRJ mutations and dysregulated pathways identified in canine malignant melanoma by integrated comparative genomic analysis
Source: PLoS Genet. 2018 Sep 6;14(9):e1007589. doi: 10.1371/journal.pgen.1007589 (PMC6126841; doi:10.1371/journal.pgen.1007589)
Supplement: S10 Table — (XLSX) [file pgen.1007589.s020.xlsx]

## Sheet: Table S10
Supplementary Table 10. MDM2 amplifications and immunohistochemistry
Sample ID	Tumor Type	Anatomic Site	Breed	Sex	Age at Diagnosis	Pigmentation and morphology	Cocktail (PNL2, Melan-A, TRP-1, TRP-2)	MDM2	MDM2 Amplification
ND09-337	Mucosal	Oral - Buccal	Poodle (Toy)	M	Unknown	Pigmented, epitheloid	+	-	++
ND09-345	Mucosal	Oral - Gingiva	English Cocker Spaniel	F	11	Pigmented, pleomorphic multinucleated spindloid/epitheloid	+	-	++
ND10-166	Mucosal	Oral - Gingiva	Cocker Spaniel	M	14	Pigmented, epitheloid	+	-	-
ND10-361	Mucosal	Oral - Buccal	Cocker Spaniel	M	15	Pigmented, spindloid	+	-	-
ND10-363	Acral	Footpad	Cocker Spaniel	M	15	Pigmented, epitheloid	+	-	-
ND10-370	Mucosal	Oral - unspecified	Labrador Retriever	M	10	Pigmented, epitheliod and balloon	+	Positive	++
ND10-376	Mucosal	Ocular - conjunctiva	Cocker Spaniel	F	16	Pigmented, spindloid	+	-	-
ND10-441	Cutaneous	Cutaneous	Cocker Spaniel	F	11	Amelanotic, spindloid	+	-	-
ND10-042	Mucosal	Oral - Maxilla	Sottish Terrier	M	14	Amelanotic, mixed epitheloid/spindloid	+	-	-
ND10-192	Mucosal	Oral - Mucosa	Golden Retriever	M	8	Pigmented, mixed	+	-	-
ND10-204	Mucosal	Oral - Gingiva	German Shorthaired Pointer	F	10	Pigmented, epithelial	+	-	-
ND10-252	Cutaneous	Neck	Mix	F	9	Pigmented, epithelial	+	-	-
ND10-365	Mucosal	Oral - Gingiva	Golden Retriever	M	9	Pigmented, epithelial	+	Positive	++
ND10-402	Acral	Digit	Norfolk Terrier	M	8	Pigmented, spindloid	+	-	-
ND10-457	Mucosal	Oral - Gingiva	Doberman Pinscher	F	16	Pigmented, epitheloid	+	-	-
ND10-564	Mucosal	Anus	Mix	F	Unknown	Amelanotic, spindloid	+	-	-
ND10-631	Mucosal	Oral - Gingiva	Doberman Pinscher	F	16	Amelanotic, spindloid	+	-	-
ND10-653	Mucosal	Oral - Buccal	Golden Retriever	M	9	Balloon and small round	+	-	-
ND10-657	Mucosal	Oral - Gingiva	Welsh Terrier	F	10	ND	ND	-	-
ND10-748	Mucosal	Anal gland	American Staffordshire Terrier	F	14	Amelanotic, mixed epithel & spindloid	+	Positive	++
