# Supplementary material for: Somatic inactivating PTPRJ mutations and dysregulated pathways identified in canine malignant melanoma by integrated comparative genomic analysis
Source: PLoS Genet. 2018 Sep 6;14(9):e1007589. doi: 10.1371/journal.pgen.1007589 (PMC6126841; doi:10.1371/journal.pgen.1007589)
Supplement: S11 Table — (XLSX) [file pgen.1007589.s021.xlsx]

## Sheet: k0.5_10% NodeAttributeTable.txt
Supplementary table 11. Significantly dysregulated pathways in canine melanoma
PATHWAY ID	PATHWAY NAME	# ASSOCIATED GENES	% ASSOCIATED GENES	P-VALUE	CORRECTED P VALUE	ASSOCIATED GENES	ALL ASSOCIATED GENES
REACTOME:5931308	IRS-mediated signalling	19	23.1707	3.62131e-06	0.000261941	EIF4G1, FGF1, FGF19, FGF22, FGF4, FGF7, FRS2, HRAS, IL6ST, KRAS, MLST8, MTOR, NRAS, PDE3B, PRKAG2, RHEB, RPTOR, STK11, TSC2	AKT1S1, AKT2, CAB39, CAB39L, CDK1, DOK1, EEF2K, EIF4B, EIF4E, EIF4EBP1, EIF4G1, FGF1, FGF10, FGF16, FGF17, FGF18, FGF19, FGF2, FGF20, FGF22, FGF23, FGF3, FGF4, FGF5, FGF6, FGF7, FGF9, FGFR1, FGFR2, FGFR3, FGFR4, FRS2, GAB1, GRB2, HRAS, IL6, IL6R, IL6ST, IRS2, JAK1, JAK2, KL, KLB, KRAS, LOC100684220, MAP2K1, MAP2K2, MAPK1, MLST8, MTOR, NRAS, PDE3B, PDPK1, PIK3C3, PIK3CA, PIK3CB, PIK3R1, PIK3R2, PI…
REACTOME:5931309	IRS-related events	19	23.1707	3.62131e-06	0.000261941	EIF4G1, FGF1, FGF19, FGF22, FGF4, FGF7, FRS2, HRAS, IL6ST, KRAS, MLST8, MTOR, NRAS, PDE3B, PRKAG2, RHEB, RPTOR, STK11, TSC2	AKT1S1, AKT2, CAB39, CAB39L, CDK1, DOK1, EEF2K, EIF4B, EIF4E, EIF4EBP1, EIF4G1, FGF1, FGF10, FGF16, FGF17, FGF18, FGF19, FGF2, FGF20, FGF22, FGF23, FGF3, FGF4, FGF5, FGF6, FGF7, FGF9, FGFR1, FGFR2, FGFR3, FGFR4, FRS2, GAB1, GRB2, HRAS, IL6, IL6R, IL6ST, IRS2, JAK1, JAK2, KL, KLB, KRAS, LOC100684220, MAP2K1, MAP2K2, MAPK1, MLST8, MTOR, NRAS, PDE3B, PDPK1, PIK3C3, PIK3CA, PIK3CB, PIK3R1, PIK3R2, PI…
REACTOME:5931312	IGF1R signaling cascade	20	22.7273	2.77623e-06	0.000301221	EIF4G1, FGF1, FGF19, FGF22, FGF4, FGF7, FRS2, HRAS, IGF2, IL6ST, KRAS, MLST8, MTOR, NRAS, PDE3B, PRKAG2, RHEB, RPTOR, STK11, TSC2	AKT1S1, AKT2, CAB39, CAB39L, CDK1, DOK1, EEF2K, EIF4B, EIF4E, EIF4EBP1, EIF4G1, FGF1, FGF10, FGF16, FGF17, FGF18, FGF19, FGF2, FGF20, FGF22, FGF23, FGF3, FGF4, FGF5, FGF6, FGF7, FGF9, FGFR1, FGFR2, FGFR3, FGFR4, FRS2, GAB1, GRB2, HRAS, IGF1, IGF1R, IGF2, IL6, IL6R, IL6ST, IRS2, IRS4, JAK1, JAK2, KL, KLB, KRAS, LOC100684220, MAP2K1, MAP2K2, MAPK1, MLST8, MTOR, NRAS, PDE3B, PDPK1, PIK3C3, PIK3CA, P…
REACTOME:5931313	Signaling by Type 1 Insulin-like Growth Factor 1 Receptor (IGF1R)	20	22.7273	2.77623e-06	0.000301221	EIF4G1, FGF1, FGF19, FGF22, FGF4, FGF7, FRS2, HRAS, IGF2, IL6ST, KRAS, MLST8, MTOR, NRAS, PDE3B, PRKAG2, RHEB, RPTOR, STK11, TSC2	AKT1S1, AKT2, CAB39, CAB39L, CDK1, DOK1, EEF2K, EIF4B, EIF4E, EIF4EBP1, EIF4G1, FGF1, FGF10, FGF16, FGF17, FGF18, FGF19, FGF2, FGF20, FGF22, FGF23, FGF3, FGF4, FGF5, FGF6, FGF7, FGF9, FGFR1, FGFR2, FGFR3, FGFR4, FRS2, GAB1, GRB2, HRAS, IGF1, IGF1R, IGF2, IL6, IL6R, IL6ST, IRS2, IRS4, JAK1, JAK2, KL, KLB, KRAS, LOC100684220, MAP2K1, MAP2K2, MAPK1, MLST8, MTOR, NRAS, PDE3B, PDPK1, PIK3C3, PIK3CA, P…
REACTOME:5931310	Insulin receptor signalling cascade	19	22.3529	6.37683e-06	0.000345943	EIF4G1, FGF1, FGF19, FGF22, FGF4, FGF7, FRS2, HRAS, IL6ST, KRAS, MLST8, MTOR, NRAS, PDE3B, PRKAG2, RHEB, RPTOR, STK11, TSC2	AKT1S1, AKT2, CAB39, CAB39L, CDK1, CRK, DOK1, EEF2K, EIF4B, EIF4E, EIF4EBP1, EIF4G1, FGF1, FGF10, FGF16, FGF17, FGF18, FGF19, FGF2, FGF20, FGF22, FGF23, FGF3, FGF4, FGF5, FGF6, FGF7, FGF9, FGFR1, FGFR2, FGFR3, FGFR4, FRS2, GAB1, GRB2, HRAS, IL6, IL6R, IL6ST, IRS2, JAK1, JAK2, KL, KLB, KRAS, LOC100684220, MAP2K1, MAP2K2, MAPK1, MLST8, MTOR, NRAS, PDE3B, PDPK1, PIK3C3, PIK3CA, PIK3CB, PIK3R1, PIK3R…
REACTOME:5931311	IRS-related events triggered by IGF1R	20	23.2558	1.89277e-06	0.00041073	EIF4G1, FGF1, FGF19, FGF22, FGF4, FGF7, FRS2, HRAS, IGF2, IL6ST, KRAS, MLST8, MTOR, NRAS, PDE3B, PRKAG2, RHEB, RPTOR, STK11, TSC2	AKT1S1, AKT2, CAB39, CAB39L, CDK1, DOK1, EEF2K, EIF4B, EIF4E, EIF4EBP1, EIF4G1, FGF1, FGF10, FGF16, FGF17, FGF18, FGF19, FGF2, FGF20, FGF22, FGF23, FGF3, FGF4, FGF5, FGF6, FGF7, FGF9, FGFR1, FGFR2, FGFR3, FGFR4, FRS2, GAB1, GRB2, HRAS, IGF1, IGF1R, IGF2, IL6, IL6R, IL6ST, IRS2, IRS4, JAK1, JAK2, KL, KLB, KRAS, LOC100684220, MAP2K1, MAP2K2, MAPK1, MLST8, MTOR, NRAS, PDE3B, PDPK1, PIK3C3, PIK3CA, P…
REACTOME:5931306	Signaling by Insulin receptor	21	19.0909	2.81199e-05	0.0012204	ATP6V0C, EIF4G1, FGF1, FGF19, FGF22, FGF4, FGF7, FRS2, HRAS, IL6ST, KRAS, MLST8, MTOR, NRAS, PDE3B, PRKAG2, RHEB, RPTOR, STK11, TCIRG1, TSC2	AKT1S1, AKT2, ATP6AP1, ATP6V0A1, ATP6V0A2, ATP6V0A4, ATP6V0B, ATP6V0C, ATP6V0D1, ATP6V0D2, ATP6V0E1, ATP6V1A, ATP6V1B1, ATP6V1B2, ATP6V1C1, ATP6V1C2, ATP6V1D, ATP6V1E2, ATP6V1F, ATP6V1G1, ATP6V1G2, ATP6V1G3, ATP6V1H, CAB39, CAB39L, CDK1, CRK, DOK1, EEF2K, EIF4B, EIF4E, EIF4EBP1, EIF4G1, FGF1, FGF10, FGF16, FGF17, FGF18, FGF19, FGF2, FGF20, FGF22, FGF23, FGF3, FGF4, FGF5, FGF6, FGF7, FGF9, FGFR1, …
REACTOME:5931314	PI3K Cascade	15	22.0588	7.02745e-05	0.00254159	EIF4G1, FGF1, FGF19, FGF22, FGF4, FGF7, FRS2, MLST8, MTOR, PDE3B, PRKAG2, RHEB, RPTOR, STK11, TSC2	AKT1S1, AKT2, CAB39, CAB39L, DOK1, EEF2K, EIF4B, EIF4E, EIF4EBP1, EIF4G1, FGF1, FGF10, FGF16, FGF17, FGF18, FGF19, FGF2, FGF20, FGF22, FGF23, FGF3, FGF4, FGF5, FGF6, FGF7, FGF9, FGFR1, FGFR2, FGFR3, FGFR4, FRS2, GAB1, GRB2, IRS2, KL, KLB, LOC100684220, MLST8, MTOR, PDE3B, PDPK1, PIK3C3, PIK3CA, PIK3CB, PIK3R1, PIK3R2, PIK3R4, PPM1A, PRKAA1, PRKAA2, PRKAB1, PRKAB2, PRKAG1, PRKAG2, PRKAG3, PTPN11, …
REACTOME:5931601	PKB-mediated events	9	30	0.000169756	0.00409301	EIF4G1, MLST8, MTOR, PDE3B, PRKAG2, RHEB, RPTOR, STK11, TSC2	AKT1S1, AKT2, CAB39, CAB39L, EEF2K, EIF4B, EIF4E, EIF4EBP1, EIF4G1, LOC100684220, MLST8, MTOR, PDE3B, PPM1A, PRKAA1, PRKAA2, PRKAB1, PRKAB2, PRKAG1, PRKAG2, PRKAG3, RHEB, RPS6KB1, RPTOR, STK11, STRADA, STRADB, TSC1, TSC2, YWHAB
REACTOME:5931423	Signaling by SCF-KIT	21	17.0732	0.000152832	0.00414557	AKT1, CDKN1B, FGF1, FGF19, FGF22, FGF4, FGF7, FRS2, GAB2, GRB10, HBEGF, HRAS, IL6ST, KIT, KRAS, MDM2, MLST8, MTOR, NRAS, NRG2, TSC2	AKT1, AKT1S1, BAD, CASP9, CBL, CD19, CD28, CD80, CD86, CDK1, CDKN1A, CDKN1B, CHEK1, CHUK, CMA1, CREB1, EGF, EGFR, ERBB2, ERBB3, ERBB4, EREG, FES, FGF1, FGF10, FGF16, FGF17, FGF18, FGF19, FGF2, FGF20, FGF22, FGF23, FGF3, FGF4, FGF5, FGF6, FGF7, FGF9, FGFR1, FGFR2, FGFR3, FGFR4, FOXO1, FOXO3, FOXO4, FRS2, FYN, GAB1, GAB2, GRAP2, GRB10, GRB2, GRB7, GSK3A, GSK3B, HBEGF, HRAS, IL6, IL6R, IL6ST, IRS2, …
REACTOME:5931983	Regulation of Rheb GTPase activity by AMPK	6	46.1538	0.000145615	0.00451408	MLST8, MTOR, PRKAG2, RHEB, RPTOR, TSC2	MLST8, MTOR, PRKAA1, PRKAA2, PRKAB1, PRKAB2, PRKAG1, PRKAG2, PRKAG3, RHEB, RPTOR, TSC1, TSC2
REACTOME:5932500	SHC-mediated cascade:FGFR2	8	32	0.000238503	0.00470502	FGF1, FGF22, FGF4, FGF7, FRS2, HRAS, KRAS, NRAS	FGF1, FGF10, FGF16, FGF17, FGF18, FGF2, FGF20, FGF22, FGF23, FGF3, FGF4, FGF5, FGF6, FGF7, FGF9, FGFR2, FRS2, FRS3, GRB2, HRAS, KRAS, NRAS, PTPN11, SHC1, SOS1
REACTOME:5931846	Energy dependent regulation of mTOR by LKB1-AMPK	7	36.8421	0.000218907	0.00475027	MLST8, MTOR, PRKAG2, RHEB, RPTOR, STK11, TSC2	CAB39, CAB39L, MLST8, MTOR, PPM1A, PRKAA1, PRKAA2, PRKAB1, PRKAB2, PRKAG1, PRKAG2, PRKAG3, RHEB, RPTOR, STK11, STRADA, STRADB, TSC1, TSC2
REACTOME:5931636	S6K1-mediated signalling	5	50	0.000343948	0.00621973	EIF4G1, MLST8, MTOR, RHEB, RPTOR	AKT1S1, EEF2K, EIF4B, EIF4G1, MLST8, MTOR, RHEB, RPS6KB1, RPTOR, YWHAB
REACTOME:5931422	Signaling by ERBB4	21	16.0305	0.000375363	0.00626567	AKT1, CDKN1B, FGF1, FGF19, FGF22, FGF4, FGF7, FRS2, HBEGF, HRAS, IL6ST, KIT, KRAS, MDM2, MLST8, MTOR, NEDD4, NRAS, NRG2, S100B, TSC2	ADAM17, AKT1, AKT1S1, APH1, APH1B, BAD, BTRC, CASP9, CD19, CD28, CD80, CD86, CDK1, CDKN1A, CDKN1B, CHUK, CREB1, CSN2, CUL1, CXCL12, EGF, EGFR, ERBB2, ERBB3, ERBB4, EREG, ESR1, FGF1, FGF10, FGF16, FGF17, FGF18, FGF19, FGF2, FGF20, FGF22, FGF23, FGF3, FGF4, FGF5, FGF6, FGF7, FGF9, FGFR1, FGFR2, FGFR3, FGFR4, FOXO1, FOXO3, FOXO4, FRS2, FYN, GAB1, GFAP, GH1, GHR, GRB2, GSK3A, GSK3B, HBEGF, HRAS, IL6,…
REACTOME:5931272	Signaling by EGFR	24	15	0.000410538	0.00636335	ADAM12, ADCY5, AKT1, AP2A2, ARHGEF7, CDKN1B, FGF1, FGF19, FGF22, FGF4, FGF7, FRS2, HBEGF, HGS, HRAS, IL6ST, KIT, KRAS, MDM2, MLST8, MTOR, NRAS, NRG2, TSC2	ADAM12, ADAM17, ADCY1, ADCY2, ADCY3, ADCY4, ADCY5, ADCY6, ADCY7, ADCY8, ADCY9, ADRBK1, AHCYL1, AKT1, AKT1S1, AP2A1, AP2A2, AP2B1, AP2M1, AP2S1, ARHGEF7, BAD, CALM1, CALM2, CALM3, CASP9, CBL, CD19, CD28, CD80, CD86, CDC42, CDK1, CDKN1A, CDKN1B, CHUK, CLTA, CREB1, CSK, EGF, EGFR, EPN1, EPS15, EPS15L1, ERBB2, ERBB3, ERBB4, EREG, FGF1, FGF10, FGF16, FGF17, FGF18, FGF19, FGF2, FGF20, FGF22, FGF23, FGF…
REACTOME:5931274	Signaling by ERBB2	22	15.3846	0.000495196	0.00716384	ADCY5, AKT1, CDKN1B, FGF1, FGF19, FGF22, FGF4, FGF7, FRS2, HBEGF, HRAS, IL6ST, KIT, KRAS, MDM2, MLST8, MTOR, NRAS, NRG2, STUB1, TSC2, USP8	ADCY1, ADCY2, ADCY3, ADCY4, ADCY5, ADCY6, ADCY7, ADCY8, ADCY9, ADRBK1, AHCYL1, AKT1, AKT1S1, BAD, CALM1, CALM2, CALM3, CASP9, CD19, CD28, CD80, CD86, CDC37, CDK1, CDKN1A, CDKN1B, CHUK, CREB1, CUL5, EGF, EGFR, ERBB2, ERBB2IP, ERBB3, ERBB4, EREG, FGF1, FGF10, FGF16, FGF17, FGF18, FGF19, FGF2, FGF20, FGF22, FGF23, FGF3, FGF4, FGF5, FGF6, FGF7, FGF9, FGFR1, FGFR2, FGFR3, FGFR4, FOXO1, FOXO3, FOXO4, F…
REACTOME:5931727	PI-3K cascade:FGFR1	15	18.2927	0.000619434	0.00746762	AKT1, CDKN1B, FGF1, FGF19, FGF22, FGF4, FGF7, FRS2, HBEGF, KIT, MDM2, MLST8, MTOR, NRG2, TSC2	AKT1, AKT1S1, BAD, CASP9, CD19, CD28, CD80, CD86, CDKN1A, CDKN1B, CHUK, CREB1, EGF, EGFR, ERBB2, ERBB3, ERBB4, EREG, FGF1, FGF10, FGF16, FGF17, FGF18, FGF19, FGF2, FGF20, FGF22, FGF23, FGF3, FGF4, FGF5, FGF6, FGF7, FGF9, FGFR1, FGFR2, FGFR3, FGFR4, FOXO1, FOXO3, FOXO4, FRS2, FYN, GAB1, GRB2, GSK3A, GSK3B, HBEGF, IRS2, KIT, KITLG, KL, KLB, LCK, LOC482682, MAPKAP1, MDM2, MLST8, MTOR, NRG1, NRG2, PD…
REACTOME:5931728	PI-3K cascade:FGFR2	15	18.2927	0.000619434	0.00746762	AKT1, CDKN1B, FGF1, FGF19, FGF22, FGF4, FGF7, FRS2, HBEGF, KIT, MDM2, MLST8, MTOR, NRG2, TSC2	AKT1, AKT1S1, BAD, CASP9, CD19, CD28, CD80, CD86, CDKN1A, CDKN1B, CHUK, CREB1, EGF, EGFR, ERBB2, ERBB3, ERBB4, EREG, FGF1, FGF10, FGF16, FGF17, FGF18, FGF19, FGF2, FGF20, FGF22, FGF23, FGF3, FGF4, FGF5, FGF6, FGF7, FGF9, FGFR1, FGFR2, FGFR3, FGFR4, FOXO1, FOXO3, FOXO4, FRS2, FYN, GAB1, GRB2, GSK3A, GSK3B, HBEGF, IRS2, KIT, KITLG, KL, KLB, LCK, LOC482682, MAPKAP1, MDM2, MLST8, MTOR, NRG1, NRG2, PD…
REACTOME:5931729	PI-3K cascade:FGFR3	15	18.2927	0.000619434	0.00746762	AKT1, CDKN1B, FGF1, FGF19, FGF22, FGF4, FGF7, FRS2, HBEGF, KIT, MDM2, MLST8, MTOR, NRG2, TSC2	AKT1, AKT1S1, BAD, CASP9, CD19, CD28, CD80, CD86, CDKN1A, CDKN1B, CHUK, CREB1, EGF, EGFR, ERBB2, ERBB3, ERBB4, EREG, FGF1, FGF10, FGF16, FGF17, FGF18, FGF19, FGF2, FGF20, FGF22, FGF23, FGF3, FGF4, FGF5, FGF6, FGF7, FGF9, FGFR1, FGFR2, FGFR3, FGFR4, FOXO1, FOXO3, FOXO4, FRS2, FYN, GAB1, GRB2, GSK3A, GSK3B, HBEGF, IRS2, KIT, KITLG, KL, KLB, LCK, LOC482682, MAPKAP1, MDM2, MLST8, MTOR, NRG1, NRG2, PD…
REACTOME:5931730	PI-3K cascade:FGFR4	15	18.2927	0.000619434	0.00746762	AKT1, CDKN1B, FGF1, FGF19, FGF22, FGF4, FGF7, FRS2, HBEGF, KIT, MDM2, MLST8, MTOR, NRG2, TSC2	AKT1, AKT1S1, BAD, CASP9, CD19, CD28, CD80, CD86, CDKN1A, CDKN1B, CHUK, CREB1, EGF, EGFR, ERBB2, ERBB3, ERBB4, EREG, FGF1, FGF10, FGF16, FGF17, FGF18, FGF19, FGF2, FGF20, FGF22, FGF23, FGF3, FGF4, FGF5, FGF6, FGF7, FGF9, FGFR1, FGFR2, FGFR3, FGFR4, FOXO1, FOXO3, FOXO4, FRS2, FYN, GAB1, GRB2, GSK3A, GSK3B, HBEGF, IRS2, KIT, KITLG, KL, KLB, LCK, LOC482682, MAPKAP1, MDM2, MLST8, MTOR, NRG1, NRG2, PD…
REACTOME:5931823	PIP3 activates AKT signaling	15	18.2927	0.000619434	0.00746762	AKT1, CDKN1B, FGF1, FGF19, FGF22, FGF4, FGF7, FRS2, HBEGF, KIT, MDM2, MLST8, MTOR, NRG2, TSC2	AKT1, AKT1S1, BAD, CASP9, CD19, CD28, CD80, CD86, CDKN1A, CDKN1B, CHUK, CREB1, EGF, EGFR, ERBB2, ERBB3, ERBB4, EREG, FGF1, FGF10, FGF16, FGF17, FGF18, FGF19, FGF2, FGF20, FGF22, FGF23, FGF3, FGF4, FGF5, FGF6, FGF7, FGF9, FGFR1, FGFR2, FGFR3, FGFR4, FOXO1, FOXO3, FOXO4, FRS2, FYN, GAB1, GRB2, GSK3A, GSK3B, HBEGF, IRS2, KIT, KITLG, KL, KLB, LCK, LOC482682, MAPKAP1, MDM2, MLST8, MTOR, NRG1, NRG2, PD…
REACTOME:5931825	PI3K events in ERBB4 signaling	15	18.2927	0.000619434	0.00746762	AKT1, CDKN1B, FGF1, FGF19, FGF22, FGF4, FGF7, FRS2, HBEGF, KIT, MDM2, MLST8, MTOR, NRG2, TSC2	AKT1, AKT1S1, BAD, CASP9, CD19, CD28, CD80, CD86, CDKN1A, CDKN1B, CHUK, CREB1, EGF, EGFR, ERBB2, ERBB3, ERBB4, EREG, FGF1, FGF10, FGF16, FGF17, FGF18, FGF19, FGF2, FGF20, FGF22, FGF23, FGF3, FGF4, FGF5, FGF6, FGF7, FGF9, FGFR1, FGFR2, FGFR3, FGFR4, FOXO1, FOXO3, FOXO4, FRS2, FYN, GAB1, GRB2, GSK3A, GSK3B, HBEGF, IRS2, KIT, KITLG, KL, KLB, LCK, LOC482682, MAPKAP1, MDM2, MLST8, MTOR, NRG1, NRG2, PD…
REACTOME:5931826	PI3K events in ERBB2 signaling	15	18.2927	0.000619434	0.00746762	AKT1, CDKN1B, FGF1, FGF19, FGF22, FGF4, FGF7, FRS2, HBEGF, KIT, MDM2, MLST8, MTOR, NRG2, TSC2	AKT1, AKT1S1, BAD, CASP9, CD19, CD28, CD80, CD86, CDKN1A, CDKN1B, CHUK, CREB1, EGF, EGFR, ERBB2, ERBB3, ERBB4, EREG, FGF1, FGF10, FGF16, FGF17, FGF18, FGF19, FGF2, FGF20, FGF22, FGF23, FGF3, FGF4, FGF5, FGF6, FGF7, FGF9, FGFR1, FGFR2, FGFR3, FGFR4, FOXO1, FOXO3, FOXO4, FRS2, FYN, GAB1, GRB2, GSK3A, GSK3B, HBEGF, IRS2, KIT, KITLG, KL, KLB, LCK, LOC482682, MAPKAP1, MDM2, MLST8, MTOR, NRG1, NRG2, PD…
REACTOME:5932501	SHC-mediated cascade:FGFR4	7	31.8182	0.000613141	0.00782657	FGF1, FGF19, FGF4, FRS2, HRAS, KRAS, NRAS	FGF1, FGF16, FGF17, FGF18, FGF19, FGF2, FGF20, FGF23, FGF4, FGF6, FGF9, FGFR4, FRS2, FRS3, GRB2, HRAS, KLB, KRAS, NRAS, PTPN11, SHC1, SOS1
REACTOME:5931428	FRS-mediated FGFR2 signaling	9	25.7143	0.000606462	0.00822514	FGF1, FGF22, FGF4, FGF7, FRS2, HRAS, IL6ST, KRAS, NRAS	CDK1, FGF1, FGF10, FGF16, FGF17, FGF18, FGF2, FGF20, FGF22, FGF23, FGF3, FGF4, FGF5, FGF6, FGF7, FGF9, FGFR2, FRS2, FRS3, GRB2, HRAS, IL6, IL6R, IL6ST, JAK1, JAK2, KRAS, MAP2K1, MAP2K2, MAPK1, NRAS, PTPN11, RAF1, SOS1, YWHAB
REACTOME:5931633	mTOR signalling	8	27.5862	0.000732993	0.00837155	EIF4G1, MLST8, MTOR, PRKAG2, RHEB, RPTOR, STK11, TSC2	AKT1S1, AKT2, CAB39, CAB39L, EEF2K, EIF4B, EIF4E, EIF4EBP1, EIF4G1, LOC100684220, MLST8, MTOR, PPM1A, PRKAA1, PRKAA2, PRKAB1, PRKAB2, PRKAG1, PRKAG2, PRKAG3, RHEB, RPS6KB1, RPTOR, STK11, STRADA, STRADB, TSC1, TSC2, YWHAB
REACTOME:5931280	Downstream signaling of activated FGFR1	20	15.2672	0.00096977	0.00876833	ADCY5, AKT1, CDKN1B, FGF1, FGF19, FGF22, FGF4, FGF7, FRS2, HBEGF, HRAS, IL6ST, KIT, KRAS, MDM2, MLST8, MTOR, NRAS, NRG2, TSC2	ADCY1, ADCY2, ADCY3, ADCY4, ADCY5, ADCY6, ADCY7, ADCY8, ADCY9, ADRBK1, AHCYL1, AKT1, AKT1S1, BAD, CALM1, CALM2, CALM3, CASP9, CD19, CD28, CD80, CD86, CDK1, CDKN1A, CDKN1B, CHUK, CREB1, EGF, EGFR, ERBB2, ERBB3, ERBB4, EREG, FGF1, FGF10, FGF16, FGF17, FGF18, FGF19, FGF2, FGF20, FGF22, FGF23, FGF3, FGF4, FGF5, FGF6, FGF7, FGF9, FGFR1, FGFR2, FGFR3, FGFR4, FOXO1, FOXO3, FOXO4, FRS2, FRS3, FYN, GAB1, …
REACTOME:5931284	Downstream signaling of activated FGFR2	20	15.2672	0.00096977	0.00876833	ADCY5, AKT1, CDKN1B, FGF1, FGF19, FGF22, FGF4, FGF7, FRS2, HBEGF, HRAS, IL6ST, KIT, KRAS, MDM2, MLST8, MTOR, NRAS, NRG2, TSC2	ADCY1, ADCY2, ADCY3, ADCY4, ADCY5, ADCY6, ADCY7, ADCY8, ADCY9, ADRBK1, AHCYL1, AKT1, AKT1S1, BAD, CALM1, CALM2, CALM3, CASP9, CD19, CD28, CD80, CD86, CDK1, CDKN1A, CDKN1B, CHUK, CREB1, EGF, EGFR, ERBB2, ERBB3, ERBB4, EREG, FGF1, FGF10, FGF16, FGF17, FGF18, FGF19, FGF2, FGF20, FGF22, FGF23, FGF3, FGF4, FGF5, FGF6, FGF7, FGF9, FGFR1, FGFR2, FGFR3, FGFR4, FOXO1, FOXO3, FOXO4, FRS2, FRS3, FYN, GAB1, …
REACTOME:5931287	Downstream signaling of activated FGFR3	20	15.2672	0.00096977	0.00876833	ADCY5, AKT1, CDKN1B, FGF1, FGF19, FGF22, FGF4, FGF7, FRS2, HBEGF, HRAS, IL6ST, KIT, KRAS, MDM2, MLST8, MTOR, NRAS, NRG2, TSC2	ADCY1, ADCY2, ADCY3, ADCY4, ADCY5, ADCY6, ADCY7, ADCY8, ADCY9, ADRBK1, AHCYL1, AKT1, AKT1S1, BAD, CALM1, CALM2, CALM3, CASP9, CD19, CD28, CD80, CD86, CDK1, CDKN1A, CDKN1B, CHUK, CREB1, EGF, EGFR, ERBB2, ERBB3, ERBB4, EREG, FGF1, FGF10, FGF16, FGF17, FGF18, FGF19, FGF2, FGF20, FGF22, FGF23, FGF3, FGF4, FGF5, FGF6, FGF7, FGF9, FGFR1, FGFR2, FGFR3, FGFR4, FOXO1, FOXO3, FOXO4, FRS2, FRS3, FYN, GAB1, …
REACTOME:5931290	Downstream signaling of activated FGFR4	20	15.2672	0.00096977	0.00876833	ADCY5, AKT1, CDKN1B, FGF1, FGF19, FGF22, FGF4, FGF7, FRS2, HBEGF, HRAS, IL6ST, KIT, KRAS, MDM2, MLST8, MTOR, NRAS, NRG2, TSC2	ADCY1, ADCY2, ADCY3, ADCY4, ADCY5, ADCY6, ADCY7, ADCY8, ADCY9, ADRBK1, AHCYL1, AKT1, AKT1S1, BAD, CALM1, CALM2, CALM3, CASP9, CD19, CD28, CD80, CD86, CDK1, CDKN1A, CDKN1B, CHUK, CREB1, EGF, EGFR, ERBB2, ERBB3, ERBB4, EREG, FGF1, FGF10, FGF16, FGF17, FGF18, FGF19, FGF2, FGF20, FGF22, FGF23, FGF3, FGF4, FGF5, FGF6, FGF7, FGF9, FGFR1, FGFR2, FGFR3, FGFR4, FOXO1, FOXO3, FOXO4, FRS2, FRS3, FYN, GAB1, …
REACTOME:5931845	Regulation of AMPK activity via LKB1	6	35.2941	0.000819521	0.0088918	MLST8, MTOR, PRKAG2, RHEB, RPTOR, STK11	CAB39, CAB39L, MLST8, MTOR, PPM1A, PRKAA1, PRKAA2, PRKAB1, PRKAB2, PRKAG1, PRKAG2, PRKAG3, RHEB, RPTOR, STK11, STRADA, STRADB
REACTOME:5931726	GAB1 signalosome	15	17.4419	0.00103716	0.00900254	AKT1, CDKN1B, FGF1, FGF19, FGF22, FGF4, FGF7, FRS2, HBEGF, KIT, MDM2, MLST8, MTOR, NRG2, TSC2	AKT1, AKT1S1, BAD, CASP9, CD19, CD28, CD80, CD86, CDKN1A, CDKN1B, CHUK, CREB1, CSK, EGF, EGFR, ERBB2, ERBB3, ERBB4, EREG, FGF1, FGF10, FGF16, FGF17, FGF18, FGF19, FGF2, FGF20, FGF22, FGF23, FGF3, FGF4, FGF5, FGF6, FGF7, FGF9, FGFR1, FGFR2, FGFR3, FGFR4, FOXO1, FOXO3, FOXO4, FRS2, FYN, GAB1, GRB2, GSK3A, GSK3B, HBEGF, IRS2, KIT, KITLG, KL, KLB, LCK, LOC482682, MAPKAP1, MDM2, MLST8, MTOR, NRG1, NRG…
REACTOME:5931635	mTORC1-mediated signalling	5	41.6667	0.000957945	0.009038	EIF4G1, MLST8, MTOR, RHEB, RPTOR	AKT1S1, EEF2K, EIF4B, EIF4E, EIF4EBP1, EIF4G1, MLST8, MTOR, RHEB, RPS6KB1, RPTOR, YWHAB
REACTOME:5931827	Role of LAT2/NTAL/LAB on calcium mobilization	16	17.0213	0.000939545	0.00926733	AKT1, CDKN1B, FGF1, FGF19, FGF22, FGF4, FGF7, FRS2, GAB2, HBEGF, KIT, MDM2, MLST8, MTOR, NRG2, TSC2	AKT1, AKT1S1, BAD, CASP9, CD19, CD28, CD80, CD86, CDKN1A, CDKN1B, CHUK, CREB1, EGF, EGFR, ERBB2, ERBB3, ERBB4, EREG, FGF1, FGF10, FGF16, FGF17, FGF18, FGF19, FGF2, FGF20, FGF22, FGF23, FGF3, FGF4, FGF5, FGF6, FGF7, FGF9, FGFR1, FGFR2, FGFR3, FGFR4, FOXO1, FOXO3, FOXO4, FRS2, FYN, GAB1, GAB2, GRB2, GSK3A, GSK3B, HBEGF, IRS2, KIT, KITLG, KL, KLB, LCK, LOC100687054, LOC482682, LOC486474, LOC607582, …
REACTOME:5931819	PI3K/AKT activation	15	17.6471	0.000915199	0.00945705	AKT1, CDKN1B, FGF1, FGF19, FGF22, FGF4, FGF7, FRS2, HBEGF, KIT, MDM2, MLST8, MTOR, NRG2, TSC2	AKT1, AKT1S1, BAD, CASP9, CD19, CD28, CD80, CD86, CDKN1A, CDKN1B, CHUK, CREB1, EGF, EGFR, ERBB2, ERBB3, ERBB4, EREG, FGF1, FGF10, FGF16, FGF17, FGF18, FGF19, FGF2, FGF20, FGF22, FGF23, FGF3, FGF4, FGF5, FGF6, FGF7, FGF9, FGFR1, FGFR2, FGFR3, FGFR4, FOXO1, FOXO3, FOXO4, FRS2, FYN, GAB1, GRB2, GSK3A, GSK3B, HBEGF, IRS2, KIT, KITLG, KL, KLB, LCK, LOC482682, MAPKAP1, MDM2, MLST8, MTOR, NGF, NRG1, NRG…
REACTOME:5931326	Signaling by Rho GTPases	37	11.8211	0.00163703	0.0118412	ACTBL2, ACTR3B, ARAP3, ARHGAP26, ARHGAP9, ARHGDIA, ARHGDIG, ARHGEF12, ARHGEF7, BAIAP2, BUB1B, BUB3, CASC5, CDKN1B, CTTN, DIAPH1, EVL, GDI2, HMHA1, KIF2A, KIF5A, KTN1, MCF2L, NET1, NGEF, NOXO1, NUP107, PAFAH1B1, PPP1R12B, PPP2R1B, PTK2, RASGRF2, RHOQ, RHOT2, RHOV, TAOK1, XPO1	A2M, ABI1, ABL1, ABR, ACTB, ACTBL2, ACTR2, ACTR3B, AHCTF1, AKAP13, AR, ARAP2, ARAP3, ARHGAP1, ARHGAP10, ARHGAP11A, ARHGAP12, ARHGAP15, ARHGAP17, ARHGAP18, ARHGAP19, ARHGAP20, ARHGAP22, ARHGAP23, ARHGAP24, ARHGAP26, ARHGAP28, ARHGAP29, ARHGAP30, ARHGAP31, ARHGAP32, ARHGAP33, ARHGAP35, ARHGAP36, ARHGAP39, ARHGAP4, ARHGAP44, ARHGAP5, ARHGAP6, ARHGAP8, ARHGAP9, ARHGDIA, ARHGDIB, ARHGDIG, ARHGEF11, AR…
REACTOME:5931430	FRS2-mediated FGFR4 signaling	8	25	0.00148388	0.011926	FGF1, FGF19, FGF4, FRS2, HRAS, IL6ST, KRAS, NRAS	CDK1, FGF1, FGF16, FGF17, FGF18, FGF19, FGF2, FGF20, FGF23, FGF4, FGF6, FGF9, FGFR4, FRS2, FRS3, GRB2, HRAS, IL6, IL6R, IL6ST, JAK1, JAK2, KLB, KRAS, MAP2K1, MAP2K2, MAPK1, NRAS, PTPN11, RAF1, SOS1, YWHAB
REACTOME:5931634	Release of eIF4E	4	50	0.00144104	0.0120271	MLST8, MTOR, RHEB, RPTOR	AKT1S1, EIF4E, EIF4EBP1, MLST8, MTOR, RHEB, RPTOR, YWHAB
REACTOME:5931270	Signaling by PDGF	23	13.8554	0.00162733	0.0121769	ADCY5, AKT1, CDKN1B, COL4A2, COL6A1, COL9A3, FGF1, FGF19, FGF22, FGF4, FGF7, FRS2, HBEGF, HRAS, IL6ST, KIT, KRAS, MDM2, MLST8, MTOR, NRAS, NRG2, TSC2	ADCY1, ADCY2, ADCY3, ADCY4, ADCY5, ADCY6, ADCY7, ADCY8, ADCY9, ADRBK1, AHCYL1, AKT1, AKT1S1, BAD, BCAR1, CALM1, CALM2, CALM3, CASP9, CD19, CD28, CD80, CD86, CDK1, CDKN1A, CDKN1B, CHUK, COL4A2, COL4A3, COL4A4, COL4A5, COL6A1, COL6A2, COL6A3, COL9A1, COL9A2, COL9A3, CREB1, CRK, CRKL, EGF, EGFR, ERBB2, ERBB3, ERBB4, EREG, FGF1, FGF10, FGF16, FGF17, FGF18, FGF19, FGF2, FGF20, FGF22, FGF23, FGF3, FGF4…
KEGG:05231	Choline metabolism in cancer	16	16	0.00184645	0.0125212	AKT1, CHKA, DGKA, DGKE, HRAS, KRAS, MTOR, NRAS, PLA2G4B, PLA2G4D, PLA2G4E, PLA2G4F, PPAP2A, PPAP2C, RHEB, TSC2	479790, AKT1, AKT2, AKT3, CHKA, CHKB, CHPT1, DGKA, DGKB, DGKD, DGKE, DGKG, DGKH, DGKI, DGKK, DGKQ, DGKZ, EGF, EGFR, EIF4EBP1, FOS, GPCPD1, GRB2, HIF1A, HRAS, JUN, KRAS, LOC100855828, LOC484316, LYPLA1, MAP2K1, MAP2K2, MAPK1, MAPK10, MAPK3, MAPK8, MAPK9, MTOR, NRAS, PCYT1A, PCYT1B, PDGFA, PDGFB, PDGFC, PDGFD, PDGFRA, PDGFRB, PDPK1, PIK3CA, PIK3CB, PIK3CD, PIK3CG, PIK3R1, PIK3R2, PIK3R3, PIK3R5, PI…
REACTOME:5931824	Downstream signaling events of B Cell Receptor (BCR)	22	14.1026	0.00161807	0.0125401	AKT1, CDKN1B, FGF1, FGF19, FGF22, FGF4, FGF7, FRS2, HBEGF, HRAS, KIT, KRAS, MDM2, MLST8, MTOR, NRAS, NRG2, PSMA7, PSMB1, PSMD2, REL, TSC2	AKT1, AKT1S1, BAD, BCL10, BTRC, CARD11, CASP9, CD19, CD28, CD80, CD86, CDKN1A, CDKN1B, CHUK, CREB1, CUL1, EGF, EGFR, ERBB2, ERBB3, ERBB4, EREG, FBXW11, FGF1, FGF10, FGF16, FGF17, FGF18, FGF19, FGF2, FGF20, FGF22, FGF23, FGF3, FGF4, FGF5, FGF6, FGF7, FGF9, FGFR1, FGFR2, FGFR3, FGFR4, FOXO1, FOXO3, FOXO4, FRS2, FYN, GAB1, GRB2, GSK3A, GSK3B, HBEGF, HRAS, IKBKB, IKBKG, IRS2, KIT, KITLG, KL, KLB, KRA…
REACTOME:5931427	FRS-mediated FGFR1 signaling	8	24.2424	0.00183811	0.0128668	FGF1, FGF22, FGF4, FRS2, HRAS, IL6ST, KRAS, NRAS	CDK1, FGF1, FGF10, FGF17, FGF2, FGF20, FGF22, FGF23, FGF3, FGF4, FGF5, FGF6, FGF9, FGFR1, FRS2, FRS3, GRB2, HRAS, IL6, IL6R, IL6ST, JAK1, JAK2, KL, KRAS, MAP2K1, MAP2K2, MAPK1, NRAS, PTPN11, RAF1, SOS1, YWHAB
KEGG:00565	Ether lipid metabolism	9	21.9512	0.00204567	0.0134518	LPCAT1, PAFAH1B1, PLA2G4B, PLA2G4D, PLA2G4E, PLA2G4F, PLD4, PPAP2A, PPAP2C	AGPS, CEPT1, CHPT1, ENPP2, ENPP6, EPT1, GAL3ST1, LOC476045, LPCAT1, LPCAT2, LPCAT4, PAFAH1B1, PAFAH1B2, PAFAH1B3, PAFAH2, PLA2G10, PLA2G12A, PLA2G12B, PLA2G1B, PLA2G2D, PLA2G2E, PLA2G2F, PLA2G3, PLA2G4A, PLA2G4B, PLA2G4D, PLA2G4E, PLA2G4F, PLA2G5, PLA2G6, PLA2G7, PLB1, PLD1, PLD2, PLD3, PLD4, PPAP2A, PPAP2B, PPAP2C, TMEM86B, UGT8
REACTOME:5932502	SHC-mediated cascade:FGFR1	6	30	0.00213304	0.0136138	FGF1, FGF22, FGF4, HRAS, KRAS, NRAS	FGF1, FGF10, FGF17, FGF2, FGF20, FGF22, FGF23, FGF3, FGF4, FGF5, FGF6, FGF9, FGFR1, GRB2, HRAS, KL, KRAS, NRAS, SHC1, SOS1
REACTOME:5932040	EGFR Transactivation by Gastrin	4	44.4444	0.0024477	0.0151757	HBEGF, HRAS, KRAS, NRAS	EGFR, GRB2, HBEGF, HRAS, KRAS, MMP3, NRAS, PRKCA, SOS1
REACTOME:5931288	Signaling by FGFR3	20	14.0845	0.00262702	0.0158351	ADCY5, AKT1, CDKN1B, FGF1, FGF19, FGF22, FGF4, FGF7, FRS2, HBEGF, HRAS, IL6ST, KIT, KRAS, MDM2, MLST8, MTOR, NRAS, NRG2, TSC2	ADCY1, ADCY2, ADCY3, ADCY4, ADCY5, ADCY6, ADCY7, ADCY8, ADCY9, ADRBK1, AHCYL1, AKT1, AKT1S1, BAD, CALM1, CALM2, CALM3, CASP9, CBL, CD19, CD28, CD80, CD86, CDK1, CDKN1A, CDKN1B, CHUK, CREB1, EGF, EGFR, ERBB2, ERBB3, ERBB4, EREG, FGF1, FGF10, FGF16, FGF17, FGF18, FGF19, FGF2, FGF20, FGF22, FGF23, FGF3, FGF4, FGF5, FGF6, FGF7, FGF9, FGFR1, FGFR2, FGFR3, FGFR4, FOXO1, FOXO3, FOXO4, FRS2, FRS3, FYN, G…
REACTOME:5931291	Signaling by FGFR4	20	14.0845	0.00262702	0.0158351	ADCY5, AKT1, CDKN1B, FGF1, FGF19, FGF22, FGF4, FGF7, FRS2, HBEGF, HRAS, IL6ST, KIT, KRAS, MDM2, MLST8, MTOR, NRAS, NRG2, TSC2	ADCY1, ADCY2, ADCY3, ADCY4, ADCY5, ADCY6, ADCY7, ADCY8, ADCY9, ADRBK1, AHCYL1, AKT1, AKT1S1, BAD, CALM1, CALM2, CALM3, CASP9, CBL, CD19, CD28, CD80, CD86, CDK1, CDKN1A, CDKN1B, CHUK, CREB1, EGF, EGFR, ERBB2, ERBB3, ERBB4, EREG, FGF1, FGF10, FGF16, FGF17, FGF18, FGF19, FGF2, FGF20, FGF22, FGF23, FGF3, FGF4, FGF5, FGF6, FGF7, FGF9, FGFR1, FGFR2, FGFR3, FGFR4, FOXO1, FOXO3, FOXO4, FRS2, FRS3, FYN, G…
KEGG:04152	AMPK signaling pathway	18	14.6341	0.00276247	0.0162015	AKT1, CCND1, CPT1A, CPT1B, FASN, INS, MTOR, PFKFB3, PFKL, PFKP, PPP2R1B, PPP2R2B, PPP2R2D, PRKAG2, RHEB, RPTOR, STK11, TSC2	ACACA, ACACB, ADIPOQ, ADIPOR1, ADIPOR2, ADRA1A, AKT1, AKT1S1, AKT2, AKT3, CAB39, CAB39L, CAMKK1, CAMKK2, CCNA1, CCNA2, CCND1, CD36, CFTR, CPT1A, CPT1B, CPT1C, CREB1, CREB3, CREB3L1, CREB3L3, CREB3L4, CREB5, CRTC2, EEF2, EEF2K, EIF4EBP1, ELAVL1, FASN, FBP1, FBP2, FOXO1, FOXO3, G6PC, G6PC2, G6PC3, GYS1, GYS2, HMGCR, HNF4A, IGF1, IGF1R, INS, INSR, IRS1, IRS2, IRS4, LEP, LEPR, LIPE, LOC102156745, LOC…
REACTOME:5931281	Signaling by FGFR1	20	13.986	0.00285569	0.0163075	ADCY5, AKT1, CDKN1B, FGF1, FGF19, FGF22, FGF4, FGF7, FRS2, HBEGF, HRAS, IL6ST, KIT, KRAS, MDM2, MLST8, MTOR, NRAS, NRG2, TSC2	ADCY1, ADCY2, ADCY3, ADCY4, ADCY5, ADCY6, ADCY7, ADCY8, ADCY9, ADRBK1, AHCYL1, AKT1, AKT1S1, BAD, CALM1, CALM2, CALM3, CASP9, CBL, CD19, CD28, CD80, CD86, CDK1, CDKN1A, CDKN1B, CHUK, CREB1, EGF, EGFR, ERBB2, ERBB3, ERBB4, EREG, FGF1, FGF10, FGF16, FGF17, FGF18, FGF19, FGF2, FGF20, FGF22, FGF23, FGF3, FGF4, FGF5, FGF6, FGF7, FGF9, FGFR1, FGFR2, FGFR3, FGFR4, FOXO1, FOXO3, FOXO4, FRS2, FRS3, FYN, G…
REACTOME:5931285	Signaling by FGFR2	20	13.986	0.00285569	0.0163075	ADCY5, AKT1, CDKN1B, FGF1, FGF19, FGF22, FGF4, FGF7, FRS2, HBEGF, HRAS, IL6ST, KIT, KRAS, MDM2, MLST8, MTOR, NRAS, NRG2, TSC2	ADCY1, ADCY2, ADCY3, ADCY4, ADCY5, ADCY6, ADCY7, ADCY8, ADCY9, ADRBK1, AHCYL1, AKT1, AKT1S1, BAD, CALM1, CALM2, CALM3, CASP9, CBL, CD19, CD28, CD80, CD86, CDK1, CDKN1A, CDKN1B, CHUK, CREB1, EGF, EGFR, ERBB2, ERBB3, ERBB4, EREG, FGF1, FGF10, FGF16, FGF17, FGF18, FGF19, FGF2, FGF20, FGF22, FGF23, FGF3, FGF4, FGF5, FGF6, FGF7, FGF9, FGFR1, FGFR2, FGFR3, FGFR4, FOXO1, FOXO3, FOXO4, FRS2, FRS3, FYN, G…
REACTOME:5931269	Downstream signal transduction	20	13.7931	0.0033633	0.0169729	ADCY5, AKT1, CDKN1B, FGF1, FGF19, FGF22, FGF4, FGF7, FRS2, HBEGF, HRAS, IL6ST, KIT, KRAS, MDM2, MLST8, MTOR, NRAS, NRG2, TSC2	ADCY1, ADCY2, ADCY3, ADCY4, ADCY5, ADCY6, ADCY7, ADCY8, ADCY9, ADRBK1, AHCYL1, AKT1, AKT1S1, BAD, BCAR1, CALM1, CALM2, CALM3, CASP9, CD19, CD28, CD80, CD86, CDK1, CDKN1A, CDKN1B, CHUK, CREB1, CRK, CRKL, EGF, EGFR, ERBB2, ERBB3, ERBB4, EREG, FGF1, FGF10, FGF16, FGF17, FGF18, FGF19, FGF2, FGF20, FGF22, FGF23, FGF3, FGF4, FGF5, FGF6, FGF7, FGF9, FGFR1, FGFR2, FGFR3, FGFR4, FOXO1, FOXO3, FOXO4, FRS2,…
KEGG:04370	VEGF signaling pathway	11	18.3333	0.00314622	0.0170683	AKT1, HRAS, KRAS, MAPK12, NOS3, NRAS, PLA2G4B, PLA2G4D, PLA2G4E, PLA2G4F, PTK2	479790, AKT1, AKT2, AKT3, BAD, CASP9, CDC42, HRAS, HSPB1, KDR, KRAS, LOC100855828, LOC484316, LOC611955, MAP2K1, MAP2K2, MAPK1, MAPK11, MAPK12, MAPK13, MAPK14, MAPK3, MAPKAPK2, MAPKAPK3, NFATC2, NOS3, NRAS, PIK3CA, PIK3CB, PIK3CD, PIK3CG, PIK3R1, PIK3R2, PIK3R3, PIK3R5, PLA2G4A, PLA2G4B, PLA2G4D, PLA2G4E, PLA2G4F, PLCG1, PLCG2, PPP3CA, PPP3CB, PPP3CC, PPP3R1, PPP3R2, PRKCA, PRKCB, PTGS2, PTK2, PX…
REACTOME:5931298	Fc epsilon receptor (FCERI) signaling	22	13.3333	0.0033093	0.017098	AKT1, CDKN1B, FGF1, FGF19, FGF22, FGF4, FGF7, FRS2, GAB2, HBEGF, HRAS, IL6ST, KIT, KRAS, MAP3K1, MDM2, MLST8, MTOR, NRAS, NRG2, PRKCQ, TSC2	AHCYL1, AKT1, AKT1S1, BAD, BCL10, BTK, CALM1, CALM2, CALM3, CARD11, CASP9, CD19, CD28, CD80, CD86, CDK1, CDKN1A, CDKN1B, CHUK, CREB1, EGF, EGFR, ERBB2, ERBB3, ERBB4, EREG, FCER1A, FCER1G, FGF1, FGF10, FGF16, FGF17, FGF18, FGF19, FGF2, FGF20, FGF22, FGF23, FGF3, FGF4, FGF5, FGF6, FGF7, FGF9, FGFR1, FGFR2, FGFR3, FGFR4, FOS, FOXO1, FOXO3, FOXO4, FRS2, FYN, GAB1, GAB2, GRAP2, GRB2, GSK3A, GSK3B, HBE…
REACTOME:5931282	Signaling by FGFR	20	13.8889	0.00310081	0.0172532	ADCY5, AKT1, CDKN1B, FGF1, FGF19, FGF22, FGF4, FGF7, FRS2, HBEGF, HRAS, IL6ST, KIT, KRAS, MDM2, MLST8, MTOR, NRAS, NRG2, TSC2	ADCY1, ADCY2, ADCY3, ADCY4, ADCY5, ADCY6, ADCY7, ADCY8, ADCY9, ADRBK1, AHCYL1, AKT1, AKT1S1, BAD, CALM1, CALM2, CALM3, CASP9, CBL, CD19, CD28, CD80, CD86, CDK1, CDKN1A, CDKN1B, CHUK, CREB1, EGF, EGFR, ERBB2, ERBB3, ERBB4, EREG, FGF1, FGF10, FGF16, FGF17, FGF18, FGF19, FGF2, FGF20, FGF22, FGF23, FGF3, FGF4, FGF5, FGF6, FGF7, FGF9, FGFR1, FGFR2, FGFR3, FGFR4, FOXO1, FOXO3, FOXO4, FRS2, FRS3, FYN, G…
REACTOME:5931405	RAF activation	3	60	0.00327036	0.017309	HRAS, KRAS, NRAS	HRAS, KRAS, NRAS, RAF1, YWHAB
REACTOME:5932237	Activation of RAS in B cells	3	60	0.00327036	0.017309	HRAS, KRAS, NRAS	HRAS, KRAS, NRAS, RASGRP1, RASGRP3
KEGG:00340	Histidine metabolism	6	27.2727	0.00363129	0.0179089	ALDH1B1, ALDH3B1, AOC1, DDC, FTCD, HDC	ALDH1A3, ALDH1B1, ALDH2, ALDH3A1, ALDH3A2, ALDH3B1, ALDH7A1, ALDH9A1, AMDHD1, AOC1, ASPA, CARNS1, CNDP1, CNDP2, DDC, FTCD, HAL, HDC, HNMT, MAOA, MAOB, UROC1
REACTOME:5931275	DAP12 signaling	20	13.6054	0.00394414	0.0190195	ADCY5, AKT1, CDKN1B, FGF1, FGF19, FGF22, FGF4, FGF7, FRS2, HBEGF, HRAS, IL6ST, KIT, KRAS, MDM2, MLST8, MTOR, NRAS, NRG2, TSC2	ADCY1, ADCY2, ADCY3, ADCY4, ADCY5, ADCY6, ADCY7, ADCY8, ADCY9, ADRBK1, AHCYL1, AKT1, AKT1S1, B2M, BAD, BTK, CALM1, CALM2, CALM3, CASP9, CD19, CD28, CD80, CD86, CDK1, CDKN1A, CDKN1B, CHUK, CREB1, EGF, EGFR, ERBB2, ERBB3, ERBB4, EREG, FGF1, FGF10, FGF16, FGF17, FGF18, FGF19, FGF2, FGF20, FGF22, FGF23, FGF3, FGF4, FGF5, FGF6, FGF7, FGF9, FGFR1, FGFR2, FGFR3, FGFR4, FOXO1, FOXO3, FOXO4, FRS2, FYN, GA…
KEGG:04120	Ubiquitin mediated proteolysis	19	13.7681	0.00428856	0.0202308	AIRE, ANAPC11, BIRC7, CDC16, CDC27, CDC34, CUL4A, FANCL, FBXO2, HERC2, MAP3K1, MDM2, NEDD4, STUB1, UBE2D2, UBE2G2, UBE2I, UBE3C, XIAP	AIRE, ANAPC1, ANAPC10, ANAPC11, ANAPC13, ANAPC2, ANAPC4, ANAPC5, ANAPC7, BIRC2, BIRC3, BIRC6, BIRC7, BRCA1, BTRC, CBL, CBLB, CBLC, CDC16, CDC20, CDC23, CDC26, CDC27, CDC34, CUL1, CUL2, CUL3, CUL4A, CUL4B, CUL5, CUL7, DDB1, DDB2, DET1, ERCC8, FANCL, FBXO2, FBXO4, FBXW11, FBXW7, FZR1, HERC1, HERC2, HERC3, HERC4, HUWE1, ITCH, KEAP1, KLHL13, LOC100688162, LOC100856010, LOC100856713, LOC475563, LOC479…
REACTOME:5931429	FRS-mediated FGFR3 signaling	7	23.3333	0.00443302	0.0204674	FGF1, FGF4, FRS2, HRAS, IL6ST, KRAS, NRAS	CDK1, FGF1, FGF16, FGF17, FGF18, FGF2, FGF20, FGF23, FGF4, FGF5, FGF9, FGFR3, FRS2, FRS3, GRB2, HRAS, IL6, IL6R, IL6ST, JAK1, JAK2, KRAS, MAP2K1, MAP2K2, MAPK1, NRAS, PTPN11, RAF1, SOS1, YWHAB
KEGG:05218	Melanoma	12	16.6667	0.00471116	0.0212983	AKT1, CCND1, CDKN2A, FGF1, FGF19, FGF22, FGF4, FGF7, HRAS, KRAS, MDM2, NRAS	479790, AKT1, AKT2, AKT3, ARAF, BAD, BRAF, CCND1, CDH1, CDK4, CDK6, CDKN1A, CDKN2A, E2F1, E2F2, E2F3, EGF, EGFR, FGF1, FGF10, FGF11, FGF12, FGF14, FGF16, FGF17, FGF18, FGF19, FGF2, FGF20, FGF21, FGF22, FGF23, FGF3, FGF4, FGF5, FGF6, FGF7, FGF9, FGFR1, HGF, HRAS, IGF1, IGF1R, KRAS, LOC489647, LOC492174, MAP2K1, MAP2K2, MAPK1, MAPK3, MDM2, MET, MITF, NRAS, PDGFA, PDGFB, PDGFC, PDGFD, PDGFRA, PDGFRB…
REACTOME:5931268	Signalling by NGF	30	11.6732	0.00522969	0.0231601	ADCY5, AKT1, AP2A2, ARHGDIA, ARHGEF12, ARHGEF7, CDKN1B, FGF1, FGF19, FGF22, FGF4, FGF7, FRS2, HBEGF, HDAC3, HRAS, IL6ST, KIT, KRAS, MAPK12, MCF2L, MDM2, MLST8, MTOR, NET1, NGEF, NRAS, NRG2, RASGRF2, TSC2	AATF, ABR, ADAM17, ADCY1, ADCY2, ADCY3, ADCY4, ADCY5, ADCY6, ADCY7, ADCY8, ADCY9, ADORA2A, ADRBK1, AHCYL1, AKAP13, AKT1, AKT1S1, AP2A1, AP2A2, AP2B1, AP2M1, AP2S1, APH1, APH1B, ARHGAP4, ARHGDIA, ARHGEF1, ARHGEF11, ARHGEF12, ARHGEF16, ARHGEF17, ARHGEF18, ARHGEF2, ARHGEF3, ARHGEF6, ARHGEF7, ARHGEF9, ATF1, BAD, CALM1, CALM2, CALM3, CASP2, CASP3, CASP9, CD19, CD28, CD80, CD86, CDK1, CDKN1A, CDKN1B, C…
REACTOME:5932503	SHC-mediated cascade:FGFR3	5	29.4118	0.00554455	0.0240633	FGF1, FGF4, HRAS, KRAS, NRAS	FGF1, FGF16, FGF17, FGF18, FGF2, FGF20, FGF23, FGF4, FGF5, FGF9, FGFR3, GRB2, HRAS, KRAS, NRAS, SHC1, SOS1
REACTOME:5931831	AKT phosphorylates targets in the cytosol	4	36.3636	0.00571113	0.0243003	AKT1, CDKN1B, MDM2, TSC2	AKT1, AKT1S1, BAD, CASP9, CDKN1A, CDKN1B, CHUK, GSK3A, GSK3B, MDM2, TSC2
REACTOME:5931980	Recruitment of NuMA to mitotic centrosomes	4	36.3636	0.00571113	0.0243003	TUBGCP2, TUBGCP3, TUBGCP5, TUBGCP6	CCNB1, CDK1, NEDD1, NUMA1, TUBG1, TUBG2, TUBGCP2, TUBGCP3, TUBGCP4, TUBGCP5, TUBGCP6
REACTOME:5931597	Transport of gamma-carboxylated protein precursors from the endoplasmic reticulum to the Golgi apparatus	3	50	0.00619378	0.0258471	F10, F7, GAS6	F10, F2, F7, F9, GAS6, LOC476104
REACTOME:5932293	Hydrolysis of LPC	3	50	0.00619378	0.0258471	PLA2G4B, PLA2G4D, PLA2G4F	GPCPD1, PLA2G4A, PLA2G4B, PLA2G4D, PLA2G4F, PLBD1
REACTOME:5932463	Release of Hh-Np from the secreting cell	3	50	0.00619378	0.0258471	DISP2, NOTUM, SHH	ADAM17, DISP2, GPC5, NOTUM, SCUBE2, SHH
KEGG:04912	GnRH signaling pathway	13	15.2941	0.00704839	0.0283241	ADCY5, CALML5, HBEGF, HRAS, KRAS, MAP3K1, MAPK12, NRAS, PLA2G4B, PLA2G4D, PLA2G4E, PLA2G4F, PLCB2	479790, ADCY1, ADCY2, ADCY3, ADCY4, ADCY5, ADCY6, ADCY7, ADCY8, ADCY9, ATF4, CACNA1C, CACNA1D, CACNA1F, CACNA1S, CALM1, CALM2, CALM3, CALML5, CALML6, CAMK2A, CAMK2D, CAMK2G, CDC42, CGA, EGFR, ELK1, FSHB, GNA11, GNAQ, GNAS, GNRH1, GNRHR, GRB2, HBEGF, HRAS, ITPR1, ITPR2, ITPR3, JUN, KRAS, LHB, LOC479975, LOC482687, MAP2K1, MAP2K2, MAP2K3, MAP2K4, MAP2K6, MAP2K7, MAP3K1, MAP3K2, MAP3K3, MAP3K4, MAPK…
REACTOME:5931809	Rho GTPase cycle	16	14.0351	0.00697914	0.028575	ARAP3, ARHGAP26, ARHGAP9, ARHGDIA, ARHGDIG, ARHGEF12, ARHGEF7, GDI2, HMHA1, MCF2L, NET1, NGEF, RASGRF2, RHOQ, RHOT2, RHOV	A2M, ABR, AKAP13, ARAP2, ARAP3, ARHGAP1, ARHGAP10, ARHGAP11A, ARHGAP12, ARHGAP15, ARHGAP17, ARHGAP18, ARHGAP19, ARHGAP20, ARHGAP22, ARHGAP23, ARHGAP24, ARHGAP26, ARHGAP28, ARHGAP29, ARHGAP30, ARHGAP31, ARHGAP32, ARHGAP33, ARHGAP35, ARHGAP36, ARHGAP39, ARHGAP4, ARHGAP44, ARHGAP5, ARHGAP6, ARHGAP8, ARHGAP9, ARHGDIA, ARHGDIB, ARHGDIG, ARHGEF11, ARHGEF12, ARHGEF16, ARHGEF17, ARHGEF18, ARHGEF2, ARHGEF…
REACTOME:5931267	NGF signalling via TRKA from the plasma membrane	22	12.3596	0.00818401	0.0311567	ADCY5, AKT1, AP2A2, CDKN1B, FGF1, FGF19, FGF22, FGF4, FGF7, FRS2, HBEGF, HRAS, IL6ST, KIT, KRAS, MAPK12, MDM2, MLST8, MTOR, NRAS, NRG2, TSC2	ADCY1, ADCY2, ADCY3, ADCY4, ADCY5, ADCY6, ADCY7, ADCY8, ADCY9, ADORA2A, ADRBK1, AHCYL1, AKT1, AKT1S1, AP2A1, AP2A2, AP2B1, AP2M1, AP2S1, ATF1, BAD, CALM1, CALM2, CALM3, CASP9, CD19, CD28, CD80, CD86, CDK1, CDKN1A, CDKN1B, CHUK, CLTA, CREB1, CRK, CRKL, DNAL4, DNM1, DNM2, DNM3, DUSP3, DUSP6, DUSP7, EGF, EGFR, ELK1, ERBB2, ERBB3, ERBB4, EREG, FGF1, FGF10, FGF16, FGF17, FGF18, FGF19, FGF2, FGF20, FGF…
KEGG:04014	Ras signaling pathway	26	11.7647	0.00812077	0.031468	AKT1, CALML5, FGF1, FGF19, FGF22, FGF4, FGF7, GAB2, GNB5, GNG13, HRAS, INS, KIT, KRAS, NRAS, PAK6, PLA2G4B, PLA2G4D, PLA2G4E, PLA2G4F, RAP1B, RASA3, RASGRF2, REL, SHC4, TEK	479790, ABL1, ABL2, AKT1, AKT2, AKT3, ANGPT1, ANGPT2, ANGPT4, ARF6, BAD, BCL2L1, BRAP, CALM1, CALM2, CALM3, CALML5, CALML6, CDC42, CHUK, CSF1, CSF1R, EFNA1, EFNA3, EFNA4, EGF, EGFR, ELK1, EPHA2, ETS1, ETS2, EXOC2, FASLG, FGF1, FGF10, FGF11, FGF12, FGF14, FGF16, FGF17, FGF18, FGF19, FGF2, FGF20, FGF21, FGF22, FGF23, FGF3, FGF4, FGF5, FGF6, FGF7, FGF9, FGFR1, FGFR2, FGFR3, FGFR4, FIGF, FLT1, FLT4, …
REACTOME:5931688	p38MAPK events	4	33.3333	0.00808773	0.0319098	HRAS, KRAS, MAPK12, NRAS	HRAS, KRAS, MAPK12, MAPK13, MAPK14, MAPKAPK2, MAPKAPK3, NRAS, RALA, RALB, RALGDS, SRC
REACTOME:5931557	Inactivation of APC/C via direct inhibition of the APC/C complex	5	26.3158	0.00924852	0.0346022	ANAPC11, BUB1B, BUB3, CDC16, CDC27	ANAPC1, ANAPC10, ANAPC11, ANAPC4, ANAPC5, ANAPC7, BUB1B, BUB3, CDC16, CDC20, CDC23, CDC26, CDC27, LOC475563, LOC476070, LOC481325, UBE2C, UBE2D1, UBE2E1
REACTOME:5931558	Inhibition of the proteolytic activity of APC/C required for the onset of anaphase by mitotic spindle checkpoint components	5	26.3158	0.00924852	0.0346022	ANAPC11, BUB1B, BUB3, CDC16, CDC27	ANAPC1, ANAPC10, ANAPC11, ANAPC4, ANAPC5, ANAPC7, BUB1B, BUB3, CDC16, CDC20, CDC23, CDC26, CDC27, LOC475563, LOC476070, LOC481325, UBE2C, UBE2D1, UBE2E1
REACTOME:5931276	DAP12 interactions	20	12.5786	0.00943665	0.0347077	ADCY5, AKT1, CDKN1B, FGF1, FGF19, FGF22, FGF4, FGF7, FRS2, HBEGF, HRAS, IL6ST, KIT, KRAS, MDM2, MLST8, MTOR, NRAS, NRG2, TSC2	ADCY1, ADCY2, ADCY3, ADCY4, ADCY5, ADCY6, ADCY7, ADCY8, ADCY9, ADRBK1, AHCYL1, AKT1, AKT1S1, B2M, BAD, BTK, CALM1, CALM2, CALM3, CASP9, CD19, CD28, CD300E, CD80, CD86, CDK1, CDKN1A, CDKN1B, CHUK, CLEC5A, CREB1, EGF, EGFR, ERBB2, ERBB3, ERBB4, EREG, FGF1, FGF10, FGF16, FGF17, FGF18, FGF19, FGF2, FGF20, FGF22, FGF23, FGF3, FGF4, FGF5, FGF6, FGF7, FGF9, FGFR1, FGFR2, FGFR3, FGFR4, FOXO1, FOXO3, FOXO…
REACTOME:5931295	Signaling by the B Cell Receptor (BCR)	22	12.1547	0.00989351	0.0357815	AKT1, CDKN1B, FGF1, FGF19, FGF22, FGF4, FGF7, FRS2, HBEGF, HRAS, KIT, KRAS, MDM2, MLST8, MTOR, NRAS, NRG2, PSMA7, PSMB1, PSMD2, REL, TSC2	AHCYL1, AKT1, AKT1S1, BAD, BCL10, BLNK, BTK, BTRC, CALM1, CALM2, CALM3, CARD11, CASP9, CBL, CBLB, CD19, CD28, CD79A, CD79B, CD80, CD86, CDKN1A, CDKN1B, CHUK, CREB1, CUL1, DAPP1, EGF, EGFR, ERBB2, ERBB3, ERBB4, EREG, FBXW11, FGF1, FGF10, FGF16, FGF17, FGF18, FGF19, FGF2, FGF20, FGF22, FGF23, FGF3, FGF4, FGF5, FGF6, FGF7, FGF9, FGFR1, FGFR2, FGFR3, FGFR4, FOXO1, FOXO3, FOXO4, FRS2, FYN, GAB1, GRB2,…
KEGG:04728	Dopaminergic synapse	17	13.1783	0.0102874	0.0360059	ADCY5, AKT1, CALML5, CALY, DDC, GNB5, GNG13, GRIA4, KCNJ5, KIF5A, MAPK12, PLCB2, PPP2R1B, PPP2R2B, PPP2R2D, SLC6A3, TH	ADCY5, AKT1, AKT2, AKT3, ARNTL, ATF2, ATF4, ATF6B, CACNA1A, CACNA1B, CACNA1C, CACNA1D, CALM1, CALM2, CALM3, CALML5, CALML6, CALY, CAMK2A, CAMK2D, CAMK2G, CLOCK, COMT, CREB1, CREB3, CREB3L1, CREB3L3, CREB3L4, CREB5, DDC, DRD1, DRD2, DRD3, DRD5, FOS, GNAI1, GNAI2, GNAI3, GNAL, GNAO1, GNAQ, GNAS, GNB1, GNB2, GNB3, GNB4, GNB5, GNG10, GNG11, GNG12, GNG13, GNG2, GNG3, GNG4, GNG5, GNG7, GNGT1, GNGT2, GR…
REACTOME:5931432	MEK activation	3	42.8571	0.0102664	0.0365214	HRAS, KRAS, NRAS	HRAS, KRAS, MAP2K1, MAP2K2, NRAS, RAF1, YWHAB
REACTOME:5931433	RAF phosphorylates MEK	3	42.8571	0.0102664	0.0365214	HRAS, KRAS, NRAS	HRAS, KRAS, MAP2K1, MAP2K2, NRAS, RAF1, YWHAB
REACTOME:5931593	Removal of aminoterminal propeptides from gamma-carboxylated proteins	3	42.8571	0.0102664	0.0365214	F10, F7, GAS6	F10, F2, F7, F9, FURIN, GAS6, LOC476104
REACTOME:5931598	Gamma-carboxylation of protein precursors	3	42.8571	0.0102664	0.0365214	F10, F7, GAS6	F10, F2, F7, F9, GAS6, GGCX, LOC476104
WP:1118	Biogenic Amine Synthesis	4	30.7692	0.0110309	0.0379952	DDC, HDC, PAH, TH	AANAT, ACHE, CHAT, COMT, DBH, DDC, GAD1, GAD2, HDC, MAOA, PAH, PNMT, TH
REACTOME:5932290	Acyl chain remodelling of PG	4	30.7692	0.0110309	0.0379952	LPCAT1, PLA2G4B, PLA2G4D, PLA2G4F	CRLS1, LPCAT1, LPGAT1, PLA2G1B, PLA2G2D, PLA2G2E, PLA2G2F, PLA2G3, PLA2G4A, PLA2G4B, PLA2G4D, PLA2G4F, PLA2G5
REACTOME:5932472	PIWI-interacting RNA (piRNA) biogenesis	4	30.7692	0.0110309	0.0379952	DDX4, MOV10L1, PIWIL4, TDRD9	ASZ1, DDX4, LOC479920, MAEL, MOV10L1, PIWIL1, PIWIL2, PIWIL4, TDRD1, TDRD12, TDRD6, TDRD9, TDRKH
REACTOME:5931556	Mitotic Spindle Checkpoint	5	25	0.0116203	0.0394002	ANAPC11, BUB1B, BUB3, CDC16, CDC27	ANAPC1, ANAPC10, ANAPC11, ANAPC4, ANAPC5, ANAPC7, BUB1B, BUB3, CDC16, CDC20, CDC23, CDC26, CDC27, LOC475563, LOC476070, LOC481325, MAD1L1, UBE2C, UBE2D1, UBE2E1
REACTOME:5931415	Developmental Biology	40	10.3093	0.0118227	0.0394697	ACTBL2, ACTR3B, AGAP2, AKT1, AP2A2, ARHGEF12, ARHGEF7, BOC, CACNA1H, CDK5, COL4A2, COL6A1, COL9A3, DOCK1, DPYSL3, DPYSL4, EVL, FARP2, FOXA3, GPC1, HDAC3, HRAS, IL6ST, KRAS, MAPK12, MED16, MED17, NGEF, NRAS, NTN3, ONECUT1, ONECUT3, PAK6, PLXNA4, PRKCQ, PTK2, SEMA6D, TCF3, TRPC4, UNC5C	ABL1, ABL2, ABLIM1, ABLIM2, ABLIM3, ACTB, ACTBL2, ACTR2, ACTR3B, ACVR1B, ACVR1C, ACVR2A, ACVR2B, AGAP2, AGRN, AKT1, ALCAM, ANK1, ANK2, AP2A1, AP2A2, AP2B1, AP2M1, AP2S1, APH1, APH1B, ARHGAP35, ARHGAP39, ARHGEF11, ARHGEF12, ARHGEF28, ARHGEF7, ARPC1A, ARPC2, ARPC3, ARPC5, BNIP2, BOC, CACNA1C, CACNA1D, CACNA1G, CACNA1H, CACNA1I, CACNA1S, CACNB1, CACNB2, CACNB3, CACNB4, CAP2, CCNC, CD72, CDC42, CDH15…
KEGG:00564	Glycerophospholipid metabolism	13	14.2857	0.0123601	0.0406386	AGPAT3, CHKA, DGKA, DGKE, LPCAT1, PCYT2, PLA2G4B, PLA2G4D, PLA2G4E, PLA2G4F, PLD4, PPAP2A, PPAP2C	ACHE, ADPRM, AGPAT1, AGPAT2, AGPAT3, AGPAT4, AGPAT5, AGPAT6, AGPAT9, CDIPT, CDS1, CDS2, CEPT1, CHAT, CHKA, CHKB, CHPT1, CRLS1, DGKA, DGKB, DGKD, DGKE, DGKG, DGKH, DGKI, DGKK, DGKQ, DGKZ, EPT1, ETNK1, ETNK2, ETNPPL, GNPAT, GPAM, GPAT2, GPCPD1, GPD1, GPD1L, GPD2, LCAT, LCLAT1, LOC476045, LPCAT1, LPCAT2, LPCAT3, LPCAT4, LPGAT1, LPIN1, LPIN2, LPIN3, LYPLA1, LYPLA2, MBOAT1, MBOAT2, MBOAT7, PCYT1A, PCY…
REACTOME:5931420	SHC1 events in ERBB2 signaling	6	21.4286	0.0127123	0.0411726	HBEGF, HRAS, IL6ST, KRAS, NRAS, NRG2	CDK1, EGF, EGFR, ERBB2, ERBB3, ERBB4, EREG, GRB2, HBEGF, HRAS, IL6, IL6R, IL6ST, JAK1, JAK2, KRAS, LOC482682, MAP2K1, MAP2K2, MAPK1, NRAS, NRG1, NRG2, PTPN11, RAF1, SHC1, SOS1, YWHAB
KEGG:05230	Central carbon metabolism in cancer	10	15.873	0.0132915	0.0418008	AKT1, HRAS, KIT, KRAS, MTOR, NRAS, PFKL, PFKP, PGAM1, SLC16A3	479790, AKT1, AKT2, AKT3, C27H12orf5, EGFR, ERBB2, FGFR1, FGFR2, FGFR3, FLT3, G6PD, GCK, GLS, GLS2, HIF1A, HK1, HK2, HK3, HKDC1, HRAS, KIT, KRAS, MAP2K1, MAP2K2, MAPK1, MAPK3, MET, MTOR, MYC, NRAS, NTRK1, NTRK3, PDGFRA, PDGFRB, PDHA1, PDHB, PDK1, PFKL, PFKM, PFKP, PGAM1, PGAM2, PIK3CA, PIK3CB, PIK3CD, PIK3CG, PIK3R1, PIK3R2, PIK3R3, PIK3R5, PKM, PTEN, RAF1, RET, SIRT3, SIRT6, SLC16A3, SLC1A5, SLC…
REACTOME:5931185	Fatty acid, triacylglycerol, and ketone body metabolism	12	14.6341	0.013257	0.0423056	ACADL, AGPAT3, CPT1A, CPT1B, ECHS1, HDAC3, LPCAT1, PPARA, PRKAG2, PTPLB, SIN3A, SMARCD3	ACACA, ACACB, ACADL, ACADM, ACADS, ACADVL, ACAT1, ACLY, ACSL1, ACSL3, ACSL4, ACSL5, ACSL6, AGPAT1, AGPAT2, AGPAT3, AGPAT4, AGPAT5, AGPAT6, AGPAT9, BDH1, CARM1, CHD9, CPT1A, CPT1B, CPT2, CREBBP, DECR1, DGAT1, DGAT2, ECHS1, ELOVL1, ELOVL2, ELOVL3, ELOVL4, ELOVL5, ELOVL6, ELOVL7, FABP1, GK, GPAM, GPD1, GPD1L, HADH, HADHA, HDAC3, HMGCL, HMGCS2, HSD17B12, LCLAT1, LPCAT1, LPIN1, LPIN2, MCEE, MED1, MMAA…
REACTOME:5931886	Amine-derived hormones	4	28.5714	0.0145845	0.0452119	ASMT, DDC, TH, TPO	AANAT, ASMT, CGA, DBH, DDC, DIO2, IYD, PNMT, SLC5A5, TH, TPH1, TPH2, TPO, TSHB
KEGG:04913	Ovarian steroidogenesis	8	17.3913	0.0152173	0.0465092	ADCY5, AKR1C3, CYP19A1, INS, PLA2G4B, PLA2G4D, PLA2G4E, PLA2G4F	ADCY1, ADCY2, ADCY3, ADCY4, ADCY5, ADCY6, ADCY7, ADCY8, ADCY9, AKR1C3, ALOX5, BMP15, BMP6, CGA, CYP11A1, CYP17A1, CYP19A1, CYP1A1, CYP1B1, CYP2J2, FSHB, FSHR, GDF9, GNAS, HSD17B1, HSD17B2, HSD17B7, HSD3B2, IGF1, IGF1R, INS, INSR, LDLR, LHB, LHCGR, LOC479975, PLA2G4A, PLA2G4B, PLA2G4D, PLA2G4E, PLA2G4F, PRKACA, PRKX, PTGS2, SCARB1, STAR
REACTOME:5931754	FGFR2b ligand binding and activation	3	37.5	0.0155616	0.0469008	FGF1, FGF22, FGF7	FGF1, FGF10, FGF2, FGF22, FGF3, FGF7, FGFR2, LOC488818
KEGG:04664	Fc epsilon RI signaling pathway	10	15.3846	0.0163846	0.048705	AKT1, GAB2, HRAS, KRAS, MAPK12, NRAS, PLA2G4B, PLA2G4D, PLA2G4E, PLA2G4F	479790, AKT1, AKT2, AKT3, BTK, CSF2, FCER1A, FCER1G, FYN, GAB2, GRB2, HRAS, IL13, IL3, IL4, IL5, INPP5D, KRAS, LAT, LCP2, LOC607427, LYN, MAP2K1, MAP2K2, MAP2K3, MAP2K4, MAP2K6, MAP2K7, MAPK1, MAPK10, MAPK11, MAPK12, MAPK13, MAPK14, MAPK3, MAPK8, MAPK9, MS4A2, NRAS, PDPK1, PIK3CA, PIK3CB, PIK3CD, PIK3CG, PIK3R1, PIK3R2, PIK3R3, PIK3R5, PLA2G4A, PLA2G4B, PLA2G4D, PLA2G4E, PLA2G4F, PLCG1, PLCG2, RA…
KEGG:04151	PI3K-Akt signaling pathway	35	10.355	0.0167452	0.0491042	AKT1, CCND1, CDKN1B, COL4A1, COL4A2, COL6A1, FGF1, FGF19, FGF22, FGF4, FGF7, GNB5, GNG13, HRAS, IFNB1, IL2RA, INS, KIT, KRAS, LAMA2, LAMA5, MDM2, MLST8, MTOR, NOS3, NRAS, PPP2R1B, PPP2R2B, PPP2R2D, PTK2, RHEB, RPTOR, STK11, TEK, TSC2	479790, AKT1, AKT2, AKT3, ANGPT1, ANGPT2, ANGPT4, ATF2, ATF4, ATF6B, BAD, BCL2, BCL2L1, BRCA1, CASP9, CCND1, CCND2, CCND3, CCNE1, CCNE2, CD19, CDC37, CDK2, CDK4, CDK6, CDKN1A, CDKN1B, CHAD, CHRM1, CHRM2, CHUK, COL11A1, COL11A2, COL1A1, COL1A2, COL24A1, COL27A1, COL2A1, COL3A1, COL4A1, COL4A2, COL4A3, COL4A4, COL4A5, COL4A6, COL5A1, COL5A2, COL5A3, COL6A1, COL6A2, COL6A3, COL6A5, COL6A6, COMP, CRE…
