# Supplementary material for: Somatic inactivating PTPRJ mutations and dysregulated pathways identified in canine malignant melanoma by integrated comparative genomic analysis
Source: PLoS Genet. 2018 Sep 6;14(9):e1007589. doi: 10.1371/journal.pgen.1007589 (PMC6126841; doi:10.1371/journal.pgen.1007589)
Supplement: S12 Table — (XLS) [file pgen.1007589.s022.xls]

## Sheet: TableS12.tsv
Supplementary Table 12. PTPRJ Mutations in Human Cancers.
Study	Sample ID	Cancer Type	Protein Change	Annotation	Functional Impact	Mutation Type	Copy #	COSMIC	MS	VS	Center	Chromosome	Start Pos	End Pos	Ref	Var	Allele Freq (T)	Allele Freq (N)	Variant Reads	Ref Reads	Variant Reads (N)	Ref Reads (N)	# Mut in Sample
Breast Invasive Carcinoma (TCGA, PanCancer Atlas)	TCGA-C8-A12M-01	Breast Invasive Ductal Carcinoma	P818R	OncoKB: NA;CIViC: NA;MyCancerGenome: not present;CancerHotspot: no;3DHotspot: no	MutationAssessor: impact: neutral, score: 0.46;SIFT: impact: tolerated, score: 0.08;Polyphen-2: impact: benign, score: 0.052	Missense_Mutation		2	.	.	.	11	48164480	48164480	C	G			20	61		66	54
Glioblastoma Multiforme (TCGA, PanCancer Atlas)	TCGA-06-5416-01	Glioblastoma Multiforme	A670T	OncoKB: NA;CIViC: NA;MyCancerGenome: not present;CancerHotspot: no;3DHotspot: no	MutationAssessor: impact: neutral, score: -0.33;SIFT: impact: tolerated, score: 0.6;Polyphen-2: impact: benign, score: 0.025	Missense_Mutation		1	.	.	.	11	48158689	48158689	G	A			72	271		300	12192
Breast Invasive Carcinoma (TCGA, PanCancer Atlas)	TCGA-A8-A09R-01	Breast Invasive Ductal Carcinoma	P598L	OncoKB: NA;CIViC: NA;MyCancerGenome: not present;CancerHotspot: no;3DHotspot: no	MutationAssessor: impact: medium, score: 3.195;SIFT: impact: deleterious, score: 0;Polyphen-2: impact: probably_damaging, score: 0.995	Missense_Mutation		2	.	.	.	11	48157768	48157768	C	T			11	126		184	66
Skin Cutaneous Melanoma (TCGA, PanCancer Atlas)	TCGA-FW-A3R5-06	Cutaneous Melanoma	P598L	OncoKB: NA;CIViC: NA;MyCancerGenome: not present;CancerHotspot: no;3DHotspot: no	MutationAssessor: impact: medium, score: 3.195;SIFT: impact: deleterious, score: 0;Polyphen-2: impact: probably_damaging, score: 0.995	Missense_Mutation		2	.	.	.	11	48157768	48157768	C	T			34	44		135	15835
Glioblastoma Multiforme (TCGA, PanCancer Atlas)	TCGA-06-1806-01	Glioblastoma Multiforme	R1223C	OncoKB: NA;CIViC: NA;MyCancerGenome: not present;CancerHotspot: no;3DHotspot: no	MutationAssessor: impact: medium, score: 3.29;SIFT: impact: deleterious, score: 0;Polyphen-2: impact: probably_damaging, score: 0.998	Missense_Mutation		1	.	.	.	11	48185118	48185118	C	T			16	55		67	21
Uterine Corpus Endometrial Carcinoma (TCGA, PanCancer Atlas)	TCGA-EY-A549-01	Uterine Endometrioid Carcinoma	R1223C	OncoKB: NA;CIViC: NA;MyCancerGenome: not present;CancerHotspot: no;3DHotspot: no	MutationAssessor: impact: medium, score: 3.29;SIFT: impact: deleterious, score: 0;Polyphen-2: impact: probably_damaging, score: 0.998	Missense_Mutation		1	.	.	.	11	48185118	48185118	C	T			6	13		37	1321
Brain Lower Grade Glioma (TCGA, PanCancer Atlas)	TCGA-DU-8168-01	Oligodendroglioma	N431S	OncoKB: NA;CIViC: NA;MyCancerGenome: not present;CancerHotspot: no;3DHotspot: no	MutationAssessor: impact: low, score: 1.795;SIFT: impact: tolerated, score: 0.12;Polyphen-2: impact: benign, score: 0.079	Missense_Mutation		1	.	.	.	11	48149530	48149530	A	G			55	68		141	59
Brain Lower Grade Glioma (TCGA, PanCancer Atlas)	TCGA-FG-A4MY-01	Oligoastrocytoma	T513A	OncoKB: NA;CIViC: NA;MyCancerGenome: not present;CancerHotspot: no;3DHotspot: no	MutationAssessor: impact: medium, score: 3.065;SIFT: impact: deleterious, score: 0.01;Polyphen-2: impact: probably_damaging, score: 0.999	Missense_Mutation		1	.	.	.	11	48152190	48152190	A	G			10	12		29	27
Skin Cutaneous Melanoma (TCGA, PanCancer Atlas)	TCGA-DA-A3F5-06	Cutaneous Melanoma	H572Y	OncoKB: NA;CIViC: NA;MyCancerGenome: not present;CancerHotspot: no;3DHotspot: no	MutationAssessor: impact: medium, score: 2.635;SIFT: impact: tolerated, score: 0.38;Polyphen-2: impact: possibly_damaging, score: 0.703	Missense_Mutation		3	.	.	.	11	48157689	48157689	C	T			13	42		90	296
Bladder Urothelial Carcinoma (TCGA, PanCancer Atlas)	TCGA-CF-A3MI-01	Bladder Urothelial Carcinoma	V634A	OncoKB: NA;CIViC: NA;MyCancerGenome: not present;CancerHotspot: no;3DHotspot: no	MutationAssessor: impact: low, score: 1.19;SIFT: impact: tolerated, score: 0.41;Polyphen-2: impact: benign, score: 0.256	Missense_Mutation		2	.	.	.	11	48158582	48158582	T	C			15	55		98	63
Stomach Adenocarcinoma (TCGA, PanCancer Atlas)	TCGA-B7-5816-01	Diffuse Type Stomach Adenocarcinoma	V634A	OncoKB: NA;CIViC: NA;MyCancerGenome: not present;CancerHotspot: no;3DHotspot: no	MutationAssessor: impact: low, score: 1.19;SIFT: impact: tolerated, score: 0.41;Polyphen-2: impact: benign, score: 0.256	Missense_Mutation		2	.	.	.	11	48158582	48158582	T	C			25	194		215	1202
Stomach Adenocarcinoma (TCGA, PanCancer Atlas)	TCGA-B7-5818-01	Diffuse Type Stomach Adenocarcinoma	A234T	OncoKB: NA;CIViC: NA;MyCancerGenome: not present;CancerHotspot: no;3DHotspot: no	MutationAssessor: impact: medium, score: 2.22;SIFT: impact: tolerated, score: 0.23;Polyphen-2: impact: benign, score: 0.272	Missense_Mutation		1	.	.	.	11	48145248	48145248	G	A			36	69		96	343
Uterine Corpus Endometrial Carcinoma (TCGA, PanCancer Atlas)	TCGA-AX-A1CE-01	Uterine Endometrioid Carcinoma	A234T	OncoKB: NA;CIViC: NA;MyCancerGenome: not present;CancerHotspot: no;3DHotspot: no	MutationAssessor: impact: medium, score: 2.22;SIFT: impact: tolerated, score: 0.23;Polyphen-2: impact: benign, score: 0.272	Missense_Mutation		1	.	.	.	11	48145248	48145248	G	A			19	30		39	11452
Stomach Adenocarcinoma (TCGA, PanCancer Atlas)	TCGA-BR-4184-01	Stomach Adenocarcinoma	S245N	OncoKB: NA;CIViC: NA;MyCancerGenome: not present;CancerHotspot: no;3DHotspot: no	MutationAssessor: impact: medium, score: 2.22;SIFT: impact: tolerated, score: 0.22;Polyphen-2: impact: benign, score: 0.005	Missense_Mutation		1	.	.	.	11	48145282	48145282	G	A			21	42		81	3127
Stomach Adenocarcinoma (TCGA, PanCancer Atlas)	TCGA-BR-4201-01	Stomach Adenocarcinoma	A65T	OncoKB: NA;CIViC: NA;MyCancerGenome: not present;CancerHotspot: no;3DHotspot: no	MutationAssessor: impact: neutral, score: 0;SIFT: impact: tolerated_low_confidence, score: 0.18;Polyphen-2: impact: benign, score: 0	Missense_Mutation		1	.	.	.	11	48134376	48134376	G	A			12	121		142	1351
Stomach Adenocarcinoma (TCGA, PanCancer Atlas)	TCGA-BR-4257-01	Stomach Adenocarcinoma	P743H	OncoKB: NA;CIViC: NA;MyCancerGenome: not present;CancerHotspot: no;3DHotspot: no	MutationAssessor: impact: medium, score: 2.57;SIFT: impact: deleterious, score: 0;Polyphen-2: impact: probably_damaging, score: 0.996	Missense_Mutation		1	.	.	.	11	48161113	48161113	C	A			8	30		44	982
Lung Squamous Cell Carcinoma (TCGA, PanCancer Atlas)	TCGA-85-7844-01	Lung Squamous Cell Carcinoma	S667P	OncoKB: NA;CIViC: NA;MyCancerGenome: not present;CancerHotspot: no;3DHotspot: no	MutationAssessor: impact: medium, score: 2.175;SIFT: impact: tolerated, score: 0.2;Polyphen-2: impact: possibly_damaging, score: 0.555	Missense_Mutation		2	.	.	.	11	48158680	48158680	T	C			38	66		131	158
Stomach Adenocarcinoma (TCGA, PanCancer Atlas)	TCGA-BR-4361-01	Stomach Adenocarcinoma	S667P	OncoKB: NA;CIViC: NA;MyCancerGenome: not present;CancerHotspot: no;3DHotspot: no	MutationAssessor: impact: medium, score: 2.175;SIFT: impact: tolerated, score: 0.2;Polyphen-2: impact: possibly_damaging, score: 0.555	Missense_Mutation		2	.	.	.	11	48158680	48158680	T	C			68	122		259	2292
Stomach Adenocarcinoma (TCGA, PanCancer Atlas)	TCGA-BR-4371-01	Stomach Adenocarcinoma	X1017_splice	OncoKB: NA;CIViC: NA;MyCancerGenome: not present;CancerHotspot: no;3DHotspot: no		Splice_Site			.	.	.	11	48171647	48171647	G	T			55	69		94	139
Stomach Adenocarcinoma (TCGA, PanCancer Atlas)	TCGA-BR-6452-01	Stomach Adenocarcinoma	A36T	OncoKB: NA;CIViC: NA;MyCancerGenome: not present;CancerHotspot: no;3DHotspot: no	MutationAssessor: impact: neutral, score: 0;SIFT: impact: deleterious_low_confidence, score: 0;Polyphen-2: impact: benign, score: 0.01	Missense_Mutation		2	.	.	.	11	48131619	48131619	G	A			46	138		197	5051
Stomach Adenocarcinoma (TCGA, PanCancer Atlas)	TCGA-BR-6452-01	Stomach Adenocarcinoma	C1239R	OncoKB: NA;CIViC: NA;MyCancerGenome: not present;CancerHotspot: no;3DHotspot: no	MutationAssessor: impact: high, score: 4.665;SIFT: impact: deleterious, score: 0;Polyphen-2: impact: probably_damaging, score: 1	Missense_Mutation		1	.	.	.	11	48185166	48185166	T	C			4	45		47	5051
Stomach Adenocarcinoma (TCGA, PanCancer Atlas)	TCGA-BR-6802-01	Stomach Adenocarcinoma	D616Tfs*19	OncoKB: NA;CIViC: NA;MyCancerGenome: not present;CancerHotspot: no;3DHotspot: no		Frame_Shift_Del			.	.	.	11	48157816	48157816	G	-			22	132		149	426
Stomach Adenocarcinoma (TCGA, PanCancer Atlas)	TCGA-BR-7851-01	Intestinal Type Stomach Adenocarcinoma	P209T	OncoKB: NA;CIViC: NA;MyCancerGenome: not present;CancerHotspot: no;3DHotspot: no	MutationAssessor: impact: medium, score: 2.69;SIFT: impact: deleterious, score: 0.05;Polyphen-2: impact: benign, score: 0.141	Missense_Mutation		1	.	.	.	11	48145173	48145173	C	A			5	33		43	1309
Stomach Adenocarcinoma (TCGA, PanCancer Atlas)	TCGA-BR-8372-01	Stomach Adenocarcinoma	T805Pfs*29	OncoKB: NA;CIViC: NA;MyCancerGenome: not present;CancerHotspot: no;3DHotspot: no		Frame_Shift_Del			.	.	.	11	48161293	48161293	C	-			8	33		81	1159
Bladder Urothelial Carcinoma (TCGA, PanCancer Atlas)	TCGA-K4-A83P-01	Bladder Urothelial Carcinoma	A306T	OncoKB: NA;CIViC: NA;MyCancerGenome: not present;CancerHotspot: no;3DHotspot: no	MutationAssessor: impact: neutral, score: 0.665;SIFT: impact: tolerated, score: 0.45;Polyphen-2: impact: benign, score: 0.001	Missense_Mutation		2	.	.	.	11	48146561	48146561	G	A			21	251	1	273	250
Stomach Adenocarcinoma (TCGA, PanCancer Atlas)	TCGA-CD-A4MG-01	Diffuse Type Stomach Adenocarcinoma	A306T	OncoKB: NA;CIViC: NA;MyCancerGenome: not present;CancerHotspot: no;3DHotspot: no	MutationAssessor: impact: neutral, score: 0.665;SIFT: impact: tolerated, score: 0.45;Polyphen-2: impact: benign, score: 0.001	Missense_Mutation		2	.	.	.	11	48146561	48146561	G	A			25	242		288
Stomach Adenocarcinoma (TCGA, PanCancer Atlas)	TCGA-HU-A4GU-01	Diffuse Type Stomach Adenocarcinoma	A306T	OncoKB: NA;CIViC: NA;MyCancerGenome: not present;CancerHotspot: no;3DHotspot: no	MutationAssessor: impact: neutral, score: 0.665;SIFT: impact: tolerated, score: 0.45;Polyphen-2: impact: benign, score: 0.001	Missense_Mutation		2	.	.	.	11	48146561	48146561	G	A			103	239		478
Stomach Adenocarcinoma (TCGA, PanCancer Atlas)	TCGA-VQ-A8PX-01	Intestinal Type Stomach Adenocarcinoma	A306T	OncoKB: NA;CIViC: NA;MyCancerGenome: not present;CancerHotspot: no;3DHotspot: no	MutationAssessor: impact: neutral, score: 0.665;SIFT: impact: tolerated, score: 0.45;Polyphen-2: impact: benign, score: 0.001	Missense_Mutation		2	.	.	.	11	48146561	48146561	G	A			19	185		200
Uterine Corpus Endometrial Carcinoma (TCGA, PanCancer Atlas)	TCGA-A5-A0G2-01	Uterine Serous Carcinoma/Uterine Papillary Serous Carcinoma	A306T	OncoKB: NA;CIViC: NA;MyCancerGenome: not present;CancerHotspot: no;3DHotspot: no	MutationAssessor: impact: neutral, score: 0.665;SIFT: impact: tolerated, score: 0.45;Polyphen-2: impact: benign, score: 0.001	Missense_Mutation		2	.	.	.	11	48146561	48146561	G	A			90	94		171
Stomach Adenocarcinoma (TCGA, PanCancer Atlas)	TCGA-CG-5721-01	Intestinal Type Stomach Adenocarcinoma	T468M	OncoKB: NA;CIViC: NA;MyCancerGenome: not present;CancerHotspot: no;3DHotspot: no		Missense_Mutation		1	.	.	.	11	48152056	48152056	C	T			11	67		86
Stomach Adenocarcinoma (TCGA, PanCancer Atlas)	TCGA-CG-5723-01	Stomach Adenocarcinoma	Y587H	OncoKB: NA;CIViC: NA;MyCancerGenome: not present;CancerHotspot: no;3DHotspot: no		Missense_Mutation		1	.	.	.	11	48157734	48157734	T	C			41	119		184
Stomach Adenocarcinoma (TCGA, PanCancer Atlas)	TCGA-CG-5727-01	Intestinal Type Stomach Adenocarcinoma	R1125H	OncoKB: NA;CIViC: NA;MyCancerGenome: not present;CancerHotspot: no;3DHotspot: no		Missense_Mutation		4	.	.	.	11	48177607	48177607	G	A			16	290	1	321
Uterine Corpus Endometrial Carcinoma (TCGA, PanCancer Atlas)	TCGA-B5-A11Y-01	Uterine Endometrioid Carcinoma	R1125H	OncoKB: NA;CIViC: NA;MyCancerGenome: not present;CancerHotspot: no;3DHotspot: no		Missense_Mutation		4	.	.	.	11	48177607	48177607	G	A			10	61		160
Stomach Adenocarcinoma (TCGA, PanCancer Atlas)	TCGA-D7-8570-01	Tubular Stomach Adenocarcinoma	X1077_splice	OncoKB: NA;CIViC: NA;MyCancerGenome: not present;CancerHotspot: no;3DHotspot: no		Splice_Site			.	.	.	11	48177352	48177352	G	C			5	40		63
Stomach Adenocarcinoma (TCGA, PanCancer Atlas)	TCGA-F1-6177-01	Stomach Adenocarcinoma	V1023A	OncoKB: NA;CIViC: NA;MyCancerGenome: not present;CancerHotspot: no;3DHotspot: no		Missense_Mutation		1	.	.	.	11	48171665	48171665	T	C			5	90		54
Stomach Adenocarcinoma (TCGA, PanCancer Atlas)	TCGA-F1-A448-01	Mucinous Stomach Adenocarcinoma	R1081H	OncoKB: NA;CIViC: NA;MyCancerGenome: not present;CancerHotspot: no;3DHotspot: no		Missense_Mutation		1	.	.	.	11	48177365	48177365	G	A			3	36		44
Stomach Adenocarcinoma (TCGA, PanCancer Atlas)	TCGA-HF-7132-01	Mucinous Stomach Adenocarcinoma	V210A	OncoKB: NA;CIViC: NA;MyCancerGenome: not present;CancerHotspot: no;3DHotspot: no		Missense_Mutation		1	.	.	.	11	48145177	48145177	T	C			9	35		35
Colon Adenocarcinoma (TCGA, PanCancer Atlas)	TCGA-CK-5913-01	Colon Adenocarcinoma	R1125C	OncoKB: NA;CIViC: NA;MyCancerGenome: not present;CancerHotspot: no;3DHotspot: no		Missense_Mutation		4	.	.	.	11	48177606	48177606	C	T			45	113		197
Stomach Adenocarcinoma (TCGA, PanCancer Atlas)	TCGA-HU-A4G9-01	Tubular Stomach Adenocarcinoma	R1125C	OncoKB: NA;CIViC: NA;MyCancerGenome: not present;CancerHotspot: no;3DHotspot: no		Missense_Mutation		4	.	.	.	11	48177606	48177606	C	T			33	56		147
Stomach Adenocarcinoma (TCGA, PanCancer Atlas)	TCGA-HU-A4G9-01	Tubular Stomach Adenocarcinoma	E406Rfs*33	OncoKB: NA;CIViC: NA;MyCancerGenome: not present;CancerHotspot: no;3DHotspot: no		Frame_Shift_Del			.	.	.	11	48149450	48149450	G	-			40	107		94
Stomach Adenocarcinoma (TCGA, PanCancer Atlas)	TCGA-HU-A4GN-01	Tubular Stomach Adenocarcinoma	D873N	OncoKB: NA;CIViC: NA;MyCancerGenome: not present;CancerHotspot: no;3DHotspot: no		Missense_Mutation		1	.	.	.	11	48166268	48166268	G	A			11	48		74
Uterine Corpus Endometrial Carcinoma (TCGA, PanCancer Atlas)	TCGA-FI-A2D5-01	Uterine Endometrioid Carcinoma	D873N	OncoKB: NA;CIViC: NA;MyCancerGenome: not present;CancerHotspot: no;3DHotspot: no		Missense_Mutation		1	.	.	.	11	48166268	48166268	G	A			13	10		25
Stomach Adenocarcinoma (TCGA, PanCancer Atlas)	TCGA-HU-A4GQ-01	Tubular Stomach Adenocarcinoma	A1324V	OncoKB: NA;CIViC: NA;MyCancerGenome: not present;CancerHotspot: no;3DHotspot: no		Missense_Mutation		2	.	.	.	11	48188871	48188871	C	T			25	80		87
Uterine Corpus Endometrial Carcinoma (TCGA, PanCancer Atlas)	TCGA-D1-A17D-01	Uterine Endometrioid Carcinoma	A1324V	OncoKB: NA;CIViC: NA;MyCancerGenome: not present;CancerHotspot: no;3DHotspot: no		Missense_Mutation		2	.	.	.	11	48188871	48188871	C	T			74	150		203
Head and Neck Squamous Cell Carcinoma (TCGA, PanCancer Atlas)	TCGA-CN-5359-01	Head and Neck Squamous Cell Carcinoma	E1150V	OncoKB: NA;CIViC: NA;MyCancerGenome: not present;CancerHotspot: no;3DHotspot: no		Missense_Mutation			.	.	.	11	48181492	48181492	A	T			16	153		180
Head and Neck Squamous Cell Carcinoma (TCGA, PanCancer Atlas)	TCGA-CQ-6228-01	Head and Neck Squamous Cell Carcinoma	D633A	OncoKB: NA;CIViC: NA;MyCancerGenome: not present;CancerHotspot: no;3DHotspot: no		Missense_Mutation			.	.	.	11	48158579	48158579	A	C			12	93		89
Head and Neck Squamous Cell Carcinoma (TCGA, PanCancer Atlas)	TCGA-CR-6470-01	Head and Neck Squamous Cell Carcinoma	L275V	OncoKB: NA;CIViC: NA;MyCancerGenome: not present;CancerHotspot: no;3DHotspot: no		Missense_Mutation			.	.	.	11	48145371	48145371	C	G			24	66		85
Head and Neck Squamous Cell Carcinoma (TCGA, PanCancer Atlas)	TCGA-CV-5432-01	Head and Neck Squamous Cell Carcinoma	T1183S	OncoKB: NA;CIViC: NA;MyCancerGenome: not present;CancerHotspot: no;3DHotspot: no		Missense_Mutation			.	.	.	11	48181590	48181590	A	T			63	37		81
Head and Neck Squamous Cell Carcinoma (TCGA, PanCancer Atlas)	TCGA-CV-7245-01	Head and Neck Squamous Cell Carcinoma	I994V	OncoKB: NA;CIViC: NA;MyCancerGenome: not present;CancerHotspot: no;3DHotspot: no		Missense_Mutation			.	.	.	11	48168496	48168496	A	G			103	121		281
Head and Neck Squamous Cell Carcinoma (TCGA, PanCancer Atlas)	TCGA-CV-7414-01	Head and Neck Squamous Cell Carcinoma	S961*	OncoKB: NA;CIViC: NA;MyCancerGenome: not present;CancerHotspot: no;3DHotspot: no		Nonsense_Mutation			.	.	.	11	48166647	48166647	C	G			9	111		101
Lung Adenocarcinoma (TCGA, PanCancer Atlas)	TCGA-05-4398-01	Lung Adenocarcinoma	Y1257C	OncoKB: NA;CIViC: NA;MyCancerGenome: not present;CancerHotspot: no;3DHotspot: no		Missense_Mutation		1	.	.	.	11	48185982	48185982	A	G			17	65		95
Lung Adenocarcinoma (TCGA, PanCancer Atlas)	TCGA-49-4494-01	Lung Adenocarcinoma	G334W	OncoKB: NA;CIViC: NA;MyCancerGenome: not present;CancerHotspot: no;3DHotspot: no		Missense_Mutation		1	.	.	.	11	48146645	48146645	G	T			41	184		191
Lung Adenocarcinoma (TCGA, PanCancer Atlas)	TCGA-49-4501-01	Lung Adenocarcinoma	A1167S	OncoKB: NA;CIViC: NA;MyCancerGenome: not present;CancerHotspot: no;3DHotspot: no		Missense_Mutation		1	.	.	.	11	48181542	48181542	G	T			66	139		174
Lung Adenocarcinoma (TCGA, PanCancer Atlas)	TCGA-55-7576-01	Lung Adenocarcinoma	I1136V	OncoKB: NA;CIViC: NA;MyCancerGenome: not present;CancerHotspot: no;3DHotspot: no		Missense_Mutation			.	.	.	11	48177639	48177639	A	G			10	144		145
Lung Adenocarcinoma (TCGA, PanCancer Atlas)	TCGA-95-7039-01	Lung Adenocarcinoma	R300L	OncoKB: NA;CIViC: NA;MyCancerGenome: not present;CancerHotspot: no;3DHotspot: no		Missense_Mutation		1	.	.	.	11	48146544	48146544	G	T			42	271	1	275
Lung Adenocarcinoma (TCGA, PanCancer Atlas)	TCGA-95-7567-01	Lung Adenocarcinoma	T117Wfs*7	OncoKB: NA;CIViC: NA;MyCancerGenome: not present;CancerHotspot: no;3DHotspot: no		Frame_Shift_Del			.	.	.	11	48134531	48134532	CA	-			6	58		76
Uterine Corpus Endometrial Carcinoma (TCGA, PanCancer Atlas)	TCGA-A5-A0G9-01	Uterine Endometrioid Carcinoma	A145T	OncoKB: NA;CIViC: NA;MyCancerGenome: not present;CancerHotspot: no;3DHotspot: no		Missense_Mutation		1	.	.	.	11	48142635	48142635	G	A			6	45		108
Uterine Corpus Endometrial Carcinoma (TCGA, PanCancer Atlas)	TCGA-AP-A051-01	Uterine Endometrioid Carcinoma	A359V	OncoKB: NA;CIViC: NA;MyCancerGenome: not present;CancerHotspot: no;3DHotspot: no		Missense_Mutation		1	.	.	.	11	48146721	48146721	C	T			19	64		174
Uterine Corpus Endometrial Carcinoma (TCGA, PanCancer Atlas)	TCGA-AP-A051-01	Uterine Endometrioid Carcinoma	X365_splice	OncoKB: NA;CIViC: NA;MyCancerGenome: not present;CancerHotspot: no;3DHotspot: no		Splice_Site			.	.	.	11	48149331	48149331	G	T			32	99		268
Uterine Corpus Endometrial Carcinoma (TCGA, PanCancer Atlas)	TCGA-AP-A056-01	Uterine Endometrioid Carcinoma	E728K	OncoKB: NA;CIViC: NA;MyCancerGenome: not present;CancerHotspot: no;3DHotspot: no		Missense_Mutation		2	.	.	.	11	48161067	48161067	G	A			25	65		104
Uterine Corpus Endometrial Carcinoma (TCGA, PanCancer Atlas)	TCGA-D1-A103-01	Uterine Endometrioid Carcinoma	E728K	OncoKB: NA;CIViC: NA;MyCancerGenome: not present;CancerHotspot: no;3DHotspot: no		Missense_Mutation		2	.	.	.	11	48161067	48161067	G	A			14	23		73
Uterine Corpus Endometrial Carcinoma (TCGA, PanCancer Atlas)	TCGA-AP-A05A-01	Uterine Serous Carcinoma/Uterine Papillary Serous Carcinoma	E354*	OncoKB: NA;CIViC: NA;MyCancerGenome: not present;CancerHotspot: no;3DHotspot: no		Nonsense_Mutation		1	.	.	.	11	48146705	48146705	G	T			60	67		114
Uterine Corpus Endometrial Carcinoma (TCGA, PanCancer Atlas)	TCGA-AP-A0LE-01	Uterine Endometrioid Carcinoma	M1168T	OncoKB: NA;CIViC: NA;MyCancerGenome: not present;CancerHotspot: no;3DHotspot: no		Missense_Mutation		1	.	.	.	11	48181546	48181546	T	C			40	34		99
Uterine Corpus Endometrial Carcinoma (TCGA, PanCancer Atlas)	TCGA-AP-A0LM-01	Uterine Endometrioid Carcinoma	R495Q	OncoKB: NA;CIViC: NA;MyCancerGenome: not present;CancerHotspot: no;3DHotspot: no		Missense_Mutation		1	.	.	.	11	48152137	48152137	G	A			19	44		252
Uterine Corpus Endometrial Carcinoma (TCGA, PanCancer Atlas)	TCGA-AP-A0LM-01	Uterine Endometrioid Carcinoma	D1210N	OncoKB: NA;CIViC: NA;MyCancerGenome: not present;CancerHotspot: no;3DHotspot: no		Missense_Mutation		2	.	.	.	11	48185079	48185079	G	A			11	33		114
Uterine Corpus Endometrial Carcinoma (TCGA, PanCancer Atlas)	TCGA-B5-A11E-01	Uterine Endometrioid Carcinoma	E336D	OncoKB: NA;CIViC: NA;MyCancerGenome: not present;CancerHotspot: no;3DHotspot: no		Missense_Mutation		1	.	.	.	11	48146653	48146653	G	T			6	10		31
Uterine Corpus Endometrial Carcinoma (TCGA, PanCancer Atlas)	TCGA-B5-A11E-01	Uterine Endometrioid Carcinoma	A682T	OncoKB: NA;CIViC: NA;MyCancerGenome: not present;CancerHotspot: no;3DHotspot: no		Missense_Mutation		1	.	.	.	11	48158725	48158725	G	A			26	35		105
Uterine Corpus Endometrial Carcinoma (TCGA, PanCancer Atlas)	TCGA-EO-A3B0-01	Uterine Endometrioid Carcinoma	A682T	OncoKB: NA;CIViC: NA;MyCancerGenome: not present;CancerHotspot: no;3DHotspot: no		Missense_Mutation		1	.	.	.	11	48158725	48158725	G	A			6	46		37
Uterine Corpus Endometrial Carcinoma (TCGA, PanCancer Atlas)	TCGA-B5-A11E-01	Uterine Endometrioid Carcinoma	R1180I	OncoKB: NA;CIViC: NA;MyCancerGenome: not present;CancerHotspot: no;3DHotspot: no		Missense_Mutation		1	.	.	.	11	48181582	48181582	G	T			15	27		110
Skin Cutaneous Melanoma (TCGA, PanCancer Atlas)	TCGA-D3-A8GO-06	Cutaneous Melanoma	R1275Q	OncoKB: NA;CIViC: NA;MyCancerGenome: not present;CancerHotspot: no;3DHotspot: no		Missense_Mutation		1	.	.	.	11	48186036	48186036	G	A			6	57		42
Uterine Corpus Endometrial Carcinoma (TCGA, PanCancer Atlas)	TCGA-AJ-A3EL-01	Uterine Endometrioid Carcinoma	R1275Q	OncoKB: NA;CIViC: NA;MyCancerGenome: not present;CancerHotspot: no;3DHotspot: no		Missense_Mutation		1	.	.	.	11	48186036	48186036	G	A			27	62		154
Uterine Corpus Endometrial Carcinoma (TCGA, PanCancer Atlas)	TCGA-B5-A11N-01	Uterine Endometrioid Carcinoma	R1275Q	OncoKB: NA;CIViC: NA;MyCancerGenome: not present;CancerHotspot: no;3DHotspot: no		Missense_Mutation		1	.	.	.	11	48186036	48186036	G	A			105	359		344
Uterine Corpus Endometrial Carcinoma (TCGA, PanCancer Atlas)	TCGA-E6-A1M0-01	Uterine Endometrioid Carcinoma	R1275Q	OncoKB: NA;CIViC: NA;MyCancerGenome: not present;CancerHotspot: no;3DHotspot: no		Missense_Mutation		1	.	.	.	11	48186036	48186036	G	A			16	29		80
Uterine Corpus Endometrial Carcinoma (TCGA, PanCancer Atlas)	TCGA-BS-A0UF-01	Uterine Endometrioid Carcinoma	K156N	OncoKB: NA;CIViC: NA;MyCancerGenome: not present;CancerHotspot: no;3DHotspot: no		Missense_Mutation		1	.	.	.	11	48142670	48142670	G	T			20	46		111
Uterine Corpus Endometrial Carcinoma (TCGA, PanCancer Atlas)	TCGA-D1-A16Y-01	Uterine Endometrioid Carcinoma	K1185E	OncoKB: NA;CIViC: NA;MyCancerGenome: not present;CancerHotspot: no;3DHotspot: no		Missense_Mutation		1	.	.	.	11	48181596	48181596	A	G			43	51		67
Uterine Corpus Endometrial Carcinoma (TCGA, PanCancer Atlas)	TCGA-D1-A17Q-01	Uterine Endometrioid Carcinoma	A758T	OncoKB: NA;CIViC: NA;MyCancerGenome: not present;CancerHotspot: no;3DHotspot: no		Missense_Mutation		1	.	.	.	11	48161157	48161157	G	A			58	66		105
Bladder Urothelial Carcinoma (TCGA, PanCancer Atlas)	TCGA-BT-A20J-01	Bladder Urothelial Carcinoma	Q78E	OncoKB: NA;CIViC: NA;MyCancerGenome: not present;CancerHotspot: no;3DHotspot: no		Missense_Mutation		1	.	.	.	11	48134415	48134415	C	G			20	46		72
Kidney Renal Clear Cell Carcinoma (TCGA, PanCancer Atlas)	TCGA-A3-3376-01	Renal Clear Cell Carcinoma	A864T	OncoKB: NA;CIViC: NA;MyCancerGenome: not present;CancerHotspot: no;3DHotspot: no		Missense_Mutation			.	.	.	11	48166241	48166241	G	A			12	105	1	106
Kidney Renal Clear Cell Carcinoma (TCGA, PanCancer Atlas)	TCGA-BP-4973-01	Renal Clear Cell Carcinoma	D873Y	OncoKB: NA;CIViC: NA;MyCancerGenome: not present;CancerHotspot: no;3DHotspot: no		Missense_Mutation		1	.	.	.	11	48166268	48166268	G	T			37	99		100
Kidney Renal Clear Cell Carcinoma (TCGA, PanCancer Atlas)	TCGA-BP-5192-01	Renal Clear Cell Carcinoma	Q483R	OncoKB: NA;CIViC: NA;MyCancerGenome: not present;CancerHotspot: no;3DHotspot: no		Missense_Mutation			.	.	.	11	48152101	48152101	A	G			40	58		73
Lung Squamous Cell Carcinoma (TCGA, PanCancer Atlas)	TCGA-18-3416-01	Lung Squamous Cell Carcinoma	P316L	OncoKB: NA;CIViC: NA;MyCancerGenome: not present;CancerHotspot: no;3DHotspot: no		Missense_Mutation			.	.	.	11	48146592	48146592	C	T			21	45	1	121
Lung Squamous Cell Carcinoma (TCGA, PanCancer Atlas)	TCGA-22-0944-01	Lung Squamous Cell Carcinoma	X815_splice	OncoKB: NA;CIViC: NA;MyCancerGenome: not present;CancerHotspot: no;3DHotspot: no		Splice_Site			.	.	.	11	48164469	48164469	A	G			15	31		66
Lung Squamous Cell Carcinoma (TCGA, PanCancer Atlas)	TCGA-39-5036-01	Lung Squamous Cell Carcinoma	N919S	OncoKB: NA;CIViC: NA;MyCancerGenome: not present;CancerHotspot: no;3DHotspot: no		Missense_Mutation			.	.	.	11	48166407	48166407	A	G			73	120		235
Lung Squamous Cell Carcinoma (TCGA, PanCancer Atlas)	TCGA-60-2722-01	Lung Squamous Cell Carcinoma	R214L	OncoKB: NA;CIViC: NA;MyCancerGenome: not present;CancerHotspot: no;3DHotspot: no		Missense_Mutation			.	.	.	11	48145189	48145189	G	T			47	15		128
Lung Squamous Cell Carcinoma (TCGA, PanCancer Atlas)	TCGA-43-2581-01	Lung Squamous Cell Carcinoma	X625_splice	OncoKB: NA;CIViC: NA;MyCancerGenome: not present;CancerHotspot: no;3DHotspot: no		Splice_Site			.	.	.	11	48158554	48158554	G	T			29	163		197
Lung Adenocarcinoma (TCGA, PanCancer Atlas)	TCGA-44-7661-01	Lung Adenocarcinoma	S667F	OncoKB: NA;CIViC: NA;MyCancerGenome: not present;CancerHotspot: no;3DHotspot: no		Missense_Mutation		2	.	.	.	11	48158681	48158681	C	T			11	136		108
Lung Adenocarcinoma (TCGA, PanCancer Atlas)	TCGA-44-7667-01	Lung Adenocarcinoma	V1265L	OncoKB: NA;CIViC: NA;MyCancerGenome: not present;CancerHotspot: no;3DHotspot: no		Missense_Mutation		1	.	.	.	11	48186005	48186005	G	T			22	34		79
Lung Adenocarcinoma (TCGA, PanCancer Atlas)	TCGA-50-5930-01	Lung Adenocarcinoma	A748S	OncoKB: NA;CIViC: NA;MyCancerGenome: not present;CancerHotspot: no;3DHotspot: no		Missense_Mutation		1	.	.	.	11	48161127	48161127	G	T			8	21		29
Lung Adenocarcinoma (TCGA, PanCancer Atlas)	TCGA-55-8205-01	Lung Adenocarcinoma	Q168*	OncoKB: NA;CIViC: NA;MyCancerGenome: not present;CancerHotspot: no;3DHotspot: no		Nonsense_Mutation			.	.	.	11	48142704	48142704	C	T			18	69		69
Lung Adenocarcinoma (TCGA, PanCancer Atlas)	TCGA-55-8506-01	Lung Adenocarcinoma	Y1272H	OncoKB: NA;CIViC: NA;MyCancerGenome: not present;CancerHotspot: no;3DHotspot: no		Missense_Mutation			.	.	.	11	48186026	48186026	T	C			10	62		92
Lung Squamous Cell Carcinoma (TCGA, PanCancer Atlas)	TCGA-56-7222-01	Lung Squamous Cell Carcinoma	V908F	OncoKB: NA;CIViC: NA;MyCancerGenome: not present;CancerHotspot: no;3DHotspot: no		Missense_Mutation			.	.	.	11	48166373	48166373	G	T			30	89		156
Lung Squamous Cell Carcinoma (TCGA, PanCancer Atlas)	TCGA-58-8386-01	Lung Squamous Cell Carcinoma	P319S	OncoKB: NA;CIViC: NA;MyCancerGenome: not present;CancerHotspot: no;3DHotspot: no		Missense_Mutation			.	.	.	11	48146600	48146600	C	T			81	207	1	243
Lung Squamous Cell Carcinoma (TCGA, PanCancer Atlas)	TCGA-85-A4JC-01	Lung Squamous Cell Carcinoma	E297*	OncoKB: NA;CIViC: NA;MyCancerGenome: not present;CancerHotspot: no;3DHotspot: no		Nonsense_Mutation			.	.	.	11	48146534	48146534	G	T			47	253		336
Lung Squamous Cell Carcinoma (TCGA, PanCancer Atlas)	TCGA-98-8020-01	Lung Squamous Cell Carcinoma	F544L	OncoKB: NA;CIViC: NA;MyCancerGenome: not present;CancerHotspot: no;3DHotspot: no		Missense_Mutation			.	.	.	11	48157605	48157605	T	C			62	93		226
Lung Squamous Cell Carcinoma (TCGA, PanCancer Atlas)	TCGA-98-8020-01	Lung Squamous Cell Carcinoma	X718_splice	OncoKB: NA;CIViC: NA;MyCancerGenome: not present;CancerHotspot: no;3DHotspot: no		Splice_Site			.	.	.	11	48161037	48161037	G	T			14	27		37
Lung Adenocarcinoma (TCGA, PanCancer Atlas)	TCGA-L9-A7SV-01	Lung Adenocarcinoma	V1237L	OncoKB: NA;CIViC: NA;MyCancerGenome: not present;CancerHotspot: no;3DHotspot: no		Missense_Mutation			.	.	.	11	48185160	48185160	G	T			10	15		23
Lung Squamous Cell Carcinoma (TCGA, PanCancer Atlas)	TCGA-NC-A5HM-01	Lung Squamous Cell Carcinoma	W645L	OncoKB: NA;CIViC: NA;MyCancerGenome: not present;CancerHotspot: no;3DHotspot: no		Missense_Mutation			.	.	.	11	48158615	48158615	G	T			24	155		129
Lung Adenocarcinoma (TCGA, PanCancer Atlas)	TCGA-NJ-A55R-01	Lung Adenocarcinoma	R1125L	OncoKB: NA;CIViC: NA;MyCancerGenome: not present;CancerHotspot: no;3DHotspot: no		Missense_Mutation		4	.	.	.	11	48177607	48177607	G	T			57	174		440
Lung Squamous Cell Carcinoma (TCGA, PanCancer Atlas)	TCGA-O2-A52N-01	Lung Squamous Cell Carcinoma	E766D	OncoKB: NA;CIViC: NA;MyCancerGenome: not present;CancerHotspot: no;3DHotspot: no		Missense_Mutation			.	.	.	11	48161183	48161183	G	T			16	43		84
Breast Invasive Carcinoma (TCGA, PanCancer Atlas)	TCGA-BH-A42V-01	Breast Invasive Ductal Carcinoma	S320F	OncoKB: NA;CIViC: NA;MyCancerGenome: not present;CancerHotspot: no;3DHotspot: no		Missense_Mutation		1	.	.	.	11	48146604	48146604	C	T			5	30		23
Breast Invasive Carcinoma (TCGA, PanCancer Atlas)	TCGA-C8-A26Y-01	Breast Invasive Ductal Carcinoma	E952K	OncoKB: NA;CIViC: NA;MyCancerGenome: not present;CancerHotspot: no;3DHotspot: no		Missense_Mutation		1	.	.	.	11	48166619	48166619	G	A			22	26		69
Breast Invasive Carcinoma (TCGA, PanCancer Atlas)	TCGA-D8-A1XW-01	Breast Invasive Ductal Carcinoma	H402Y	OncoKB: NA;CIViC: NA;MyCancerGenome: not present;CancerHotspot: no;3DHotspot: no		Missense_Mutation		1	.	.	.	11	48149442	48149442	C	T			4	32		84
Breast Invasive Carcinoma (TCGA, PanCancer Atlas)	TCGA-E9-A295-01	Breast Invasive Lobular Carcinoma	R1070H	OncoKB: NA;CIViC: NA;MyCancerGenome: not present;CancerHotspot: no;3DHotspot: no		Missense_Mutation		1	.	.	.	11	48175418	48175418	G	A			11	61		49
Uterine Corpus Endometrial Carcinoma (TCGA, PanCancer Atlas)	TCGA-A5-A1OF-01	Uterine Mixed Endometrial Carcinoma	R1070H	OncoKB: NA;CIViC: NA;MyCancerGenome: not present;CancerHotspot: no;3DHotspot: no		Missense_Mutation		1	.	.	.	11	48175418	48175418	G	A			14	51		59
Uterine Corpus Endometrial Carcinoma (TCGA, PanCancer Atlas)	TCGA-AJ-A3EK-01	Uterine Endometrioid Carcinoma	R1070H	OncoKB: NA;CIViC: NA;MyCancerGenome: not present;CancerHotspot: no;3DHotspot: no		Missense_Mutation		1	.	.	.	11	48175418	48175418	G	A			27	94		90
Uterine Corpus Endometrial Carcinoma (TCGA, PanCancer Atlas)	TCGA-EY-A1GI-01	Uterine Endometrioid Carcinoma	R1070H	OncoKB: NA;CIViC: NA;MyCancerGenome: not present;CancerHotspot: no;3DHotspot: no		Missense_Mutation		1	.	.	.	11	48175418	48175418	G	A			33	29		63
Thyroid Carcinoma (TCGA, PanCancer Atlas)	TCGA-EL-A3T0-01	Papillary Thyroid Cancer	G355R	OncoKB: NA;CIViC: NA;MyCancerGenome: not present;CancerHotspot: no;3DHotspot: no		Missense_Mutation		1	.	.	.	11	48146708	48146708	G	C			15	87		110
Uterine Corpus Endometrial Carcinoma (TCGA, PanCancer Atlas)	TCGA-EO-A22R-01	Uterine Endometrioid Carcinoma	D726N	OncoKB: NA;CIViC: NA;MyCancerGenome: not present;CancerHotspot: no;3DHotspot: no		Missense_Mutation			.	.	.	11	48161061	48161061	G	A			28	37		59
Colon Adenocarcinoma (TCGA, PanCancer Atlas)	TCGA-G4-6320-01	Colon Adenocarcinoma	T444M	OncoKB: NA;CIViC: NA;MyCancerGenome: not present;CancerHotspot: no;3DHotspot: no		Missense_Mutation		1	.	.	.	11	48149569	48149569	C	T			15	53		94
Skin Cutaneous Melanoma (TCGA, PanCancer Atlas)	TCGA-GN-A8LK-06	Cutaneous Melanoma	D94N	OncoKB: NA;CIViC: NA;MyCancerGenome: not present;CancerHotspot: no;3DHotspot: no		Missense_Mutation			.	.	.	11	48134463	48134463	G	A			48	38	1	70
Uterine Corpus Endometrial Carcinoma (TCGA, PanCancer Atlas)	TCGA-FI-A2D5-01	Uterine Endometrioid Carcinoma	A1337T	OncoKB: NA;CIViC: NA;MyCancerGenome: not present;CancerHotspot: no;3DHotspot: no		Missense_Mutation			.	.	.	11	48188909	48188909	G	A			21	35		47
Prostate Adenocarcinoma (TCGA, PanCancer Atlas)	TCGA-XK-AAIW-01	Prostate Adenocarcinoma	G230D	OncoKB: NA;CIViC: NA;MyCancerGenome: not present;CancerHotspot: no;3DHotspot: no		Missense_Mutation			.	.	.	11	48145237	48145237	G	A			23	45		49
Stomach Adenocarcinoma (TCGA, PanCancer Atlas)	TCGA-VQ-A8PK-01	Intestinal Type Stomach Adenocarcinoma	L966V	OncoKB: NA;CIViC: NA;MyCancerGenome: not present;CancerHotspot: no;3DHotspot: no		Missense_Mutation			.	.	.	11	48166661	48166661	T	G			29	47		110
Stomach Adenocarcinoma (TCGA, PanCancer Atlas)	TCGA-D7-A6F2-01	Tubular Stomach Adenocarcinoma	D1036G	OncoKB: NA;CIViC: NA;MyCancerGenome: not present;CancerHotspot: no;3DHotspot: no		Missense_Mutation			.	.	.	11	48171704	48171704	A	G			15	63		95
Stomach Adenocarcinoma (TCGA, PanCancer Atlas)	TCGA-R5-A805-01	Intestinal Type Stomach Adenocarcinoma	L1084R	OncoKB: NA;CIViC: NA;MyCancerGenome: not present;CancerHotspot: no;3DHotspot: no		Missense_Mutation			.	.	.	11	48177374	48177374	T	G			9	21		30
Colon Adenocarcinoma (TCGA, PanCancer Atlas)	TCGA-AA-3877-01	Mucinous Adenocarcinoma of the Colon and Rectum	P563L	OncoKB: NA;CIViC: NA;MyCancerGenome: not present;CancerHotspot: no;3DHotspot: no		Missense_Mutation		1	.	.	.	11	48157663	48157663	C	T			38	86		152
Colon Adenocarcinoma (TCGA, PanCancer Atlas)	TCGA-AA-3977-01	Colon Adenocarcinoma	R199G	OncoKB: NA;CIViC: NA;MyCancerGenome: not present;CancerHotspot: no;3DHotspot: no		Missense_Mutation		1	.	.	.	11	48142797	48142797	A	G			7	11		103
Rectum Adenocarcinoma (TCGA, PanCancer Atlas)	TCGA-AG-A002-01	Rectal Adenocarcinoma	E1046K	OncoKB: NA;CIViC: NA;MyCancerGenome: not present;CancerHotspot: no;3DHotspot: no		Missense_Mutation		1	.	.	.	11	48171733	48171733	G	A			56	83		129
Ovarian Serous Cystadenocarcinoma (TCGA, PanCancer Atlas)	TCGA-13-1496-01	Serous Ovarian Cancer	G338S	OncoKB: NA;CIViC: NA;MyCancerGenome: not present;CancerHotspot: no;3DHotspot: no		Missense_Mutation		1	.	.	.	11	48146657	48146657	G	A			58	188		334
Cervical Squamous Cell Carcinoma (TCGA, PanCancer Atlas)	TCGA-Q1-A73O-01	Cervical Squamous Cell Carcinoma	I606M	OncoKB: NA;CIViC: NA;MyCancerGenome: not present;CancerHotspot: no;3DHotspot: no		Missense_Mutation			.	.	.	11	48157793	48157793	C	G			9	22		32
Head and Neck Squamous Cell Carcinoma (TCGA, PanCancer Atlas)	TCGA-TN-A7HL-01	Head and Neck Squamous Cell Carcinoma	K561N	OncoKB: NA;CIViC: NA;MyCancerGenome: not present;CancerHotspot: no;3DHotspot: no		Missense_Mutation			.	.	.	11	48157658	48157658	G	C			23	96		72
Uterine Corpus Endometrial Carcinoma (TCGA, PanCancer Atlas)	TCGA-A5-A1OF-01	Uterine Mixed Endometrial Carcinoma	R1223H	OncoKB: NA;CIViC: NA;MyCancerGenome: not present;CancerHotspot: no;3DHotspot: no		Missense_Mutation		1	.	.	.	11	48185119	48185119	G	A			13	28		24
Brain Lower Grade Glioma (TCGA, PanCancer Atlas)	TCGA-TM-A84C-01	Diffuse Glioma	I58V	OncoKB: NA;CIViC: NA;MyCancerGenome: not present;CancerHotspot: no;3DHotspot: no		Missense_Mutation			.	.	.	11	48134355	48134355	A	G			41	51		85
Esophageal Adenocarcinoma (TCGA, PanCancer Atlas)	TCGA-L5-A88Z-01	Esophageal Squamous Cell Carcinoma	X39_splice	OncoKB: NA;CIViC: NA;MyCancerGenome: not present;CancerHotspot: no;3DHotspot: no		Splice_Site			.	.	.	11	48131629	48131630	GT	-			10	16		18
Breast Invasive Carcinoma (TCGA, PanCancer Atlas)	TCGA-E2-A159-01	Breast Invasive Ductal Carcinoma	A1097G	OncoKB: NA;CIViC: NA;MyCancerGenome: not present;CancerHotspot: no;3DHotspot: no		Missense_Mutation			.	.	.	11	48177413	48177413	C	G			33	208		242
Stomach Adenocarcinoma (TCGA, PanCancer Atlas)	TCGA-BR-6452-01	Stomach Adenocarcinoma	P307H	OncoKB: NA;CIViC: NA;MyCancerGenome: not present;CancerHotspot: no;3DHotspot: no		Missense_Mutation		1	.	.	.	11	48146565	48146565	C	A			27	266		241	5051
Liver Hepatocellular Carcinoma (TCGA, PanCancer Atlas)	TCGA-ZP-A9D1-01	Hepatocellular Carcinoma	K126R	OncoKB: NA;CIViC: NA;MyCancerGenome: not present;CancerHotspot: no;3DHotspot: no		Missense_Mutation			.	.	.	11	48142579	48142579	A	G			64	90		189
Liver Hepatocellular Carcinoma (TCGA, PanCancer Atlas)	TCGA-DD-AACI-01	Hepatocellular Carcinoma	Q1312R	OncoKB: NA;CIViC: NA;MyCancerGenome: not present;CancerHotspot: no;3DHotspot: no		Missense_Mutation			.	.	.	11	48188835	48188835	A	G			17	76		109
Liver Hepatocellular Carcinoma (TCGA, PanCancer Atlas)	TCGA-FV-A496-01	Hepatocellular Carcinoma	X1240_splice	OncoKB: NA;CIViC: NA;MyCancerGenome: not present;CancerHotspot: no;3DHotspot: no		Splice_Site			.	.	.	11	48185171	48185171	G	T			52	44		98
Pancreatic Adenocarcinoma (TCGA, PanCancer Atlas)	TCGA-IB-7651-01	Pancreatic Adenocarcinoma	N761S	OncoKB: NA;CIViC: NA;MyCancerGenome: not present;CancerHotspot: no;3DHotspot: no		Missense_Mutation			.	.	.	11	48161167	48161167	A	G			46	227		65
Kidney Renal Papillary Cell Carcinoma (TCGA, PanCancer Atlas)	TCGA-A4-8515-01	Papillary Renal Cell Carcinoma	T187A	OncoKB: NA;CIViC: NA;MyCancerGenome: not present;CancerHotspot: no;3DHotspot: no		Missense_Mutation		1	.	.	.	11	48142761	48142761	A	G			19	46		96
Kidney Renal Papillary Cell Carcinoma (TCGA, PanCancer Atlas)	TCGA-A4-7734-01	Papillary Renal Cell Carcinoma	D1181E	OncoKB: NA;CIViC: NA;MyCancerGenome: not present;CancerHotspot: no;3DHotspot: no		Missense_Mutation		1	.	.	.	11	48181586	48181586	T	A			49	80		142
Kidney Renal Papillary Cell Carcinoma (TCGA, PanCancer Atlas)	TCGA-P4-A5EB-01	Papillary Renal Cell Carcinoma	L176V	OncoKB: NA;CIViC: NA;MyCancerGenome: not present;CancerHotspot: no;3DHotspot: no		Missense_Mutation		1	.	.	.	11	48142728	48142728	T	G			116	177		256
Kidney Renal Papillary Cell Carcinoma (TCGA, PanCancer Atlas)	TCGA-DW-7834-01	Papillary Renal Cell Carcinoma	P422L	OncoKB: NA;CIViC: NA;MyCancerGenome: not present;CancerHotspot: no;3DHotspot: no		Missense_Mutation		2	.	.	.	11	48149503	48149503	C	T			40	77		109
Bladder Urothelial Carcinoma (TCGA, PanCancer Atlas)	TCGA-DK-A6AW-01	Bladder Urothelial Carcinoma	Y1320F	OncoKB: NA;CIViC: NA;MyCancerGenome: not present;CancerHotspot: no;3DHotspot: no		Missense_Mutation		1	.	.	.	11	48188859	48188859	A	T			47	60		122
Bladder Urothelial Carcinoma (TCGA, PanCancer Atlas)	TCGA-K4-A6FZ-01	Bladder Urothelial Carcinoma	A146T	OncoKB: NA;CIViC: NA;MyCancerGenome: not present;CancerHotspot: no;3DHotspot: no		Missense_Mutation			.	.	.	11	48142638	48142638	G	A			15	42		67
Skin Cutaneous Melanoma (TCGA, PanCancer Atlas)	TCGA-EE-A29S-06	Cutaneous Melanoma	E779V	OncoKB: NA;CIViC: NA;MyCancerGenome: not present;CancerHotspot: no;3DHotspot: no		Missense_Mutation		1	.	.	.	11	48161221	48161221	A	T			15	49		40
Skin Cutaneous Melanoma (TCGA, PanCancer Atlas)	TCGA-GN-A266-06	Cutaneous Melanoma	D649N	OncoKB: NA;CIViC: NA;MyCancerGenome: not present;CancerHotspot: no;3DHotspot: no		Missense_Mutation		1	.	.	.	11	48158626	48158626	G	A			10	64		100
Skin Cutaneous Melanoma (TCGA, PanCancer Atlas)	TCGA-EE-A2GC-06	Cutaneous Melanoma	P422S	OncoKB: NA;CIViC: NA;MyCancerGenome: not present;CancerHotspot: no;3DHotspot: no		Missense_Mutation		2	.	.	.	11	48149502	48149502	C	T			35	61		110
Skin Cutaneous Melanoma (TCGA, PanCancer Atlas)	TCGA-EE-A3J5-06	Cutaneous Melanoma	S458F	OncoKB: NA;CIViC: NA;MyCancerGenome: not present;CancerHotspot: no;3DHotspot: no		Missense_Mutation		1	.	.	.	11	48152026	48152026	C	T			26	61		99
Skin Cutaneous Melanoma (TCGA, PanCancer Atlas)	TCGA-EE-A29M-06	Cutaneous Melanoma	P1234L	OncoKB: NA;CIViC: NA;MyCancerGenome: not present;CancerHotspot: no;3DHotspot: no		Missense_Mutation		1	.	.	.	11	48185152	48185152	C	T			12	51		49
Skin Cutaneous Melanoma (TCGA, PanCancer Atlas)	TCGA-D9-A1X3-06	Cutaneous Melanoma	N258S	OncoKB: NA;CIViC: NA;MyCancerGenome: not present;CancerHotspot: no;3DHotspot: no		Missense_Mutation		1	.	.	.	11	48145321	48145321	A	G			27	33		70
Skin Cutaneous Melanoma (TCGA, PanCancer Atlas)	TCGA-D9-A1X3-06	Cutaneous Melanoma	E1129*	OncoKB: NA;CIViC: NA;MyCancerGenome: not present;CancerHotspot: no;3DHotspot: no		Nonsense_Mutation		1	.	.	.	11	48177618	48177618	G	T			49	68		98
Skin Cutaneous Melanoma (TCGA, PanCancer Atlas)	TCGA-D3-A1Q8-06	Cutaneous Melanoma	G992D	OncoKB: NA;CIViC: NA;MyCancerGenome: not present;CancerHotspot: no;3DHotspot: no		Missense_Mutation		1	.	.	.	11	48168491	48168491	G	A			49	214		225
Skin Cutaneous Melanoma (TCGA, PanCancer Atlas)	TCGA-D3-A2JF-06	Cutaneous Melanoma	E247K	OncoKB: NA;CIViC: NA;MyCancerGenome: not present;CancerHotspot: no;3DHotspot: no		Missense_Mutation		1	.	.	.	11	48145287	48145287	G	A			27	37		62
Bladder Urothelial Carcinoma (TCGA, PanCancer Atlas)	TCGA-5N-A9KI-01	Bladder Urothelial Carcinoma	F648V	OncoKB: NA;CIViC: NA;MyCancerGenome: not present;CancerHotspot: no;3DHotspot: no		Missense_Mutation			.	.	.	11	48158623	48158623	T	G			21	80		79
Bladder Urothelial Carcinoma (TCGA, PanCancer Atlas)	TCGA-XF-A8HG-01	Bladder Urothelial Carcinoma	I1095M	OncoKB: NA;CIViC: NA;MyCancerGenome: not present;CancerHotspot: no;3DHotspot: no		Missense_Mutation		1	.	.	.	11	48177408	48177408	C	G			17	29		32
Bladder Urothelial Carcinoma (TCGA, PanCancer Atlas)	TCGA-ZF-A9R9-01	Bladder Urothelial Carcinoma	V314M	OncoKB: NA;CIViC: NA;MyCancerGenome: not present;CancerHotspot: no;3DHotspot: no		Missense_Mutation			.	.	.	11	48146585	48146585	G	A			44	153		192
Ovarian Serous Cystadenocarcinoma (TCGA, PanCancer Atlas)	TCGA-09-2044-01	Serous Ovarian Cancer	R1219L	OncoKB: NA;CIViC: NA;MyCancerGenome: not present;CancerHotspot: no;3DHotspot: no		Missense_Mutation			.	.	.	11	48185107	48185107	G	T			8	43		71
Skin Cutaneous Melanoma (TCGA, PanCancer Atlas)	TCGA-FS-A1ZG-06	Cutaneous Melanoma	R1219L	OncoKB: NA;CIViC: NA;MyCancerGenome: not present;CancerHotspot: no;3DHotspot: no		Missense_Mutation			.	.	.	11	48185107	48185107	G	T			4	37		41
Skin Cutaneous Melanoma (TCGA, PanCancer Atlas)	TCGA-EB-A3Y7-01	Cutaneous Melanoma	P816S	OncoKB: NA;CIViC: NA;MyCancerGenome: not present;CancerHotspot: no;3DHotspot: no		Missense_Mutation		1	.	.	.	11	48164473	48164473	C	T			6	13		26
Skin Cutaneous Melanoma (TCGA, PanCancer Atlas)	TCGA-EB-A553-01	Cutaneous Melanoma	P337L	OncoKB: NA;CIViC: NA;MyCancerGenome: not present;CancerHotspot: no;3DHotspot: no		Missense_Mutation		1	.	.	.	11	48146655	48146655	C	T			33	99		178
Skin Cutaneous Melanoma (TCGA, PanCancer Atlas)	TCGA-D9-A4Z3-01	Cutaneous Melanoma	G920W	OncoKB: NA;CIViC: NA;MyCancerGenome: not present;CancerHotspot: no;3DHotspot: no		Missense_Mutation		1	.	.	.	11	48166409	48166409	G	T			21	59		86
Bladder Urothelial Carcinoma (TCGA, PanCancer Atlas)	TCGA-MV-A51V-01	Bladder Urothelial Carcinoma	X1047_splice	OncoKB: NA;CIViC: NA;MyCancerGenome: not present;CancerHotspot: no;3DHotspot: no		Splice_Region			.	.	.	11	48175345	48175345	C	G			6	31		19
Breast Invasive Carcinoma (TCGA, PanCancer Atlas)	TCGA-AQ-A04J-01	Breast Invasive Ductal Carcinoma	P1076L	OncoKB: NA;CIViC: NA;MyCancerGenome: not present;CancerHotspot: no;3DHotspot: no		Missense_Mutation			.	.	.	11	48175436	48175436	C	T			27	255		306
Breast Invasive Carcinoma (TCGA, PanCancer Atlas)	TCGA-D8-A1X8-01	Breast Invasive Lobular Carcinoma	R1254L	OncoKB: NA;CIViC: NA;MyCancerGenome: not present;CancerHotspot: no;3DHotspot: no		Missense_Mutation			.	.	.	11	48185973	48185973	G	T			4	64		297
Cervical Squamous Cell Carcinoma (TCGA, PanCancer Atlas)	TCGA-2W-A8YY-01	Cervical Squamous Cell Carcinoma	A1241T	OncoKB: NA;CIViC: NA;MyCancerGenome: not present;CancerHotspot: no;3DHotspot: no		Missense_Mutation			.	.	.	11	48185933	48185933	G	A			15	32		59
Cervical Squamous Cell Carcinoma (TCGA, PanCancer Atlas)	TCGA-Q1-A73O-01	Cervical Squamous Cell Carcinoma	I1179M	OncoKB: NA;CIViC: NA;MyCancerGenome: not present;CancerHotspot: no;3DHotspot: no		Missense_Mutation			.	.	.	11	48181580	48181580	C	G			20	56	1	75
Cervical Squamous Cell Carcinoma (TCGA, PanCancer Atlas)	TCGA-C5-A3HD-01	Cervical Squamous Cell Carcinoma	MEN1-PTPRJ	OncoKB: NA;CIViC: NA;MyCancerGenome: not present;CancerHotspot: no;3DHotspot: no		Fusion			NA	NA	WashU	11	-1	-1	NA
Colon Adenocarcinoma (TCGA, PanCancer Atlas)	TCGA-A6-2686-01	Colon Adenocarcinoma	G946R	OncoKB: NA;CIViC: NA;MyCancerGenome: not present;CancerHotspot: no;3DHotspot: no		Missense_Mutation			.	.	.	11	48166601	48166601	G	A			9	30		161
Colon Adenocarcinoma (TCGA, PanCancer Atlas)	TCGA-A6-6653-01	Colon Adenocarcinoma	C809Y	OncoKB: NA;CIViC: NA;MyCancerGenome: not present;CancerHotspot: no;3DHotspot: no		Missense_Mutation		1	.	.	.	11	48161311	48161311	G	A			7	12		32
Colon Adenocarcinoma (TCGA, PanCancer Atlas)	TCGA-AA-3845-01	Colon Adenocarcinoma	P511L	OncoKB: NA;CIViC: NA;MyCancerGenome: not present;CancerHotspot: no;3DHotspot: no		Missense_Mutation		1	.	.	.	11	48152185	48152185	C	T			41	493		162
Colon Adenocarcinoma (TCGA, PanCancer Atlas)	TCGA-CA-6717-01	Mucinous Adenocarcinoma of the Colon and Rectum	R254I	OncoKB: NA;CIViC: NA;MyCancerGenome: not present;CancerHotspot: no;3DHotspot: no		Missense_Mutation		1	.	.	.	11	48145309	48145309	G	T			12	41		47
Colon Adenocarcinoma (TCGA, PanCancer Atlas)	TCGA-CA-6717-01	Mucinous Adenocarcinoma of the Colon and Rectum	A640T	OncoKB: NA;CIViC: NA;MyCancerGenome: not present;CancerHotspot: no;3DHotspot: no		Missense_Mutation		1	.	.	.	11	48158599	48158599	G	A			10	91		83
Colon Adenocarcinoma (TCGA, PanCancer Atlas)	TCGA-CM-5861-01	Colon Adenocarcinoma	F517L	OncoKB: NA;CIViC: NA;MyCancerGenome: not present;CancerHotspot: no;3DHotspot: no		Missense_Mutation		1	.	.	.	11	48152202	48152202	T	C			53	69		123
Colon Adenocarcinoma (TCGA, PanCancer Atlas)	TCGA-G4-6302-01	Mucinous Adenocarcinoma of the Colon and Rectum	V551I	OncoKB: NA;CIViC: NA;MyCancerGenome: not present;CancerHotspot: no;3DHotspot: no		Missense_Mutation		1	.	.	.	11	48157626	48157626	G	A			30	340		113
Glioblastoma Multiforme (TCGA, PanCancer Atlas)	TCGA-06-1805-01	Glioblastoma Multiforme	F1218L	OncoKB: NA;CIViC: NA;MyCancerGenome: not present;CancerHotspot: no;3DHotspot: no		Missense_Mutation			.	.	.	11	48185103	48185103	T	C			24	20		218
Glioblastoma Multiforme (TCGA, PanCancer Atlas)	TCGA-06-5416-01	Glioblastoma Multiforme	E890*	OncoKB: NA;CIViC: NA;MyCancerGenome: not present;CancerHotspot: no;3DHotspot: no		Nonsense_Mutation			.	.	.	11	48166319	48166319	G	T			76	89		174	12192
Glioblastoma Multiforme (TCGA, PanCancer Atlas)	TCGA-06-5416-01	Glioblastoma Multiforme	X1077_splice	OncoKB: NA;CIViC: NA;MyCancerGenome: not present;CancerHotspot: no;3DHotspot: no		Splice_Site			.	.	.	11	48177352	48177352	G	T			18	70		63	12192
Glioblastoma Multiforme (TCGA, PanCancer Atlas)	TCGA-19-5956-01	Glioblastoma Multiforme	Q71H	OncoKB: NA;CIViC: NA;MyCancerGenome: not present;CancerHotspot: no;3DHotspot: no		Missense_Mutation			.	.	.	11	48134396	48134396	G	T			24	69		77
Head and Neck Squamous Cell Carcinoma (TCGA, PanCancer Atlas)	TCGA-BA-5152-01	Head and Neck Squamous Cell Carcinoma	X971_splice	OncoKB: NA;CIViC: NA;MyCancerGenome: not present;CancerHotspot: no;3DHotspot: no		Splice_Region			.	.	.	11	48168425	48168425	C	G			82	228		263
Head and Neck Squamous Cell Carcinoma (TCGA, PanCancer Atlas)	TCGA-CN-6010-01	Head and Neck Squamous Cell Carcinoma	R214S	OncoKB: NA;CIViC: NA;MyCancerGenome: not present;CancerHotspot: no;3DHotspot: no		Missense_Mutation			.	.	.	11	48145188	48145188	C	A			4	30		48
Kidney Renal Clear Cell Carcinoma (TCGA, PanCancer Atlas)	TCGA-CZ-4864-01	Renal Clear Cell Carcinoma	N192S	OncoKB: NA;CIViC: NA;MyCancerGenome: not present;CancerHotspot: no;3DHotspot: no		Missense_Mutation			.	.	.	11	48142777	48142777	A	G			76	126		207
Kidney Renal Clear Cell Carcinoma (TCGA, PanCancer Atlas)	TCGA-T7-A92I-01	Renal Clear Cell Carcinoma	Y1335N	OncoKB: NA;CIViC: NA;MyCancerGenome: not present;CancerHotspot: no;3DHotspot: no		Missense_Mutation			.	.	.	11	48188903	48188903	T	A			36	70		107
Kidney Renal Papillary Cell Carcinoma (TCGA, PanCancer Atlas)	TCGA-BQ-5889-01	Papillary Renal Cell Carcinoma	I486T	OncoKB: NA;CIViC: NA;MyCancerGenome: not present;CancerHotspot: no;3DHotspot: no		Missense_Mutation		1	.	.	.	11	48152110	48152110	T	C			6	44		45
Kidney Renal Papillary Cell Carcinoma (TCGA, PanCancer Atlas)	TCGA-UZ-A9PN-01	Papillary Renal Cell Carcinoma	X118_splice	OncoKB: NA;CIViC: NA;MyCancerGenome: not present;CancerHotspot: no;3DHotspot: no		Splice_Region			.	.	.	11	48142552	48142552	T	A			38	107	2	140
Lung Adenocarcinoma (TCGA, PanCancer Atlas)	TCGA-62-8399-01	Lung Adenocarcinoma	X118_splice	OncoKB: NA;CIViC: NA;MyCancerGenome: not present;CancerHotspot: no;3DHotspot: no		Splice_Region			.	.	.	11	48142552	48142552	T	A			9	7		19
Acute Myeloid Leukemia (TCGA, PanCancer Atlas)	TCGA-AB-2828-03	Acute Myeloid Leukemia	F184S	OncoKB: NA;CIViC: NA;MyCancerGenome: not present;CancerHotspot: no;3DHotspot: no		Missense_Mutation			.	.	.	11	48142753	48142753	T	C			19	194		171
Brain Lower Grade Glioma (TCGA, PanCancer Atlas)	TCGA-FG-5963-01	Diffuse Glioma	SOX6-PTPRJ	OncoKB: NA;CIViC: NA;MyCancerGenome: not present;CancerHotspot: no;3DHotspot: no		Fusion			NA	NA	WashU	11	-1	-1	NA
Lung Adenocarcinoma (TCGA, PanCancer Atlas)	TCGA-38-6178-01	Lung Adenocarcinoma	PTPRJ-FCER1G	OncoKB: NA;CIViC: NA;MyCancerGenome: not present;CancerHotspot: no;3DHotspot: no		Fusion			NA	NA	WashU	11	-1	-1	NA
Lung Squamous Cell Carcinoma (TCGA, PanCancer Atlas)	TCGA-46-3765-01	Lung Squamous Cell Carcinoma	P1076H	OncoKB: NA;CIViC: NA;MyCancerGenome: not present;CancerHotspot: no;3DHotspot: no		Missense_Mutation			.	.	.	11	48175436	48175436	C	A			3	19		32
Ovarian Serous Cystadenocarcinoma (TCGA, PanCancer Atlas)	TCGA-13-0889-01	Serous Ovarian Cancer	V375Cfs*17	OncoKB: NA;CIViC: NA;MyCancerGenome: not present;CancerHotspot: no;3DHotspot: no		Frame_Shift_Ins			.	.	.	11	48149359	48149360	-	G			17	170		616
Ovarian Serous Cystadenocarcinoma (TCGA, PanCancer Atlas)	TCGA-13-0889-01	Serous Ovarian Cancer	L384Pfs*8	OncoKB: NA;CIViC: NA;MyCancerGenome: not present;CancerHotspot: no;3DHotspot: no		Frame_Shift_Ins			.	.	.	11	48149385	48149386	-	C			20	154		651
Ovarian Serous Cystadenocarcinoma (TCGA, PanCancer Atlas)	TCGA-13-0889-01	Serous Ovarian Cancer	F460Lfs*19	OncoKB: NA;CIViC: NA;MyCancerGenome: not present;CancerHotspot: no;3DHotspot: no		Frame_Shift_Ins			.	.	.	11	48152029	48152030	-	T			47	419		683
Ovarian Serous Cystadenocarcinoma (TCGA, PanCancer Atlas)	TCGA-13-0889-01	Serous Ovarian Cancer	F837Ifs*5	OncoKB: NA;CIViC: NA;MyCancerGenome: not present;CancerHotspot: no;3DHotspot: no		Frame_Shift_Ins			.	.	.	11	48164535	48164536	-	A			25	250		458
Ovarian Serous Cystadenocarcinoma (TCGA, PanCancer Atlas)	TCGA-13-0889-01	Serous Ovarian Cancer	P1209Sfs*5	OncoKB: NA;CIViC: NA;MyCancerGenome: not present;CancerHotspot: no;3DHotspot: no		Frame_Shift_Ins			.	.	.	11	48185074	48185075	-	G			19	186		737
Ovarian Serous Cystadenocarcinoma (TCGA, PanCancer Atlas)	TCGA-13-0889-01	Serous Ovarian Cancer	I1216Tfs*9	OncoKB: NA;CIViC: NA;MyCancerGenome: not present;CancerHotspot: no;3DHotspot: no		Frame_Shift_Ins			.	.	.	11	48185097	48185098	-	C			13	132		586
Ovarian Serous Cystadenocarcinoma (TCGA, PanCancer Atlas)	TCGA-13-0889-01	Serous Ovarian Cancer	L1255Pfs*8	OncoKB: NA;CIViC: NA;MyCancerGenome: not present;CancerHotspot: no;3DHotspot: no		Frame_Shift_Ins			.	.	.	11	48185974	48185975	-	C			30	274		746
Ovarian Serous Cystadenocarcinoma (TCGA, PanCancer Atlas)	TCGA-13-0889-01	Serous Ovarian Cancer	R1275Sfs*4	OncoKB: NA;CIViC: NA;MyCancerGenome: not present;CancerHotspot: no;3DHotspot: no		Frame_Shift_Ins			.	.	.	11	48186032	48186033	-	T			22	186		690
Ovarian Serous Cystadenocarcinoma (TCGA, PanCancer Atlas)	TCGA-13-1483-01	Serous Ovarian Cancer	S652P	OncoKB: NA;CIViC: NA;MyCancerGenome: not present;CancerHotspot: no;3DHotspot: no		Missense_Mutation			.	.	.	11	48158635	48158635	T	C			11	163		259
Ovarian Serous Cystadenocarcinoma (TCGA, PanCancer Atlas)	TCGA-24-1847-01	Serous Ovarian Cancer	M1281K	OncoKB: NA;CIViC: NA;MyCancerGenome: not present;CancerHotspot: no;3DHotspot: no		Missense_Mutation		1	.	.	.	11	48186054	48186054	T	A			61	296	2	308
Ovarian Serous Cystadenocarcinoma (TCGA, PanCancer Atlas)	TCGA-30-1857-01	Serous Ovarian Cancer	R959G	OncoKB: NA;CIViC: NA;MyCancerGenome: not present;CancerHotspot: no;3DHotspot: no		Missense_Mutation			.	.	.	11	48166640	48166640	C	G			13	141		157
Ovarian Serous Cystadenocarcinoma (TCGA, PanCancer Atlas)	TCGA-59-2351-01	Serous Ovarian Cancer	L438V	OncoKB: NA;CIViC: NA;MyCancerGenome: not present;CancerHotspot: no;3DHotspot: no		Missense_Mutation			.	.	.	11	48149550	48149550	C	G			22	345		394
Ovarian Serous Cystadenocarcinoma (TCGA, PanCancer Atlas)	TCGA-59-2351-01	Serous Ovarian Cancer	Q449E	OncoKB: NA;CIViC: NA;MyCancerGenome: not present;CancerHotspot: no;3DHotspot: no		Missense_Mutation			.	.	.	11	48149583	48149583	C	G			21	358		402
Ovarian Serous Cystadenocarcinoma (TCGA, PanCancer Atlas)	TCGA-10-0928-01	Serous Ovarian Cancer	PTPRJ-TAF3	OncoKB: NA;CIViC: NA;MyCancerGenome: not present;CancerHotspot: no;3DHotspot: no		Fusion			NA	NA	WashU	11	-1	-1	NA
Prostate Adenocarcinoma (TCGA, PanCancer Atlas)	TCGA-XQ-A8TB-01	Prostate Adenocarcinoma	PTPRJ-PPP2CB	OncoKB: NA;CIViC: NA;MyCancerGenome: not present;CancerHotspot: no;3DHotspot: no		Fusion			NA	NA	WashU	11	-1	-1	NA
Rectum Adenocarcinoma (TCGA, PanCancer Atlas)	TCGA-AG-3892-01	Rectal Adenocarcinoma	K281Q	OncoKB: NA;CIViC: NA;MyCancerGenome: not present;CancerHotspot: no;3DHotspot: no		Missense_Mutation			.	.	.	11	48145389	48145389	A	C			9	90		126
Skin Cutaneous Melanoma (TCGA, PanCancer Atlas)	TCGA-D3-A2JC-06	Cutaneous Melanoma	W139L	OncoKB: NA;CIViC: NA;MyCancerGenome: not present;CancerHotspot: no;3DHotspot: no		Missense_Mutation			.	.	.	11	48142618	48142618	G	T			3	21		14
Skin Cutaneous Melanoma (TCGA, PanCancer Atlas)	TCGA-D3-A2JN-06	Cutaneous Melanoma	W170L	OncoKB: NA;CIViC: NA;MyCancerGenome: not present;CancerHotspot: no;3DHotspot: no		Missense_Mutation			.	.	.	11	48142711	48142711	G	T			5	49		51
Skin Cutaneous Melanoma (TCGA, PanCancer Atlas)	TCGA-D3-A2JP-06	Cutaneous Melanoma	P710H	OncoKB: NA;CIViC: NA;MyCancerGenome: not present;CancerHotspot: no;3DHotspot: no		Missense_Mutation			.	.	.	11	48158810	48158810	C	A			6	51		109
Skin Cutaneous Melanoma (TCGA, PanCancer Atlas)	TCGA-D3-A2JP-06	Cutaneous Melanoma	G857V	OncoKB: NA;CIViC: NA;MyCancerGenome: not present;CancerHotspot: no;3DHotspot: no		Missense_Mutation			.	.	.	11	48164597	48164597	G	T			5	46		80
Skin Cutaneous Melanoma (TCGA, PanCancer Atlas)	TCGA-D9-A6EC-06	Cutaneous Melanoma	X1102_splice	OncoKB: NA;CIViC: NA;MyCancerGenome: not present;CancerHotspot: no;3DHotspot: no		Splice_Region			.	.	.	11	48177534	48177534	T	G			14	120		139
Skin Cutaneous Melanoma (TCGA, PanCancer Atlas)	TCGA-EE-A29L-06	Cutaneous Melanoma	G91*	OncoKB: NA;CIViC: NA;MyCancerGenome: not present;CancerHotspot: no;3DHotspot: no		Nonsense_Mutation			.	.	.	11	48134454	48134454	G	T			5	43		45
Skin Cutaneous Melanoma (TCGA, PanCancer Atlas)	TCGA-FS-A1Z4-06	Cutaneous Melanoma	G1242V	OncoKB: NA;CIViC: NA;MyCancerGenome: not present;CancerHotspot: no;3DHotspot: no		Missense_Mutation			.	.	.	11	48185937	48185937	G	T			4	38		51
Skin Cutaneous Melanoma (TCGA, PanCancer Atlas)	TCGA-GN-A26D-06	Cutaneous Melanoma	X1102_splice	OncoKB: NA;CIViC: NA;MyCancerGenome: not present;CancerHotspot: no;3DHotspot: no		Splice_Site			.	.	.	11	48177536	48177536	G	T			3	32		77
Skin Cutaneous Melanoma (TCGA, PanCancer Atlas)	TCGA-GN-A8LK-06	Cutaneous Melanoma	P817Lfs*11	OncoKB: NA;CIViC: NA;MyCancerGenome: not present;CancerHotspot: no;3DHotspot: no		Splice_Site			.	.	.	11	48164470	48164488	GATCCCCCTCCTCCAGATG	-			9	20		21
Uterine Corpus Endometrial Carcinoma (TCGA, PanCancer Atlas)	TCGA-A5-A0G2-01	Uterine Serous Carcinoma/Uterine Papillary Serous Carcinoma	Q356H	OncoKB: NA;CIViC: NA;MyCancerGenome: not present;CancerHotspot: no;3DHotspot: no		Missense_Mutation			.	.	.	11	48146713	48146713	G	T			22	63		126
Uterine Corpus Endometrial Carcinoma (TCGA, PanCancer Atlas)	TCGA-A5-A0G2-01	Uterine Serous Carcinoma/Uterine Papillary Serous Carcinoma	D588A	OncoKB: NA;CIViC: NA;MyCancerGenome: not present;CancerHotspot: no;3DHotspot: no		Missense_Mutation			.	.	.	11	48157738	48157738	A	C			31	131		207
Uterine Corpus Endometrial Carcinoma (TCGA, PanCancer Atlas)	TCGA-A5-A0G2-01	Uterine Serous Carcinoma/Uterine Papillary Serous Carcinoma	A651T	OncoKB: NA;CIViC: NA;MyCancerGenome: not present;CancerHotspot: no;3DHotspot: no		Missense_Mutation			.	.	.	11	48158632	48158632	G	A			70	86		194
Uterine Corpus Endometrial Carcinoma (TCGA, PanCancer Atlas)	TCGA-AX-A0J1-01	Uterine Endometrioid Carcinoma	A651T	OncoKB: NA;CIViC: NA;MyCancerGenome: not present;CancerHotspot: no;3DHotspot: no		Missense_Mutation			.	.	.	11	48158632	48158632	G	A			15	133		183
Uterine Corpus Endometrial Carcinoma (TCGA, PanCancer Atlas)	TCGA-AX-A1CE-01	Uterine Endometrioid Carcinoma	A651T	OncoKB: NA;CIViC: NA;MyCancerGenome: not present;CancerHotspot: no;3DHotspot: no		Missense_Mutation			.	.	.	11	48158632	48158632	G	A			22	50		45	11452
Uterine Corpus Endometrial Carcinoma (TCGA, PanCancer Atlas)	TCGA-A5-A0G2-01	Uterine Serous Carcinoma/Uterine Papillary Serous Carcinoma	V780F	OncoKB: NA;CIViC: NA;MyCancerGenome: not present;CancerHotspot: no;3DHotspot: no		Missense_Mutation			.	.	.	11	48161223	48161223	G	T			25	85		108
Uterine Corpus Endometrial Carcinoma (TCGA, PanCancer Atlas)	TCGA-A5-A2K5-01	Uterine Endometrioid Carcinoma	N1069H	OncoKB: NA;CIViC: NA;MyCancerGenome: not present;CancerHotspot: no;3DHotspot: no		Missense_Mutation			.	.	.	11	48175414	48175414	A	C			16	34		72
Uterine Corpus Endometrial Carcinoma (TCGA, PanCancer Atlas)	TCGA-AJ-A3EK-01	Uterine Endometrioid Carcinoma	E1171D	OncoKB: NA;CIViC: NA;MyCancerGenome: not present;CancerHotspot: no;3DHotspot: no		Missense_Mutation			.	.	.	11	48181556	48181556	A	C			29	53	1	66
Uterine Corpus Endometrial Carcinoma (TCGA, PanCancer Atlas)	TCGA-AP-A1DV-01	Uterine Endometrioid Carcinoma	E406D	OncoKB: NA;CIViC: NA;MyCancerGenome: not present;CancerHotspot: no;3DHotspot: no		Missense_Mutation			.	.	.	11	48149456	48149456	G	T			15	23		33
Uterine Corpus Endometrial Carcinoma (TCGA, PanCancer Atlas)	TCGA-AP-A1DV-01	Uterine Endometrioid Carcinoma	E696D	OncoKB: NA;CIViC: NA;MyCancerGenome: not present;CancerHotspot: no;3DHotspot: no		Missense_Mutation			.	.	.	11	48158769	48158769	G	T			23	30		34
Uterine Corpus Endometrial Carcinoma (TCGA, PanCancer Atlas)	TCGA-AX-A06F-01	Uterine Endometrioid Carcinoma	S294I	OncoKB: NA;CIViC: NA;MyCancerGenome: not present;CancerHotspot: no;3DHotspot: no		Missense_Mutation		1	.	.	.	11	48146526	48146526	G	T			64	94		190
Uterine Corpus Endometrial Carcinoma (TCGA, PanCancer Atlas)	TCGA-AX-A0J1-01	Uterine Endometrioid Carcinoma	A641T	OncoKB: NA;CIViC: NA;MyCancerGenome: not present;CancerHotspot: no;3DHotspot: no		Missense_Mutation			.	.	.	11	48158602	48158602	G	A			12	148		181
Uterine Corpus Endometrial Carcinoma (TCGA, PanCancer Atlas)	TCGA-AX-A1CE-01	Uterine Endometrioid Carcinoma	E779K	OncoKB: NA;CIViC: NA;MyCancerGenome: not present;CancerHotspot: no;3DHotspot: no		Missense_Mutation		1	.	.	.	11	48161220	48161220	G	A			11	18		25	11452
Uterine Corpus Endometrial Carcinoma (TCGA, PanCancer Atlas)	TCGA-AX-A2HC-01	Uterine Endometrioid Carcinoma	D962Y	OncoKB: NA;CIViC: NA;MyCancerGenome: not present;CancerHotspot: no;3DHotspot: no		Missense_Mutation			.	.	.	11	48166649	48166649	G	T			26	26		61
Uterine Corpus Endometrial Carcinoma (TCGA, PanCancer Atlas)	TCGA-AX-A2HC-01	Uterine Endometrioid Carcinoma	E1171*	OncoKB: NA;CIViC: NA;MyCancerGenome: not present;CancerHotspot: no;3DHotspot: no		Nonsense_Mutation			.	.	.	11	48181554	48181554	G	T			28	40		69
Uterine Corpus Endometrial Carcinoma (TCGA, PanCancer Atlas)	TCGA-AX-A2IO-01	Uterine Serous Carcinoma/Uterine Papillary Serous Carcinoma	S822F	OncoKB: NA;CIViC: NA;MyCancerGenome: not present;CancerHotspot: no;3DHotspot: no		Missense_Mutation			.	.	.	11	48164492	48164492	C	T			11	22		23
Uterine Corpus Endometrial Carcinoma (TCGA, PanCancer Atlas)	TCGA-B5-A0JY-01	Uterine Endometrioid Carcinoma	R532Q	OncoKB: NA;CIViC: NA;MyCancerGenome: not present;CancerHotspot: no;3DHotspot: no		Missense_Mutation			.	.	.	11	48152248	48152248	G	A			48	128		132
Uterine Corpus Endometrial Carcinoma (TCGA, PanCancer Atlas)	TCGA-B5-A0JY-01	Uterine Endometrioid Carcinoma	R537I	OncoKB: NA;CIViC: NA;MyCancerGenome: not present;CancerHotspot: no;3DHotspot: no		Missense_Mutation			.	.	.	11	48152263	48152263	G	T			46	117		116
Uterine Corpus Endometrial Carcinoma (TCGA, PanCancer Atlas)	TCGA-B5-A1MR-01	Uterine Endometrioid Carcinoma	S1192I	OncoKB: NA;CIViC: NA;MyCancerGenome: not present;CancerHotspot: no;3DHotspot: no		Missense_Mutation			.	.	.	11	48185026	48185026	G	T			7	11		22
Uterine Corpus Endometrial Carcinoma (TCGA, PanCancer Atlas)	TCGA-B5-A3FA-01	Uterine Endometrioid Carcinoma	K1032T	OncoKB: NA;CIViC: NA;MyCancerGenome: not present;CancerHotspot: no;3DHotspot: no		Missense_Mutation			.	.	.	11	48171692	48171692	A	C			31	32		67
Uterine Corpus Endometrial Carcinoma (TCGA, PanCancer Atlas)	TCGA-B5-A3FC-01	Uterine Endometrioid Carcinoma	R298K	OncoKB: NA;CIViC: NA;MyCancerGenome: not present;CancerHotspot: no;3DHotspot: no		Missense_Mutation			.	.	.	11	48146538	48146538	G	A			8	26		49
Uterine Corpus Endometrial Carcinoma (TCGA, PanCancer Atlas)	TCGA-B5-A3FC-01	Uterine Endometrioid Carcinoma	Q968H	OncoKB: NA;CIViC: NA;MyCancerGenome: not present;CancerHotspot: no;3DHotspot: no		Missense_Mutation			.	.	.	11	48166669	48166669	G	T			17	25		67
Uterine Corpus Endometrial Carcinoma (TCGA, PanCancer Atlas)	TCGA-BG-A3EW-01	Uterine Endometrioid Carcinoma	W139R	OncoKB: NA;CIViC: NA;MyCancerGenome: not present;CancerHotspot: no;3DHotspot: no		Missense_Mutation			.	.	.	11	48142617	48142617	T	C			3	25		25
Uterine Corpus Endometrial Carcinoma (TCGA, PanCancer Atlas)	TCGA-BS-A0UF-01	Uterine Endometrioid Carcinoma	E1321*	OncoKB: NA;CIViC: NA;MyCancerGenome: not present;CancerHotspot: no;3DHotspot: no		Nonsense_Mutation			.	.	.	11	48188861	48188861	G	T			30	76		190
Uterine Corpus Endometrial Carcinoma (TCGA, PanCancer Atlas)	TCGA-BS-A0V4-01	Uterine Endometrioid Carcinoma	V122A	OncoKB: NA;CIViC: NA;MyCancerGenome: not present;CancerHotspot: no;3DHotspot: no		Missense_Mutation			.	.	.	11	48142567	48142567	T	C			3	8		11
Uterine Corpus Endometrial Carcinoma (TCGA, PanCancer Atlas)	TCGA-D1-A17L-01	Uterine Endometrioid Carcinoma	R237W	OncoKB: NA;CIViC: NA;MyCancerGenome: not present;CancerHotspot: no;3DHotspot: no		Missense_Mutation		1	.	.	.	11	48145257	48145257	C	T			51	113		137
Uterine Corpus Endometrial Carcinoma (TCGA, PanCancer Atlas)	TCGA-D1-A1NZ-01	Uterine Endometrioid Carcinoma	E775A	OncoKB: NA;CIViC: NA;MyCancerGenome: not present;CancerHotspot: no;3DHotspot: no		Missense_Mutation			.	.	.	11	48161209	48161209	A	C			3	38		41
Uterine Corpus Endometrial Carcinoma (TCGA, PanCancer Atlas)	TCGA-DF-A2KU-01	Uterine Endometrioid Carcinoma	G507D	OncoKB: NA;CIViC: NA;MyCancerGenome: not present;CancerHotspot: no;3DHotspot: no		Missense_Mutation			.	.	.	11	48152173	48152173	G	A			15	21		21
Uterine Corpus Endometrial Carcinoma (TCGA, PanCancer Atlas)	TCGA-E6-A1LX-01	Uterine Endometrioid Carcinoma	E1232K	OncoKB: NA;CIViC: NA;MyCancerGenome: not present;CancerHotspot: no;3DHotspot: no		Missense_Mutation			.	.	.	11	48185145	48185145	G	A			3	26		25
Uterine Corpus Endometrial Carcinoma (TCGA, PanCancer Atlas)	TCGA-EO-A22R-01	Uterine Endometrioid Carcinoma	Y1288H	OncoKB: NA;CIViC: NA;MyCancerGenome: not present;CancerHotspot: no;3DHotspot: no		Missense_Mutation			.	.	.	11	48188762	48188762	T	C			36	59		80
Uterine Corpus Endometrial Carcinoma (TCGA, PanCancer Atlas)	TCGA-EO-A22U-01	Uterine Endometrioid Carcinoma	R298I	OncoKB: NA;CIViC: NA;MyCancerGenome: not present;CancerHotspot: no;3DHotspot: no		Missense_Mutation			.	.	.	11	48146538	48146538	G	T			21	22		20
Uterine Corpus Endometrial Carcinoma (TCGA, PanCancer Atlas)	TCGA-EO-A22U-01	Uterine Endometrioid Carcinoma	G595S	OncoKB: NA;CIViC: NA;MyCancerGenome: not present;CancerHotspot: no;3DHotspot: no		Missense_Mutation			.	.	.	11	48157758	48157758	G	A			21	23		20
Uterine Corpus Endometrial Carcinoma (TCGA, PanCancer Atlas)	TCGA-EO-A22X-01	Uterine Endometrioid Carcinoma	Q622R	OncoKB: NA;CIViC: NA;MyCancerGenome: not present;CancerHotspot: no;3DHotspot: no		Missense_Mutation			.	.	.	11	48157840	48157840	A	G			4	19		16
Uterine Corpus Endometrial Carcinoma (TCGA, PanCancer Atlas)	TCGA-EO-A22X-01	Uterine Endometrioid Carcinoma	R888K	OncoKB: NA;CIViC: NA;MyCancerGenome: not present;CancerHotspot: no;3DHotspot: no		Missense_Mutation			.	.	.	11	48166314	48166314	G	A			13	17		32
Uterine Corpus Endometrial Carcinoma (TCGA, PanCancer Atlas)	TCGA-EY-A1GI-01	Uterine Endometrioid Carcinoma	Y869S	OncoKB: NA;CIViC: NA;MyCancerGenome: not present;CancerHotspot: no;3DHotspot: no		Missense_Mutation			.	.	.	11	48166257	48166257	A	C			4	17		13
Uterine Corpus Endometrial Carcinoma (TCGA, PanCancer Atlas)	TCGA-FI-A2D5-01	Uterine Endometrioid Carcinoma	Q60H	OncoKB: NA;CIViC: NA;MyCancerGenome: not present;CancerHotspot: no;3DHotspot: no		Missense_Mutation			.	.	.	11	48134363	48134363	G	T			12	36		37
Uterine Corpus Endometrial Carcinoma (TCGA, PanCancer Atlas)	TCGA-FI-A2D5-01	Uterine Endometrioid Carcinoma	G711D	OncoKB: NA;CIViC: NA;MyCancerGenome: not present;CancerHotspot: no;3DHotspot: no		Missense_Mutation			.	.	.	11	48158813	48158813	G	A			13	45		31
Uterine Corpus Endometrial Carcinoma (TCGA, PanCancer Atlas)	TCGA-FI-A2D5-01	Uterine Endometrioid Carcinoma	R959H	OncoKB: NA;CIViC: NA;MyCancerGenome: not present;CancerHotspot: no;3DHotspot: no		Missense_Mutation			.	.	.	11	48166641	48166641	G	A			23	56		52
Uterine Corpus Endometrial Carcinoma (TCGA, PanCancer Atlas)	TCGA-FI-A2D5-01	Uterine Endometrioid Carcinoma	Q1113E	OncoKB: NA;CIViC: NA;MyCancerGenome: not present;CancerHotspot: no;3DHotspot: no		Missense_Mutation			.	.	.	11	48177570	48177570	C	G			14	55		70
