# Supplementary material for: Somatic inactivating PTPRJ mutations and dysregulated pathways identified in canine malignant melanoma by integrated comparative genomic analysis
Source: PLoS Genet. 2018 Sep 6;14(9):e1007589. doi: 10.1371/journal.pgen.1007589 (PMC6126841; doi:10.1371/journal.pgen.1007589)
Supplement: S13 Table — (XLSX) [file pgen.1007589.s023.xlsx]

## Sheet: Supplementary Table 13
Supplementary Table 13. Boinformatics Tools, Versions, and Flags
Tool	Version	Flags	Flag Purpose and/or Parameters where Applicable
BWA	0.7.8	-R "${RGTAG}"	RGTAGs consists of the flowcell ID, lane number and the library tag ID specific for every library prep and assay type
		-M
		-t	8
GATK- Recalibrate	3.3.0	-nct	8
		--disable_indel_quals
		-knownsites	Known SNPs from dbSNP
		-cov	QualityScoreCovariate
		-cov	ReadGroupCovariate
		-cov	CycleCovariate
		-cov	ContextCovariate
GATK- MarkDups	3.3.0	ASSUME_SORTED	TRUE
		REMOVE_DUPLICATES	FALSE
		MAX_RECORDS_IN_RAM	18000000
		CREATE_INDEX	TRUE
		VALIDATION_STRINGENCY	SILENT
GATK - RealignerTargetCreator	3.3.0	-nt	16
		--maxIntervalSize	350
		-DBQ	1
GATK-IndelRealigner	3.3.0	-DBQ	1
		--maxReadsInMemory	5000000
		--maxConsensuses	24
		--maxReadsForConsensuses	80
		--maxReadsForRealignment	12000
		-model	KNOWNS_ONLY
		-known	Known INDELs from dbSNP
GATk -HaploTypeCaller	3.3.0	-nct	8
		-D	KNOWN
		-mbq	10
Samtools-mpileup	1.2	-DSS0G
		-C	50
		-F	0.01
		-vmO	v
Freebayes		--ploidy	2
		--min-repeat-entropy	1
Seurat	2.6	--both_strands
		--metrics
		--indels
		--allele-metrics
MuTect	1.1.4	--cosmic	cosmicVCF
		--dbsnp	dbSNP variants
		--fraction_contamination	0.02
		--minimum_mutation_cell_fraction	0
		--minimum_normal_allele_fraction	0
		--min_qscore	5
		--gap_events_threshold	3
		--heavily_clipped_read_fraction	0.3
		--required_maximum_alt_allele_mapping_quality_score	20
		--max_alt_alleles_in_normal_count	2
		--max_alt_alleles_in_normal_qscore_sum	20
		--max_alt_alleles_in_normal_fraction	0.03
Picard - MultiMetrics	1.128	PROGRAM	CollectInsertSizeMetrics
		PROGRAM	CollectlignmentSummaryMetrics
		PROGRAM	QualityScoreDistribution
		PROGRAM	MeanQualityByCycle
		ASSUME_SORTED	TRUE
STAR	2.4	--limitOutSAMoneReadBytes	90000000
		--readFilesCommand	zcat
		--outFilterType	BySJout
		--outFilterMultimapNmax	10
		--outFilterMismatchNmax	10
		--outFilterMismatchNoverLmax	0.1
		--alignIntronMin	20
		--alignIntronMax	1000000
		--alignMatesGapMax	1000000
		--alignSJoverhangMin	8
		--alignSJDBoverhangMin	8
		--seedSearchStartLmax	30
		--chimSegmentMin	15
		--chinJunctionOverhangMin	15
		--runThreadn	14
		--genomeLoad	NoSharedMemory
		--outSAMstrandField	intronMotif
		--outSAmunmapped	Within
		--outSAMmapUnique	255
		--outSAMattrRGline	$Rgtags
		--outSAMmode	Full
Picard - RNA markduplicates	1.128	--ASSUME_SORTED	TRUE
		REMOVE_DUPLICATES	FALSE
		VALIDATION_STRINGENCY	SILENT
		MAX_RECORDS_IN_RAM	18000000
		CREATE_INDEX	TRUE
GATK - Split N cigar Reads RNA	3.3.0	-rf	ReassignOneMappingQuality
		-RMQF	255
		-RMQT	60
		-U	ALLOW_N_CIGAR_READS
GATK HaplotypeCaller- RNA	3.3.0	-nct	8
		-dontUseSoftClippedBases
		-stand_call_conf	20
		-stand_emit_conf	20
		-mbq	10
cuffDiff	2.2.1	-p	16
		-N
		-M	Mask
